# Supplementary material for: RNA-Seq analysis and comparison of corneal epithelium in keratoconus and myopia patients
Source: Sci Rep. 2018 Jan 10;8:389. doi: 10.1038/s41598-017-18480-x (PMC5762683; doi:10.1038/s41598-017-18480-x)
Supplement: Supplementary file 2 — Table S1 [file 41598_2017_18480_MOESM2_ESM.xlsx]

## Sheet: Sheet1
Ensembl	hgnc_symbol	entrezgene	gene_biotype	aveLogCPM	rpkm_mean
ENSG00000170540	ARL6IP1	23204	protein_coding	7.3883	10278.2
ENSG00000110422	HIPK3	10114	protein_coding	8.75452	9715.03
ENSG00000185722	ANKFY1	51479	protein_coding	6.19756	8338.78
ENSG00000006831	ADIPOR2	79602	protein_coding	6.67472	6820.03
ENSG00000083312	TNPO1	3842	protein_coding	8.55762	6468.06
ENSG00000108602	ALDH3A1	218	protein_coding	12.5913	6144.95
ENSG00000060749	QSER1	79832	protein_coding	6.80055	5417.04
ENSG00000099968	BCL2L13	23786	protein_coding	10.0902	5203.15
ENSG00000102786	INTS6	26512	protein_coding	6.87783	4482.84
ENSG00000005483	KMT2E	55904	protein_coding	6.8678	4392.52
ENSG00000117528	ABCD3	5825	protein_coding	7.08517	4109.24
ENSG00000135821	GLUL	2752	protein_coding	11.0228	3596.02
ENSG00000146414	SHPRH	257218	protein_coding	6.37429	3461.67
ENSG00000162734	PEA15	8682	protein_coding	7.31813	3312.3
ENSG00000121742	GJB6	10804	protein_coding	10.6489	3275.26
ENSG00000145592	RPL37	6167	protein_coding	8.00187	3083.36
ENSG00000114107	CEP70	80321	protein_coding	6.34766	2988.28
ENSG00000163041	H3F3A	3020	protein_coding	8.81874	2737.11
ENSG00000124429	POF1B	79983	protein_coding	9.56884	2587.8
ENSG00000141279	NPEPPS	9520	protein_coding	6.75947	2583.95
ENSG00000107819	SFXN3	81855	protein_coding	5.06954	2458.32
ENSG00000182568	SATB1	6304	protein_coding	6.11638	2271.57
ENSG00000185875	THNSL1	79896	protein_coding	4.1628	2232.89
ENSG00000104960	PTOV1	53635	protein_coding	4.35034	1836.59
ENSG00000151690	MFSD6	54842	protein_coding	7.3215	1619.71
ENSG00000197705	KLHL14	57565	protein_coding	6.36719	1609.97
ENSG00000202198		NA	misc_RNA	14.3739	1539.13
ENSG00000120885	CLU	1191	protein_coding	13.3454	1537.85
ENSG00000182749	PAQR7	164091	protein_coding	6.17073	1387.92
ENSG00000115652	UXS1	80146	protein_coding	7.41342	1368.52
ENSG00000136155	SCEL	8796	protein_coding	10.6168	1344.11
ENSG00000124942	AHNAK	79026	protein_coding	11.6685	1324.45
ENSG00000150093	ITGB1	3688	protein_coding	9.77122	1310.44
ENSG00000104964	AES	166	protein_coding	7.90801	1231.26
ENSG00000113441	LNPEP	4012	protein_coding	8.22442	1215.25
ENSG00000187242	KRT12	3859	protein_coding	14.5704	1166.72
ENSG00000120708	TGFBI	7045	protein_coding	14.0085	1149.54
ENSG00000162378	ZYG11B	79699	protein_coding	6.72308	1081.64
ENSG00000213079	SCAF8	22828	protein_coding	6.78781	983.424
ENSG00000104133	SPG11	80208	protein_coding	6.85789	967.876
ENSG00000177576	C18orf32	497661	protein_coding	2.324	924.878
ENSG00000106052	TAX1BP1	8887	protein_coding	9.20871	912.242
ENSG00000064419	TNPO3	23534	protein_coding	6.66027	894.077
ENSG00000049245	VAMP3	9341	protein_coding	7.29978	878.578
ENSG00000175505	CLCF1	23529	protein_coding	3.27449	827.567
ENSG00000074800	ENO1	2023	protein_coding	12.4425	822.521
ENSG00000170871	KIAA0232	9778	protein_coding	8.12753	819.294
ENSG00000089248	ERP29	10961	protein_coding	6.75663	728.068
ENSG00000084733	RAB10	10890	protein_coding	8.17294	671.283
ENSG00000273045	C2orf15	150590	protein_coding	1.93374	667.995
ENSG00000164171	ITGA2	3673	protein_coding	8.64914	634.541
ENSG00000092148	HECTD1	25831	protein_coding	9.21282	630.172
ENSG00000152661	GJA1	2697	protein_coding	11.3195	614.447
ENSG00000159840	ZYX	7791	protein_coding	4.38426	605.015
ENSG00000126870	WDR60	55112	protein_coding	3.72788	603.331
ENSG00000034510	TMSB10	9168	protein_coding	8.36032	599.746
ENSG00000146223	RPL7L1	285855	protein_coding	7.6956	589.913
ENSG00000198804	MT-CO1	4512	protein_coding	11.7803	584.562
ENSG00000006468	ETV1	2115	protein_coding	3.96981	569.395
ENSG00000128829	EIF2AK4	440275	protein_coding	6.46418	558.414
ENSG00000170266	GLB1	2720	protein_coding	5.33633	556.901
ENSG00000137628	DDX60	55601	protein_coding	7.28676	548.471
ENSG00000076685	NT5C2	22978	protein_coding	8.39894	541.841
ENSG00000106771	TMEM245	23731	protein_coding	8.23666	532.393
ENSG00000055917	PUM2	23369	protein_coding	7.95079	528.152
ENSG00000181019	NQO1	1728	protein_coding	12.0318	526.548
ENSG00000110321	EIF4G2	1982	protein_coding	10.2173	525.797
ENSG00000134333	LDHA	3939	protein_coding	11.1071	523.528
ENSG00000113048	MRPS27	23107	protein_coding	6.0697	503.877
ENSG00000126247	CAPNS1	826	protein_coding	8.72236	497.431
ENSG00000105953	OGDH	4967	protein_coding	7.06116	485.61
ENSG00000076924	XAB2	56949	protein_coding	4.5252	477.259
ENSG00000186081	KRT5	3852	protein_coding	13.2533	459.123
ENSG00000079931	MOXD1	26002	protein_coding	8.18163	454.968
ENSG00000254635	WAC-AS1	NA	antisense	5.612	440.691
ENSG00000137770	CTDSPL2	51496	protein_coding	6.49562	435.644
ENSG00000022567	SLC45A4	57210	protein_coding	5.73153	433.265
ENSG00000184009	ACTG1	71	protein_coding	10.6125	430.444
ENSG00000148180	GSN	2934	protein_coding	10.017	418.46
ENSG00000103528	SYT17	51760	protein_coding	4.30691	417.554
ENSG00000149573	MPZL2	10205	protein_coding	9.11432	416.932
ENSG00000205213	LGR4	55366	protein_coding	8.43142	407.96
ENSG00000125107	CNOT1	23019	protein_coding	8.88939	404.411
ENSG00000163527	STT3B	201595	protein_coding	7.90631	401.947
ENSG00000165476	REEP3	221035	protein_coding	7.53861	394.384
ENSG00000145391	SETD7	80854	protein_coding	8.91456	381.687
ENSG00000140575	IQGAP1	8826	protein_coding	9.28713	379.546
ENSG00000175166	PSMD2	5708	protein_coding	7.23943	376.946
ENSG00000131508	UBE2D2	7322	protein_coding	6.33104	372.027
ENSG00000112378	PERP	64065	protein_coding	11.4603	367.961
ENSG00000143183	TMCO1	54499	protein_coding	7.28225	365.161
ENSG00000256812	CAPNS2	84290	protein_coding	5.90785	363.519
ENSG00000110400	NECTIN1	5818	protein_coding	7.7601	357.482
ENSG00000164715	LMTK2	22853	protein_coding	6.83058	355.57
ENSG00000114302	PRKAR2A	5576	protein_coding	7.15375	353.606
ENSG00000134014	ELP3	55140	protein_coding	5.89421	350.775
ENSG00000181143	MUC16	94025	protein_coding	10.3561	342.606
ENSG00000083857	FAT1	2195	protein_coding	10.4796	342.234
ENSG00000165219	GAPVD1	26130	protein_coding	7.78405	341.406
ENSG00000180530	NRIP1	8204	protein_coding	7.57506	339.689
ENSG00000101193	GID8	54994	protein_coding	7.16333	338.247
ENSG00000100664	EIF5	1983	protein_coding	9.1514	333.536
ENSG00000197956	S100A6	6277	protein_coding	10.8512	331.27
ENSG00000114062	UBE3A	7337	protein_coding	7.78643	331.014
ENSG00000165092	ALDH1A1	216	protein_coding	11.1314	325.163
ENSG00000055130	CUL1	8454	protein_coding	6.96414	322.968
ENSG00000100239	PPP6R2	9701	protein_coding	5.85451	322.636
ENSG00000198668	CALM1	801	protein_coding	9.29858	322.323
ENSG00000204628	RACK1	10399	protein_coding	8.61956	321.723
ENSG00000139990	DCAF5	8816	protein_coding	6.38633	320.906
ENSG00000119314	PTBP3	9991	protein_coding	9.1749	320.648
ENSG00000117450	PRDX1	5052	protein_coding	9.37532	319.875
ENSG00000068878	PSME4	23198	protein_coding	8.07765	314.449
ENSG00000198836	OPA1	4976	protein_coding	7.50158	313.475
ENSG00000155506	LARP1	23367	protein_coding	7.42062	311.483
ENSG00000116574	RHOU	58480	protein_coding	9.0534	305.44
ENSG00000148671	ADIRF	10974	protein_coding	10.5447	303.291
ENSG00000122545	2007-09-01	989	protein_coding	7.82928	301.325
ENSG00000163257	DCAF16	54876	protein_coding	5.14847	300.675
ENSG00000109572	CLCN3	1182	protein_coding	8.58355	299.462
ENSG00000064651	SLC12A2	6558	protein_coding	7.70862	294.893
ENSG00000120910	PPP3CC	5533	protein_coding	3.49222	291.655
ENSG00000131504	DIAPH1	1729	protein_coding	7.1927	291.197
ENSG00000078674	PCM1	5108	protein_coding	8.01064	285.552
ENSG00000135932	CAB39	51719	protein_coding	8.09114	282.709
ENSG00000152291	TGOLN2	10618	protein_coding	7.08276	279.283
ENSG00000165506	DNAAF2	55172	protein_coding	4.20072	278.406
ENSG00000114166	KAT2B	8850	protein_coding	8.83394	277.155
ENSG00000089916	GPATCH2L	55668	protein_coding	6.32271	275.88
ENSG00000104361	NIPAL2	79815	protein_coding	7.19887	273.555
ENSG00000134760	DSG1	1828	protein_coding	12.141	272.89
ENSG00000064313	TAF2	6873	protein_coding	6.0174	269.242
ENSG00000126803	HSPA2	3306	protein_coding	6.35766	269.099
ENSG00000198363	ASPH	444	protein_coding	11.2701	269.01
ENSG00000196683	TOMM7	54543	protein_coding	6.01982	268.827
ENSG00000166398	KIAA0355	9710	protein_coding	4.97844	264.147
ENSG00000104388	RAB2A	5862	protein_coding	7.74436	264.011
ENSG00000100345	MYH9	4627	protein_coding	7.62129	263.686
ENSG00000175216	CKAP5	9793	protein_coding	6.80043	262.431
ENSG00000160714	UBE2Q1	55585	protein_coding	7.11194	257.995
ENSG00000171862	PTEN	5728	protein_coding	8.13263	257.766
ENSG00000078369	GNB1	2782	protein_coding	7.39069	256.328
ENSG00000152484	USP12	219333	protein_coding	7.47537	253.588
ENSG00000136888	ATP6V1G1	9550	protein_coding	7.48715	253.235
ENSG00000132294	EFR3A	23167	protein_coding	8.19533	251.642
ENSG00000137831	UACA	55075	protein_coding	8.14046	250.687
ENSG00000096696	DSP	1832	protein_coding	12.2881	249.989
ENSG00000095713	CRTAC1	55118	protein_coding	10.4736	249.927
ENSG00000122482	ZNF644	84146	protein_coding	7.7863	249.837
ENSG00000117523	PRRC2C	23215	protein_coding	8.04032	248.292
ENSG00000106266	SNX8	29886	protein_coding	6.04842	243.864
ENSG00000162852	CNST	163882	protein_coding	5.86857	243.093
ENSG00000198513	ATL1	51062	protein_coding	4.04439	241.538
ENSG00000048544	MRPS10	55173	protein_coding	8.25449	241.109
ENSG00000115363	EVA1A	84141	protein_coding	3.59234	234.259
ENSG00000165119	HNRNPK	3190	protein_coding	9.31198	233.002
ENSG00000112297	AIM1	202	protein_coding	11.0714	229.146
ENSG00000177463	NR2C2	7182	protein_coding	7.30103	224.939
ENSG00000136731	UGGT1	56886	protein_coding	6.9208	221.201
ENSG00000078070	MCCC1	56922	protein_coding	4.42834	220.542
ENSG00000166068	SPRED1	161742	protein_coding	7.05365	219.329
ENSG00000244754	N4BP2L2	10443	protein_coding	7.46214	218.432
ENSG00000170471	RALGAPB	57148	protein_coding	7.34535	217.11
ENSG00000124155	PIGT	51604	protein_coding	5.21625	216.865
ENSG00000058668	ATP2B4	493	protein_coding	8.75169	216.828
ENSG00000263001	GTF2I	2969	protein_coding	6.29319	216.614
ENSG00000105357	MYH14	79784	protein_coding	8.87299	206.84
ENSG00000095564	BTAF1	9044	protein_coding	7.44059	205.252
ENSG00000160111	CPAMD8	27151	protein_coding	9.35229	203.204
ENSG00000119335	SET	6418	protein_coding	9.33593	202.93
ENSG00000134531	EMP1	2012	protein_coding	10.9341	201.343
ENSG00000048828	FAM120A	23196	protein_coding	8.39376	201.206
ENSG00000103496	STX4	6810	protein_coding	4.16879	200.702
ENSG00000188846	RPL14	9045	protein_coding	8.11989	200.172
ENSG00000078177	N4BP2	55728	protein_coding	5.065	199.832
ENSG00000112081	SRSF3	6428	protein_coding	8.07566	197.636
ENSG00000122566	HNRNPA2B1	3181	protein_coding	8.51354	196.919
ENSG00000130723	PRRC2B	84726	protein_coding	7.05269	196.641
ENSG00000156508	EEF1A1	1915	protein_coding	12.1959	196.242
ENSG00000130055	GDPD2	54857	protein_coding	6.33365	195.624
ENSG00000139044	B4GALNT3	283358	protein_coding	6.09314	195.371
ENSG00000140199	SLC12A6	9990	protein_coding	7.56094	194.996
ENSG00000138594	TMOD3	29766	protein_coding	8.59228	193.128
ENSG00000253738	OTUD6B-AS1	100506365	antisense	6.15834	192.273
ENSG00000163472	TMEM79	84283	protein_coding	5.67492	191.602
ENSG00000029725	RABEP1	9135	protein_coding	6.42634	187.848
ENSG00000144674	GOLGA4	2803	protein_coding	9.10071	184.042
ENSG00000122484	RPAP2	79871	protein_coding	6.25661	182.446
ENSG00000137693	YAP1	10413	protein_coding	8.84044	181.752
ENSG00000115884	SDC1	6382	protein_coding	10.8009	180.054
ENSG00000138095	LRPPRC	10128	protein_coding	7.66468	178.608
ENSG00000117472	TSPAN1	10103	protein_coding	7.40399	175.866
ENSG00000145191	EIF2B5	8893	protein_coding	5.78026	174.689
ENSG00000073614	KDM5A	5927	protein_coding	7.60678	174.579
ENSG00000169926	KLF13	51621	protein_coding	7.40557	173.745
ENSG00000083097	DOPEY1	23033	protein_coding	6.40369	173.059
ENSG00000061676	NCKAP1	10787	protein_coding	9.09784	170.683
ENSG00000071889	FAM3A	60343	protein_coding	3.84995	169.372
ENSG00000151353	TMEM18	129787	protein_coding	4.30205	168.175
ENSG00000120438	TCP1	6950	protein_coding	7.90083	167.884
ENSG00000128833	MYO5C	55930	protein_coding	6.27758	166.716
ENSG00000004142	POLDIP2	26073	protein_coding	6.03837	165.67
ENSG00000004478	FKBP4	2288	protein_coding	6.46388	165.49
ENSG00000189308	LIN54	132660	protein_coding	5.87501	165.225
ENSG00000065618	COL17A1	1308	protein_coding	11.6591	164.605
ENSG00000177189	RPS6KA3	6197	protein_coding	8.33947	164.597
ENSG00000132669	RIN2	54453	protein_coding	8.09986	160.313
ENSG00000172818	OVOL1	5017	protein_coding	5.00181	160.016
ENSG00000134294	SLC38A2	54407	protein_coding	9.53162	159.552
ENSG00000198825	INPP5F	22876	protein_coding	5.99738	156.933
ENSG00000115233	PSMD14	10213	protein_coding	6.1436	156.56
ENSG00000167258	CDK12	51755	protein_coding	6.05134	156.159
ENSG00000111424	VDR	7421	protein_coding	4.65217	155.513
ENSG00000145246	ATP10D	57205	protein_coding	7.23044	154.984
ENSG00000169550	MUC15	143662	protein_coding	9.08565	154.829
ENSG00000086589	RBM22	55696	protein_coding	5.89168	154.555
ENSG00000179593	ALOX15B	247	protein_coding	4.21148	152.784
ENSG00000197747	S100A10	6281	protein_coding	7.95411	152.711
ENSG00000205542	TMSB4X	7114	protein_coding	10.3562	152.278
ENSG00000183155	RABIF	5877	protein_coding	4.8771	152.276
ENSG00000155287	SLC25A28	81894	protein_coding	3.81365	152.112
ENSG00000110092	CCND1	595	protein_coding	9.04708	150.299
ENSG00000186442	KRT3	3850	protein_coding	11.6146	148.503
ENSG00000107341	UBE2R2	54926	protein_coding	5.67916	148.269
ENSG00000073921	PICALM	8301	protein_coding	7.68928	147.782
ENSG00000166454	ATMIN	23300	protein_coding	7.97882	146.167
ENSG00000171867	PRNP	5621	protein_coding	9.57297	146.094
ENSG00000168615	ADAM9	8754	protein_coding	7.16671	145.635
ENSG00000106086	PLEKHA8	84725	protein_coding	5.81982	144.046
ENSG00000170423	KRT78	196374	protein_coding	7.56528	143.52
ENSG00000143933	CALM2	805	protein_coding	9.74358	141.712
ENSG00000089009	RPL6	6128	protein_coding	9.06263	141.463
ENSG00000138777	PPA2	27068	protein_coding	6.33406	140.007
ENSG00000104765	BNIP3L	665	protein_coding	8.46078	139.53
ENSG00000251562	MALAT1	378938	lincRNA	12.0976	139.137
ENSG00000013275	PSMC4	5704	protein_coding	6.06805	138.557
ENSG00000130147	SH3BP4	23677	protein_coding	5.97116	137.381
ENSG00000143742	SRP9	6726	protein_coding	8.58358	135.975
ENSG00000196781	TLE1	7088	protein_coding	6.44293	135.371
ENSG00000100030	MAPK1	5594	protein_coding	7.59708	135.315
ENSG00000175387	SMAD2	4087	protein_coding	8.38419	134.88
ENSG00000137710	RDX	5962	protein_coding	8.41482	134.733
ENSG00000196821	C6orf106	64771	protein_coding	7.14146	134.226
ENSG00000170242	USP47	55031	protein_coding	8.17679	134.053
ENSG00000262943	ALOX12P2	245	transcribed_unprocessed_pseudogene	2.15858	132.313
ENSG00000198898	CAPZA2	830	protein_coding	7.34783	131.647
ENSG00000137463	MGARP	84709	protein_coding	9.07613	130.952
ENSG00000127616	SMARCA4	6597	protein_coding	5.98837	130.82
ENSG00000159200	RCAN1	1827	protein_coding	4.79862	130.617
ENSG00000163931	TKT	7086	protein_coding	10.6758	129.97
ENSG00000110435	PDHX	8050	protein_coding	6.18432	129.91
ENSG00000184602	SNN	8303	protein_coding	6.70317	129.409
ENSG00000133328	HRASLS2	54979	protein_coding	6.42793	129.023
ENSG00000151239	TWF1	5756	protein_coding	8.51953	127.948
ENSG00000069956	MAPK6	5597	protein_coding	7.8199	127.855
ENSG00000139116	KIF21A	55605	protein_coding	9.40404	127.404
ENSG00000108510	MED13	9969	protein_coding	8.31874	125.625
ENSG00000108604	SMARCD2	6603	protein_coding	7.04744	125.078
ENSG00000165322	ARHGAP12	94134	protein_coding	8.39289	124.967
ENSG00000183778	B3GALT5	10317	protein_coding	7.84619	124.537
ENSG00000075415	SLC25A3	5250	protein_coding	8.44369	124.237
ENSG00000131981	LGALS3	3958	protein_coding	10.0989	124
ENSG00000140859	KIFC3	3801	protein_coding	6.00035	123.31
ENSG00000136754	ABI1	10006	protein_coding	7.57107	122.02
ENSG00000124198	ARFGEF2	10564	protein_coding	7.6401	121.734
ENSG00000172728	FUT10	84750	protein_coding	5.22588	121.645
ENSG00000168283	BMI1	648	protein_coding	5.30982	120.743
ENSG00000137942	FNBP1L	54874	protein_coding	6.64515	120.398
ENSG00000281649	EBLN3P	100506710	lincRNA	6.52828	120.344
ENSG00000145734	BDP1	55814	protein_coding	7.55233	119.703
ENSG00000136810	TXN	7295	protein_coding	8.48611	119.673
ENSG00000139687	RB1	5925	protein_coding	9.67477	119.48
ENSG00000101439	CST3	1471	protein_coding	7.74202	119.471
ENSG00000169714	CNBP	7555	protein_coding	9.0405	118.799
ENSG00000273749	CYFIP1	23191	protein_coding	7.52166	118.694
ENSG00000104450	SPAG1	6674	protein_coding	4.22055	117.841
ENSG00000197724	PHF2	5253	protein_coding	5.42254	117.75
ENSG00000229117	RPL41	6171	protein_coding	8.63559	117.163
ENSG00000080561	MID2	11043	protein_coding	4.23974	116.856
ENSG00000272325	NUDT3	11165	protein_coding	7.36914	115.338
ENSG00000067225	PKM	5315	protein_coding	10.6013	113.733
ENSG00000126777	KTN1	3895	protein_coding	8.98119	113.208
ENSG00000167996	FTH1	2495	protein_coding	11.4509	113.071
ENSG00000151292	CSNK1G3	1456	protein_coding	6.11793	112.973
ENSG00000163032	VSNL1	7447	protein_coding	7.85748	111.332
ENSG00000145041	DCAF1	9730	protein_coding	5.83012	111.326
ENSG00000138767	CNOT6L	246175	protein_coding	6.40997	111.318
ENSG00000036257	CUL3	8452	protein_coding	7.59322	111.114
ENSG00000167653	PSCA	8000	protein_coding	8.04333	110.638
ENSG00000136156	ITM2B	9445	protein_coding	10.7826	110.535
ENSG00000037637	FBXO42	54455	protein_coding	6.09701	110.099
ENSG00000213762	ZNF134	7693	protein_coding	6.03902	109.853
ENSG00000089050	RBBP9	10741	protein_coding	6.54027	109.216
ENSG00000205476	CCDC85C	317762	protein_coding	5.56075	108.569
ENSG00000188994	ZNF292	23036	protein_coding	7.2756	108.169
ENSG00000162434	JAK1	3716	protein_coding	8.57536	108.137
ENSG00000168769	TET2	54790	protein_coding	8.64826	108.023
ENSG00000197746	PSAP	5660	protein_coding	10.5494	107.96
ENSG00000196914	ARHGEF12	23365	protein_coding	9.16677	107.285
ENSG00000113719	ERGIC1	57222	protein_coding	7.67236	106.799
ENSG00000147548	WHSC1L1	54904	protein_coding	7.34401	106.145
ENSG00000082153	BZW1	9689	protein_coding	9.31224	105.585
ENSG00000163141	BNIPL	149428	protein_coding	6.8931	105.334
ENSG00000100503	NIN	51199	protein_coding	7.16099	105.056
ENSG00000137161	CNPY3	10695	protein_coding	3.41095	104.741
ENSG00000112851	ERBIN	55914	protein_coding	9.21113	104.574
ENSG00000182718	ANXA2	302	protein_coding	11.0132	104.558
ENSG00000127914	AKAP9	10142	protein_coding	9.60709	104.026
ENSG00000138802	SEC24B	10427	protein_coding	6.52347	103.949
ENSG00000118200	CAMSAP2	23271	protein_coding	7.99266	103.025
ENSG00000119801	YPEL5	51646	protein_coding	8.55514	102.911
ENSG00000163629	PTPN13	5783	protein_coding	9.99546	102.887
ENSG00000198938	MT-CO3	4514	protein_coding	11.378	102.844
ENSG00000137819	PAQR5	54852	protein_coding	6.68372	102.829
ENSG00000075240	GRAMD4	23151	protein_coding	5.46563	102.786
ENSG00000198729	PPP1R14C	81706	protein_coding	6.41737	102.623
ENSG00000072840	EVC	2121	protein_coding	5.1712	101.943
ENSG00000130396	AFDN	4301	protein_coding	8.85146	101.931
ENSG00000198727	MT-CYB	4519	protein_coding	7.45847	101.081
ENSG00000118680	MYL12B	103910	protein_coding	9.21152	100.654
ENSG00000068078	FGFR3	2261	protein_coding	8.92606	100.284
ENSG00000087842	PIR	8544	protein_coding	6.60492	100.112
ENSG00000023287	RB1CC1	9821	protein_coding	8.09034	100.11
ENSG00000090686	USP48	84196	protein_coding	6.06985	99.5878
ENSG00000112701	SENP6	26054	protein_coding	7.60237	99.5456
ENSG00000148943	LIN7C	55327	protein_coding	7.90593	99.4146
ENSG00000066468	FGFR2	2263	protein_coding	7.74234	98.8048
ENSG00000164976	KIAA1161	57462	protein_coding	4.2436	98.5143
ENSG00000140931	CMTM3	123920	protein_coding	1.11707	98.4459
ENSG00000151914	DST	667	protein_coding	11.047	98.3091
ENSG00000163235	TGFA	7039	protein_coding	6.27646	97.8109
ENSG00000108592	FTSJ3	117246	protein_coding	5.97907	97.7445
ENSG00000100897	DCAF11	80344	protein_coding	6.76363	97.2863
ENSG00000174840	PDE12	201626	protein_coding	5.96392	96.124
ENSG00000141552	ANAPC11	51529	protein_coding	4.27314	96.0146
ENSG00000068438	FTSJ1	24140	protein_coding	5.25303	95.9757
ENSG00000112992	NNT	23530	protein_coding	5.78126	95.9201
ENSG00000126267	COX6B1	1340	protein_coding	6.0427	95.1981
ENSG00000139112	GABARAPL1	23710	protein_coding	6.16556	94.7985
ENSG00000264364	DYNLL2	140735	protein_coding	7.72778	94.4633
ENSG00000166848	TERF2IP	54386	protein_coding	7.22161	94.1353
ENSG00000184292	TACSTD2	4070	protein_coding	9.87447	94.0346
ENSG00000138604	GLCE	26035	protein_coding	6.94409	93.9723
ENSG00000075624	ACTB	60	protein_coding	10.4343	93.9294
ENSG00000213923	CSNK1E	1454	protein_coding	6.31453	93.837
ENSG00000198917	SPOUT1	51490	protein_coding	4.02295	93.6027
ENSG00000177311	ZBTB38	253461	protein_coding	8.07346	93.2661
ENSG00000072682	P4HA2	8974	protein_coding	5.21759	92.4549
ENSG00000197323	TRIM33	51592	protein_coding	7.63812	92.0098
ENSG00000133710	SPINK5	11005	protein_coding	6.92595	91.7177
ENSG00000103196	CRISPLD2	83716	protein_coding	2.90682	91.615
ENSG00000050405	LIMA1	51474	protein_coding	6.34943	91.5683
ENSG00000082641	NFE2L1	4779	protein_coding	8.15476	91.5677
ENSG00000100596	SPTLC2	9517	protein_coding	6.84854	91.4778
ENSG00000166532	RIMKLB	57494	protein_coding	4.05349	91.2774
ENSG00000163840	DTX3L	151636	protein_coding	6.64368	90.985
ENSG00000136709	WDR33	55339	protein_coding	6.73929	90.7898
ENSG00000102900	NUP93	9688	protein_coding	7.58042	90.4969
ENSG00000117395	EBNA1BP2	10969	protein_coding	6.14743	90.3805
ENSG00000116679	IVNS1ABP	10625	protein_coding	9.65827	90.2585
ENSG00000111716	LDHB	3945	protein_coding	7.77634	90.2477
ENSG00000130066	SAT1	6303	protein_coding	10.1859	89.6572
ENSG00000134852	CLOCK	9575	protein_coding	7.60797	89.5895
ENSG00000111237	VPS29	51699	protein_coding	6.74357	89.4018
ENSG00000134313	KIDINS220	57498	protein_coding	6.96303	88.9231
ENSG00000111640	GAPDH	2597	protein_coding	10.5	88.2423
ENSG00000114638	UPK1B	7348	protein_coding	10.2229	88.0513
ENSG00000180628	PCGF5	84333	protein_coding	7.70777	87.8086
ENSG00000057019	DCBLD2	131566	protein_coding	5.87002	87.5618
ENSG00000177954	RPS27	6232	protein_coding	8.33817	87.4857
ENSG00000135127	BICDL1	92558	protein_coding	5.49587	87.4494
ENSG00000052723	SIKE1	80143	protein_coding	6.88675	87.2124
ENSG00000018189	RUFY3	22902	protein_coding	5.11331	86.9014
ENSG00000172380	GNG12	55970	protein_coding	8.17556	86.8245
ENSG00000130770	ATPIF1	93974	protein_coding	6.26031	86.7775
ENSG00000129128	SPCS3	60559	protein_coding	7.7312	86.5716
ENSG00000121741	ZMYM2	7750	protein_coding	8.24222	86.4556
ENSG00000137975	CLCA2	9635	protein_coding	10.3072	86.0046
ENSG00000186635	ARAP1	116985	protein_coding	6.30272	85.8865
ENSG00000153113	CAST	831	protein_coding	9.93236	85.6536
ENSG00000119139	TJP2	9414	protein_coding	8.21138	84.9457
ENSG00000177628	GBA	2629	protein_coding	4.4937	84.601
ENSG00000164924	YWHAZ	7534	protein_coding	10.4056	84.4568
ENSG00000183044	ABAT	18	protein_coding	6.61299	84.4247
ENSG00000156515	HK1	3098	protein_coding	8.10868	84.2604
ENSG00000157106	SMG1	23049	protein_coding	7.72102	83.9631
ENSG00000116984	MTR	4548	protein_coding	6.49011	83.4914
ENSG00000102910	LONP2	83752	protein_coding	7.472	83.1455
ENSG00000114416	FXR1	8087	protein_coding	7.1608	83.0058
ENSG00000175793	SFN	2810	protein_coding	7.94605	82.5299
ENSG00000196344	ADH7	131	protein_coding	9.81924	82.5204
ENSG00000007372	PAX6	5080	protein_coding	10.25	82.2945
ENSG00000187535	IFT140	9742	protein_coding	3.86026	82.2292
ENSG00000122705	CLTA	1211	protein_coding	6.98803	81.8314
ENSG00000167916	KRT24	192666	protein_coding	10.6675	81.7255
ENSG00000132405	TBC1D14	57533	protein_coding	7.64831	81.5733
ENSG00000064995	TAF11	6882	protein_coding	4.86376	81.5658
ENSG00000146066	HIGD2A	192286	protein_coding	4.38046	81.522
ENSG00000091622	PITPNM3	83394	protein_coding	5.52836	81.4563
ENSG00000184500	PROS1	5627	protein_coding	3.24765	81.4191
ENSG00000060237	WNK1	65125	protein_coding	8.96955	81.4136
ENSG00000058063	ATP11B	23200	protein_coding	7.95696	81.2068
ENSG00000173692	PSMD1	5707	protein_coding	7.2002	80.9887
ENSG00000165949	IFI27	3429	protein_coding	7.21315	80.8387
ENSG00000163347	CLDN1	9076	protein_coding	8.97466	80.5939
ENSG00000196262	PPIA	5478	protein_coding	9.87759	80.2026
ENSG00000078747	ITCH	83737	protein_coding	8.55919	79.9655
ENSG00000128309	MPST	4357	protein_coding	3.88969	79.932
ENSG00000182795	C1orf116	79098	protein_coding	8.33366	79.9072
ENSG00000091527	CDV3	55573	protein_coding	8.94587	79.7506
ENSG00000172243	CLEC7A	64581	protein_coding	8.12035	79.538
ENSG00000015171	ZMYND11	10771	protein_coding	7.47796	79.4378
ENSG00000165678	GHITM	27069	protein_coding	8.27854	79.3334
ENSG00000144677	CTDSPL	10217	protein_coding	7.60391	79.256
ENSG00000075413	MARK3	4140	protein_coding	7.3185	79.1565
ENSG00000076770	MBNL3	55796	protein_coding	7.56565	78.9623
ENSG00000160753	RUSC1	23623	protein_coding	4.22017	78.883
ENSG00000137210	TMEM14B	81853	protein_coding	5.51354	77.979
ENSG00000215301	DDX3X	1654	protein_coding	10.0977	77.8988
ENSG00000102580	DNAJC3	5611	protein_coding	7.2578	77.7978
ENSG00000171492	LRRC8D	55144	protein_coding	7.08751	77.6956
ENSG00000051108	HERPUD1	9709	protein_coding	7.8116	77.6622
ENSG00000122565	CBX3	11335	protein_coding	7.51351	77.3506
ENSG00000135900	MRPL44	65080	protein_coding	4.79167	77.2474
ENSG00000114978	MOB1A	55233	protein_coding	9.81376	77.1152
ENSG00000189403	HMGB1	3146	protein_coding	8.75413	76.7519
ENSG00000109971	HSPA8	3312	protein_coding	10.7428	76.6179
ENSG00000126216	TUBGCP3	10426	protein_coding	4.88293	76.5034
ENSG00000116171	SCP2	6342	protein_coding	7.62136	76.4606
ENSG00000131626	PPFIA1	8500	protein_coding	6.84346	76.3398
ENSG00000086598	TMED2	10959	protein_coding	8.26787	76.3351
ENSG00000140526	ABHD2	11057	protein_coding	6.94454	76.2646
ENSG00000150938	CRIM1	51232	protein_coding	9.30669	76.2209
ENSG00000185658	BRWD1	54014	protein_coding	8.29427	76.1534
ENSG00000174444	RPL4	6124	protein_coding	9.72182	76.1259
ENSG00000196535	MYO18A	399687	protein_coding	6.21956	75.9396
ENSG00000108828	VAT1	10493	protein_coding	5.39148	75.5944
ENSG00000094975	SUCO	51430	protein_coding	10.9304	75.4942
ENSG00000117984	CTSD	1509	protein_coding	7.09108	75.4259
ENSG00000153827	TRIP12	9320	protein_coding	8.81346	75.3077
ENSG00000183741	CBX6	23466	protein_coding	6.09972	75.0374
ENSG00000065559	MAP2K4	6416	protein_coding	7.56116	74.7115
ENSG00000146648	EGFR	1956	protein_coding	9.20548	74.6378
ENSG00000167085	PHB	5245	protein_coding	6.11895	74.5419
ENSG00000175183	CSRP2	1466	protein_coding	9.33227	74.4178
ENSG00000075426	FOSL2	2355	protein_coding	9.64736	74.3997
ENSG00000177225	PDDC1	347862	protein_coding	4.44139	74.3193
ENSG00000170325	PRDM10	56980	protein_coding	4.84572	74.276
ENSG00000173821	RNF213	57674	protein_coding	8.16313	74.0962
ENSG00000135535	CD164	8763	protein_coding	8.70725	74.0905
ENSG00000117592	PRDX6	9588	protein_coding	6.91701	74.0745
ENSG00000198431	TXNRD1	7296	protein_coding	8.04058	74.0582
ENSG00000138326	RPS24	6229	protein_coding	9.55402	73.8202
ENSG00000127947	PTPN12	5782	protein_coding	4.71659	73.554
ENSG00000172428	COPS9	150678	protein_coding	4.26501	73.2937
ENSG00000140807	NKD1	85407	protein_coding	2.89829	73.1968
ENSG00000166225	FRS2	10818	protein_coding	6.31718	72.7362
ENSG00000119866	BCL11A	53335	protein_coding	4.44103	72.5147
ENSG00000136813	KIAA0368	23392	protein_coding	7.63522	72.2314
ENSG00000186591	UBE2H	7328	protein_coding	7.42788	72.1033
ENSG00000204256	BRD2	6046	protein_coding	7.72402	72.0676
ENSG00000031003	FAM13B	51306	protein_coding	6.86963	72.0084
ENSG00000137801	THBS1	7057	protein_coding	9.04397	71.9176
ENSG00000185567	AHNAK2	113146	protein_coding	10.2044	71.8638
ENSG00000138031	ADCY3	109	protein_coding	2.44556	71.7136
ENSG00000111596	CNOT2	4848	protein_coding	6.64715	71.6294
ENSG00000177459	ERICH5	203111	protein_coding	9.95661	71.5219
ENSG00000182670	TTC3	7267	protein_coding	7.93549	71.4822
ENSG00000134755	DSC2	1824	protein_coding	10.3463	71.2582
ENSG00000110395	CBL	867	protein_coding	6.00039	71.085
ENSG00000120800	UTP20	27340	protein_coding	5.83242	70.7997
ENSG00000127804	METTL16	79066	protein_coding	5.66588	70.677
ENSG00000146731	CCT6A	908	protein_coding	7.49169	70.5314
ENSG00000100201	DDX17	10521	protein_coding	9.54514	70.5272
ENSG00000172466	ZNF24	7572	protein_coding	7.94006	70.3985
ENSG00000054654	SYNE2	23224	protein_coding	10.2235	70.3834
ENSG00000100485	SOS2	6655	protein_coding	6.87363	70.3556
ENSG00000008405	CRY1	1407	protein_coding	4.31888	70.1992
ENSG00000166734	CASC4	113201	protein_coding	7.71169	70.177
ENSG00000118515	SGK1	6446	protein_coding	8.37021	70.0963
ENSG00000131269	ABCB7	22	protein_coding	4.92487	69.6773
ENSG00000115808	STRN	6801	protein_coding	7.53235	69.4031
ENSG00000109079	TNFAIP1	7126	protein_coding	6.66623	69.2003
ENSG00000184363	PKP3	11187	protein_coding	7.25803	68.5947
ENSG00000102572	STK24	8428	protein_coding	7.83078	68.3215
ENSG00000009307	CSDE1	7812	protein_coding	10.2095	68.2966
ENSG00000124486	USP9X	8239	protein_coding	8.48367	67.7486
ENSG00000106245	BUD31	8896	protein_coding	6.24468	67.6923
ENSG00000166949	SMAD3	4088	protein_coding	7.76169	67.5971
ENSG00000127603	MACF1	23499	protein_coding	10.2882	67.5906
ENSG00000198034	RPS4X	6191	protein_coding	9.33068	67.4679
ENSG00000013441	CLK1	1195	protein_coding	7.08175	67.235
ENSG00000132570	PCBD2	84105	protein_coding	4.57255	67.1962
ENSG00000131725	WDR44	54521	protein_coding	5.04025	67.0282
ENSG00000261272	MUC22	100507679	protein_coding	9.42506	66.9308
ENSG00000108091	CCDC6	8030	protein_coding	7.1324	66.9116
ENSG00000078304	PPP2R5C	5527	protein_coding	8.6552	66.8365
ENSG00000105926	MPP6	51678	protein_coding	7.32078	66.8122
ENSG00000260032	NORAD	647979	lincRNA	10.3681	66.7963
ENSG00000273284		NA	sense_intronic	1.17508	66.593
ENSG00000126858	RHOT1	55288	protein_coding	6.41602	66.5741
ENSG00000165474	GJB2	2706	protein_coding	10.3224	66.3173
ENSG00000134762	DSC3	1825	protein_coding	10.4005	66.174
ENSG00000123562	MORF4L2	9643	protein_coding	7.50581	65.663
ENSG00000150593	PDCD4	27250	protein_coding	9.71138	65.4969
ENSG00000143748	NVL	4931	protein_coding	4.5491	65.4955
ENSG00000145824	CXCL14	9547	protein_coding	10.7148	65.3569
ENSG00000118482	PHF3	23469	protein_coding	8.29495	65.0597
ENSG00000171100	MTM1	4534	protein_coding	5.19201	64.7973
ENSG00000169180	XPO6	23214	protein_coding	6.57656	64.6155
ENSG00000103111	MON1B	22879	protein_coding	6.84901	64.2962
ENSG00000010256	UQCRC1	7384	protein_coding	6.96534	64.2315
ENSG00000036549	ZZZ3	26009	protein_coding	7.23442	64.0563
ENSG00000105372	RPS19	6223	protein_coding	7.50513	64.0524
ENSG00000186350	RXRA	6256	protein_coding	7.21351	63.5959
ENSG00000116580	GON4L	54856	protein_coding	6.18644	63.4639
ENSG00000231991	ANXA2P2	NA	processed_pseudogene	3.6448	63.3294
ENSG00000133112	TPT1	7178	protein_coding	10.6042	63.1002
ENSG00000186230	ZNF749	388567	protein_coding	3.44302	62.9399
ENSG00000196586	MYO6	4646	protein_coding	8.76393	62.9131
ENSG00000136153	LMO7	4008	protein_coding	9.37794	62.7615
ENSG00000112658	SRF	6722	protein_coding	3.76591	62.7462
ENSG00000164300	SERINC5	256987	protein_coding	8.06129	62.7405
ENSG00000156482	RPL30	6156	protein_coding	9.14881	62.7165
ENSG00000166197	NOLC1	9221	protein_coding	6.8764	62.5123
ENSG00000147677	EIF3H	8667	protein_coding	7.34791	62.1847
ENSG00000166557	TMED3	23423	protein_coding	6.71083	62.1361
ENSG00000102393	GLA	2717	protein_coding	3.01334	62.0903
ENSG00000103942	HOMER2	9455	protein_coding	8.22538	62.0749
ENSG00000230989	HSBP1	3281	protein_coding	6.9637	62.0323
ENSG00000113460	BRIX1	55299	protein_coding	5.51081	62.004
ENSG00000116729	WLS	79971	protein_coding	7.72123	61.902
ENSG00000127884	ECHS1	1892	protein_coding	6.28943	61.3794
ENSG00000100647	SUSD6	9766	protein_coding	4.65201	61.3515
ENSG00000149925	ALDOA	226	protein_coding	8.51469	61.3198
ENSG00000021776	AQR	9716	protein_coding	7.04603	61.3191
ENSG00000198604	BAZ1A	11177	protein_coding	7.3122	60.9526
ENSG00000165672	PRDX3	10935	protein_coding	6.21442	60.8145
ENSG00000168301	KCTD6	200845	protein_coding	4.10802	60.6944
ENSG00000206075	SERPINB5	5268	protein_coding	9.54835	60.3611
ENSG00000122034	GTF3A	2971	protein_coding	6.40491	60.2086
ENSG00000140945	CDH13	1012	protein_coding	6.82884	60.077
ENSG00000245532	NEAT1	283131	lincRNA	9.26944	59.9836
ENSG00000138119	MYOF	26509	protein_coding	8.6961	59.8961
ENSG00000015676	NUDCD3	23386	protein_coding	6.19992	59.7723
ENSG00000033867	SLC4A7	9497	protein_coding	6.36964	59.7522
ENSG00000196154	S100A4	6275	protein_coding	10.2565	59.5623
ENSG00000092108	SCFD1	23256	protein_coding	6.53135	59.2503
ENSG00000184752	NDUFA12	55967	protein_coding	5.51466	58.9232
ENSG00000106780	MEGF9	1955	protein_coding	6.47652	58.7955
ENSG00000254999	BRK1	55845	protein_coding	6.64172	58.5491
ENSG00000150991	UBC	7316	protein_coding	10.1373	58.4443
ENSG00000080824	HSP90AA1	3320	protein_coding	10.3236	58.4195
ENSG00000173166	RAPH1	65059	protein_coding	8.06752	58.3478
ENSG00000042445	RETSAT	54884	protein_coding	7.2162	58.3185
ENSG00000227057	WDR46	9277	protein_coding	4.74675	58.3177
ENSG00000006530	AGK	55750	protein_coding	4.8782	58.2754
ENSG00000135926	TMBIM1	64114	protein_coding	8.6326	58.0804
ENSG00000168268	NT5DC2	64943	protein_coding	5.38183	58.0149
ENSG00000165169	DYNLT3	6990	protein_coding	5.87079	57.7266
ENSG00000120690	ELF1	1997	protein_coding	7.54376	57.7132
ENSG00000172270	BSG	682	protein_coding	6.96575	57.7076
ENSG00000030419	IKZF2	22807	protein_coding	8.27265	57.6024
ENSG00000084207	GSTP1	2950	protein_coding	9.4278	57.3077
ENSG00000164134	NAA15	80155	protein_coding	6.93591	57.2988
ENSG00000124151	NCOA3	8202	protein_coding	8.3115	57.1894
ENSG00000114098	ARMC8	25852	protein_coding	6.20025	57.1711
ENSG00000086758	HUWE1	10075	protein_coding	8.27758	56.983
ENSG00000143164	DCAF6	55827	protein_coding	7.86269	56.9393
ENSG00000100441	KHNYN	23351	protein_coding	7.2228	56.8317
ENSG00000095203	EPB41L4B	54566	protein_coding	8.10875	56.7546
ENSG00000024048	UBR2	23304	protein_coding	7.50914	56.6625
ENSG00000034713	GABARAPL2	11345	protein_coding	6.53407	56.6189
ENSG00000101745	ANKRD12	23253	protein_coding	8.23396	56.5776
ENSG00000188580	NKAIN2	154215	protein_coding	3.83924	56.4249
ENSG00000137845	ADAM10	102	protein_coding	8.36409	56.2943
ENSG00000157429	ZNF19	7567	protein_coding	1.95898	56.2016
ENSG00000157227	MMP14	4323	protein_coding	7.08484	56.1254
ENSG00000197579	TOPORS	10210	protein_coding	7.01401	56.0381
ENSG00000029993	HMGB3	3149	protein_coding	4.12364	55.9677
ENSG00000172005	MAL	4118	protein_coding	9.3894	55.9208
ENSG00000136478	TEX2	55852	protein_coding	6.63076	55.7719
ENSG00000110713	NUP98	4928	protein_coding	7.31722	55.7235
ENSG00000006453	BAIAP2L1	55971	protein_coding	5.86228	55.7209
ENSG00000137414	FAM8A1	51439	protein_coding	6.408	55.6175
ENSG00000135048	TMEM2	23670	protein_coding	7.60053	55.5317
ENSG00000066777	ARFGEF1	10565	protein_coding	8.56969	55.4526
ENSG00000178229	ZNF543	125919	protein_coding	4.08478	55.2523
ENSG00000080200	CRYBG3	131544	protein_coding	7.24319	55.1966
ENSG00000160551	TAOK1	57551	protein_coding	8.40323	55.0314
ENSG00000092439	TRPM7	54822	protein_coding	7.62907	54.8895
ENSG00000108669	CYTH1	9267	protein_coding	5.68588	54.6667
ENSG00000161956	SENP3	26168	protein_coding	2.469	54.4545
ENSG00000198919	DZIP3	9666	protein_coding	5.11087	54.4371
ENSG00000198886	MT-ND4	4538	protein_coding	7.94175	54.414
ENSG00000103769	RAB11A	8766	protein_coding	8.37741	54.4045
ENSG00000070961	ATP2B1	490	protein_coding	7.04039	54.3313
ENSG00000127481	UBR4	23352	protein_coding	7.67164	54.3013
ENSG00000144749	LRIG1	26018	protein_coding	6.98488	54.2422
ENSG00000132471	WBP2	23558	protein_coding	5.53213	54.1065
ENSG00000266412	NCOA4	8031	protein_coding	9.22475	53.8835
ENSG00000082996	RNF13	11342	protein_coding	8.04099	53.824
ENSG00000106211	HSPB1	3315	protein_coding	8.33611	53.7587
ENSG00000142864	SERBP1	26135	protein_coding	9.04707	53.7249
ENSG00000198752	CDC42BPB	9578	protein_coding	7.1241	53.7181
ENSG00000110075	PPP6R3	55291	protein_coding	8.16269	53.6404
ENSG00000230551		NA	processed_transcript	4.63943	53.6125
ENSG00000008513	ST3GAL1	6482	protein_coding	6.60062	53.4967
ENSG00000135315	CEP162	22832	protein_coding	4.59613	53.3946
ENSG00000186566	GPATCH8	23131	protein_coding	5.70186	53.3102
ENSG00000274173		NA	lincRNA	6.37139	53.2485
ENSG00000184702	2005-09-01	5413	protein_coding	4.18519	53.1991
ENSG00000204209	DAXX	1616	protein_coding	5.37187	53.1035
ENSG00000041357	PSMA4	5685	protein_coding	6.86885	52.9521
ENSG00000135862	LAMC1	3915	protein_coding	6.99018	52.9266
ENSG00000150776	C11orf57	55216	protein_coding	6.06868	52.883
ENSG00000102554	KLF5	688	protein_coding	9.05162	52.5653
ENSG00000130600	H19	283120	processed_transcript	10.0922	52.5087
ENSG00000167880	EVPL	2125	protein_coding	8.88666	52.3853
ENSG00000137699	TRIM29	23650	protein_coding	10.1893	52.3112
ENSG00000010278	CD9	928	protein_coding	9.77215	52.158
ENSG00000182871	COL18A1	80781	protein_coding	5.52835	52.1348
ENSG00000119397	CNTRL	11064	protein_coding	4.2308	51.8943
ENSG00000079805	DNM2	1785	protein_coding	6.33666	51.875
ENSG00000100592	DAAM1	23002	protein_coding	8.62659	51.8551
ENSG00000115839	RAB3GAP1	22930	protein_coding	7.11772	51.8542
ENSG00000105976	MET	4233	protein_coding	7.20144	51.6983
ENSG00000091128	LAMB4	22798	protein_coding	5.5407	51.6363
ENSG00000011405	PIK3C2A	5286	protein_coding	7.46892	51.6256
ENSG00000099804	CDC34	997	protein_coding	4.45492	51.527
ENSG00000116459	ATP5F1	515	protein_coding	7.65745	51.4258
ENSG00000183943	PRKX	5613	protein_coding	5.81716	51.2113
ENSG00000145284	SCD5	79966	protein_coding	8.36509	51.0512
ENSG00000137145	DENND4C	55667	protein_coding	7.84787	50.9459
ENSG00000083168	KAT6A	7994	protein_coding	6.99493	50.8887
ENSG00000123908	AGO2	27161	protein_coding	6.42155	50.5632
ENSG00000166275	BORCS7	119032	protein_coding	5.41437	50.4642
ENSG00000128989	ARPP19	10776	protein_coding	8.96901	50.4442
ENSG00000039123	SKIV2L2	23517	protein_coding	6.67963	50.4409
ENSG00000173153	ESRRA	2101	protein_coding	5.90376	50.4255
ENSG00000166145	SPINT1	6692	protein_coding	7.56266	50.2878
ENSG00000065978	YBX1	4904	protein_coding	8.67742	50.1997
ENSG00000183354	KIAA2026	158358	protein_coding	7.24528	50.1399
ENSG00000148344	PTGES	9536	protein_coding	7.73737	49.9702
ENSG00000113272	THG1L	54974	protein_coding	3.86226	49.783
ENSG00000175662	TOM1L2	146691	protein_coding	7.13245	49.759
ENSG00000169871	TRIM56	81844	protein_coding	7.12541	49.6336
ENSG00000133030	MPRIP	23164	protein_coding	8.2998	49.5805
ENSG00000275700	AATF	26574	protein_coding	5.48369	49.5722
ENSG00000118257	NRP2	8828	protein_coding	6.56338	49.4919
ENSG00000171617	ENC1	8507	protein_coding	7.583	49.3619
ENSG00000124762	CDKN1A	1026	protein_coding	5.48508	49.2387
ENSG00000137177	KIF13A	63971	protein_coding	8.95463	49.1933
ENSG00000100591	AHSA1	10598	protein_coding	6.40755	49.1897
ENSG00000153339	TRAPPC8	22878	protein_coding	7.04986	49.1425
ENSG00000070159	PTPN3	5774	protein_coding	6.90433	48.8075
ENSG00000147676	MAL2	114569	protein_coding	10.2035	48.7622
ENSG00000072210	ALDH3A2	224	protein_coding	9.24645	48.6661
ENSG00000173786	CNP	1267	protein_coding	5.66341	48.6657
ENSG00000106665	CLIP2	7461	protein_coding	6.33289	48.6585
ENSG00000196531	NACA	4666	protein_coding	8.50116	48.5852
ENSG00000100100	PIK3IP1	113791	protein_coding	5.57346	48.3857
ENSG00000009335	UBE3C	9690	protein_coding	7.21261	48.3779
ENSG00000101109	STK4	6789	protein_coding	6.20262	48.3448
ENSG00000124831	LRRFIP1	9208	protein_coding	8.5718	48.2126
ENSG00000092820	EZR	7430	protein_coding	9.83102	48.1988
ENSG00000117525	F3	2152	protein_coding	6.98589	47.8717
ENSG00000132694	ARHGEF11	9826	protein_coding	5.7557	47.8414
ENSG00000177425	PAWR	5074	protein_coding	6.46421	47.7965
ENSG00000136943	CTSV	1515	protein_coding	10.2846	47.6985
ENSG00000150316	CWC15	51503	protein_coding	5.72881	47.5566
ENSG00000157916	RER1	11079	protein_coding	7.3865	47.529
ENSG00000233276	GPX1	2876	protein_coding	7.48216	47.5011
ENSG00000197620	CXorf40A	91966	protein_coding	2.97776	47.4778
ENSG00000175606	TMEM70	54968	protein_coding	4.28959	47.4658
ENSG00000168589	DYNLRB2	83657	protein_coding	0.696489	47.2517
ENSG00000065615	CYB5R4	51167	protein_coding	5.44841	47.2379
ENSG00000170379	TCAF2	285966	protein_coding	5.70649	47.0673
ENSG00000136897	MRPL50	54534	protein_coding	5.7745	46.9818
ENSG00000168916	ZNF608	57507	protein_coding	6.02229	46.8549
ENSG00000168216	LMBRD1	55788	protein_coding	6.77624	46.8065
ENSG00000174485	DENND4A	10260	protein_coding	7.4696	46.7272
ENSG00000166025	AMOTL1	154810	protein_coding	8.19075	46.5925
ENSG00000138443	ABI2	10152	protein_coding	6.70172	46.592
ENSG00000165487	MICU2	221154	protein_coding	5.96557	46.5859
ENSG00000186184	POLR1D	51082	protein_coding	6.81774	46.5692
ENSG00000163848	ZNF148	7707	protein_coding	7.86707	46.5201
ENSG00000132561	MATN2	4147	protein_coding	8.12836	46.4017
ENSG00000169855	ROBO1	6091	protein_coding	6.51867	46.3167
ENSG00000110696	C11orf58	10944	protein_coding	7.60372	46.3043
ENSG00000226091	LINC00937	389634	lincRNA	1.98728	46.2441
ENSG00000135046	ANXA1	301	protein_coding	8.35948	46.1926
ENSG00000119912	IDE	3416	protein_coding	6.85657	46.1725
ENSG00000171681	ATF7IP	55729	protein_coding	7.57727	46.1208
ENSG00000109320	NFKB1	4790	protein_coding	6.28494	46.0953
ENSG00000068366	ACSL4	2182	protein_coding	5.63232	46.033
ENSG00000120594	PLXDC2	84898	protein_coding	9.79798	45.9272
ENSG00000114331	ACAP2	23527	protein_coding	8.18105	45.8357
ENSG00000118898	PPL	5493	protein_coding	10.0659	45.8107
ENSG00000110917	MLEC	9761	protein_coding	7.76631	45.7942
ENSG00000169018	FEM1B	10116	protein_coding	8.39359	45.7491
ENSG00000205221	VIT	5212	protein_coding	6.44245	45.7041
ENSG00000160131	VMA21	203547	protein_coding	7.074	45.6715
ENSG00000135837	CEP350	9857	protein_coding	8.10227	45.534
ENSG00000169567	HINT1	3094	protein_coding	6.94322	45.4426
ENSG00000068394	GPKOW	27238	protein_coding	4.38788	45.4393
ENSG00000169032	MAP2K1	5604	protein_coding	4.76875	45.3276
ENSG00000172831	CES2	8824	protein_coding	5.02224	45.3196
ENSG00000171853	TRAPPC12	51112	protein_coding	4.77139	45.2247
ENSG00000112695	COX7A2	1347	protein_coding	6.93125	45.0273
ENSG00000138246	DNAJC13	23317	protein_coding	6.79492	44.7401
ENSG00000072134	EPN2	22905	protein_coding	6.63785	44.7155
ENSG00000117411	B4GALT2	8704	protein_coding	6.61106	44.6919
ENSG00000147689	FAM83A	84985	protein_coding	9.14041	44.6725
ENSG00000177868	SVBP	374969	protein_coding	3.18161	44.6326
ENSG00000105698	USF2	7392	protein_coding	5.31586	44.5036
ENSG00000121858	TNFSF10	8743	protein_coding	8.31536	44.2547
ENSG00000080546	SESN1	27244	protein_coding	5.41826	44.2254
ENSG00000169045	HNRNPH1	3187	protein_coding	8.6703	44.1483
ENSG00000179750	APOBEC3B	9582	protein_coding	4.48755	44.1283
ENSG00000005810	MYCBP2	23077	protein_coding	9.23234	44.111
ENSG00000143373	ZNF687	57592	protein_coding	4.71307	44.1078
ENSG00000124145	SDC4	6385	protein_coding	8.67284	44.0034
ENSG00000027847	B4GALT7	11285	protein_coding	3.50923	43.9632
ENSG00000173575	CHD2	1106	protein_coding	7.05891	43.9349
ENSG00000187605	TET3	200424	protein_coding	6.67473	43.8713
ENSG00000117595	IRF6	3664	protein_coding	8.47679	43.8327
ENSG00000166024	R3HCC1L	27291	protein_coding	5.72645	43.724
ENSG00000088808	PPP1R13B	23368	protein_coding	6.03772	43.675
ENSG00000116062	MSH6	2956	protein_coding	6.1763	43.574
ENSG00000131374	TBC1D5	9779	protein_coding	7.07324	43.5373
ENSG00000099622	CIRBP	1153	protein_coding	7.72185	43.5112
ENSG00000185813	PCYT2	5833	protein_coding	4.52537	43.4305
ENSG00000197081	IGF2R	3482	protein_coding	7.57472	43.4248
ENSG00000137648	TMPRSS4	56649	protein_coding	9.57506	43.2855
ENSG00000074201	CLNS1A	1207	protein_coding	6.75253	43.246
ENSG00000089057	SLC23A2	9962	protein_coding	7.83435	43.2175
ENSG00000182087	TMEM259	91304	protein_coding	6.05154	43.174
ENSG00000008869	HEATR5B	54497	protein_coding	6.30118	43.138
ENSG00000130779	CLIP1	6249	protein_coding	7.77908	42.9469
ENSG00000081087	OSTM1	28962	protein_coding	6.8422	42.7183
ENSG00000132002	DNAJB1	3337	protein_coding	7.60262	42.6052
ENSG00000125970	RALY	22913	protein_coding	5.98171	42.597
ENSG00000107262	BAG1	573	protein_coding	8.00483	42.5029
ENSG00000120616	EPC1	80314	protein_coding	5.84564	42.4859
ENSG00000113013	HSPA9	3313	protein_coding	8.57328	42.4742
ENSG00000115310	RTN4	57142	protein_coding	7.43738	42.3899
ENSG00000105520	PLPPR2	64748	protein_coding	3.8352	42.3446
ENSG00000173120	KDM2A	22992	protein_coding	7.342	42.3229
ENSG00000112996	MRPS30	10884	protein_coding	6.21943	42.3163
ENSG00000166913	YWHAB	7529	protein_coding	8.70021	42.2459
ENSG00000134444	KIAA1468	57614	protein_coding	6.58663	42.236
ENSG00000064787	BCAS1	8537	protein_coding	7.29038	42.169
ENSG00000170144	HNRNPA3	220988	protein_coding	6.0852	42.1219
ENSG00000132646	PCNA	5111	protein_coding	6.23263	42.052
ENSG00000180979	LRRC57	255252	protein_coding	5.53022	42.0253
ENSG00000109466	KLHL2	11275	protein_coding	6.19251	42.0136
ENSG00000111799	COL12A1	1303	protein_coding	6.66503	41.9838
ENSG00000162704	ARPC5	10092	protein_coding	7.62693	41.9176
ENSG00000163466	ARPC2	10109	protein_coding	9.32109	41.9059
ENSG00000147403	RPL10	6134	protein_coding	8.20565	41.8583
ENSG00000134086	VHL	7428	protein_coding	5.76184	41.6651
ENSG00000188229	TUBB4B	10383	protein_coding	8.74091	41.6427
ENSG00000167232	ZNF91	7644	protein_coding	10.1393	41.4108
ENSG00000176170	SPHK1	8877	protein_coding	5.71806	41.3264
ENSG00000113578	FGF1	2246	protein_coding	4.74107	41.087
ENSG00000247556	OIP5-AS1	NA	processed_transcript	8.86633	40.9686
ENSG00000142534	RPS11	6205	protein_coding	9.14543	40.9454
ENSG00000164066	INTU	27152	protein_coding	4.14374	40.8107
ENSG00000099194	SCD	6319	protein_coding	8.0879	40.7621
ENSG00000071073	MGAT4A	11320	protein_coding	5.79513	40.7265
ENSG00000100577	GSTZ1	2954	protein_coding	4.97008	40.6625
ENSG00000142657	PGD	5226	protein_coding	8.44823	40.5914
ENSG00000104517	UBR5	51366	protein_coding	7.9249	40.5108
ENSG00000163939	PBRM1	55193	protein_coding	7.44321	40.4783
ENSG00000152332	UHMK1	127933	protein_coding	9.1583	40.4655
ENSG00000198763	MT-ND2	4536	protein_coding	4.54839	40.4317
ENSG00000146247	PHIP	55023	protein_coding	7.56968	40.4059
ENSG00000121898	CPXM2	119587	protein_coding	8.59473	40.3742
ENSG00000075292	ZNF638	27332	protein_coding	7.9333	40.3663
ENSG00000139323	POC1B	282809	protein_coding	4.98383	40.3203
ENSG00000099875	MKNK2	2872	protein_coding	7.14582	40.2563
ENSG00000204351	SKIV2L	6499	protein_coding	4.87209	40.1782
ENSG00000108561	C1QBP	708	protein_coding	7.80935	40.1707
ENSG00000162981	FAM84A	151354	protein_coding	8.23106	40.0376
ENSG00000069812	HES2	54626	protein_coding	6.48255	39.9988
ENSG00000143761	ARF1	375	protein_coding	7.78417	39.9917
ENSG00000143537	ADAM15	8751	protein_coding	6.42086	39.9889
ENSG00000089157	RPLP0	6175	protein_coding	9.35735	39.9841
ENSG00000012983	MAP4K5	11183	protein_coding	7.45429	39.9779
ENSG00000086061	DNAJA1	3301	protein_coding	7.50338	39.9727
ENSG00000138081	FBXO11	80204	protein_coding	6.35634	39.9009
ENSG00000085365	SCAMP1	9522	protein_coding	6.35089	39.8849
ENSG00000154447	SH3RF1	57630	protein_coding	8.07937	39.8031
ENSG00000165280	VCP	7415	protein_coding	7.9081	39.6992
ENSG00000127022	CANX	821	protein_coding	9.61475	39.6708
ENSG00000116560	SFPQ	6421	protein_coding	8.07891	39.6603
ENSG00000064309	CDON	50937	protein_coding	5.13915	39.6572
ENSG00000067066	SP100	6672	protein_coding	6.95813	39.6546
ENSG00000150753	CCT5	22948	protein_coding	7.8677	39.6142
ENSG00000143995	MEIS1	4211	protein_coding	7.36012	39.6125
ENSG00000223564	CYP4F32P	NA	unprocessed_pseudogene	3.05458	39.4805
ENSG00000121892	PDS5A	23244	protein_coding	7.7529	39.4752
ENSG00000174405	LIG4	3981	protein_coding	5.4193	39.4123
ENSG00000174306	ZHX3	23051	protein_coding	7.25619	39.4058
ENSG00000157796	WDR19	57728	protein_coding	4.10846	39.3937
ENSG00000135913	USP37	57695	protein_coding	6.33549	39.2259
ENSG00000142765	SYTL1	84958	protein_coding	6.19298	39.1367
ENSG00000082269	FAM135A	57579	protein_coding	7.57041	39.1051
ENSG00000023191	RNH1	6050	protein_coding	6.68511	39.0783
ENSG00000196562	SULF2	55959	protein_coding	6.95046	38.9369
ENSG00000087086	FTL	2512	protein_coding	7.57791	38.9127
ENSG00000093167	LRRFIP2	9209	protein_coding	6.99139	38.8857
ENSG00000129474	AJUBA	84962	protein_coding	5.87129	38.8856
ENSG00000151208	DLG5	9231	protein_coding	7.05864	38.8744
ENSG00000121390	PSPC1	55269	protein_coding	5.20741	38.8021
ENSG00000225914		NA	antisense	2.91626	38.7612
ENSG00000067369	TP53BP1	7158	protein_coding	5.19164	38.7559
ENSG00000177565	TBL1XR1	79718	protein_coding	8.41238	38.4782
ENSG00000105373	GLTSCR2	29997	protein_coding	5.88761	38.4776
ENSG00000171634	BPTF	2186	protein_coding	7.83156	38.4711
ENSG00000142867	BCL10	8915	protein_coding	5.15081	38.3979
ENSG00000186088	GSAP	54103	protein_coding	4.65535	38.3707
ENSG00000063046	EIF4B	1975	protein_coding	9.14681	38.3382
ENSG00000072274	TFRC	7037	protein_coding	9.67803	38.1785
ENSG00000044115	CTNNA1	1495	protein_coding	9.03967	38.1294
ENSG00000213281	NRAS	4893	protein_coding	6.6109	38.0932
ENSG00000166233	ARIH1	25820	protein_coding	6.88302	38.0196
ENSG00000181555	SETD2	29072	protein_coding	7.5441	38.0028
ENSG00000277791	PSMB3	5691	protein_coding	5.83593	37.9678
ENSG00000160752	FDPS	2224	protein_coding	6.20429	37.8025
ENSG00000141905	NFIC	4782	protein_coding	5.30606	37.7686
ENSG00000069275	NUCKS1	64710	protein_coding	9.22375	37.695
ENSG00000147526	TACC1	6867	protein_coding	6.64135	37.6778
ENSG00000198162	MAN1A2	10905	protein_coding	7.82106	37.6271
ENSG00000082438	COBLL1	22837	protein_coding	8.24588	37.5374
ENSG00000107929	LARP4B	23185	protein_coding	6.61669	37.5097
ENSG00000048707	VPS13D	55187	protein_coding	8.87388	37.4978
ENSG00000141579	ZNF750	79755	protein_coding	5.62933	37.4784
ENSG00000134121	CHL1	10752	protein_coding	8.38759	37.4443
ENSG00000197128	ZNF772	400720	protein_coding	5.26621	37.4025
ENSG00000185070	FLRT2	23768	protein_coding	6.72211	37.303
ENSG00000140398	NEIL1	79661	protein_coding	2.64281	37.2283
ENSG00000151414	NEK7	140609	protein_coding	7.78598	37.1959
ENSG00000170959	DCDC1	341019	protein_coding	9.54782	37.192
ENSG00000167378	IRGQ	126298	protein_coding	6.12139	37.0767
ENSG00000115306	SPTBN1	6711	protein_coding	8.41027	37.0346
ENSG00000139644	TMBIM6	7009	protein_coding	9.52171	37.0317
ENSG00000196792	STRN3	29966	protein_coding	7.00794	37.0173
ENSG00000198780	FAM169A	26049	protein_coding	9.94684	37.0108
ENSG00000111897	SERINC1	57515	protein_coding	8.8159	36.989
ENSG00000105135	ILVBL	10994	protein_coding	4.94872	36.9602
ENSG00000099901	RANBP1	5902	protein_coding	5.82469	36.9434
ENSG00000170315	UBB	7314	protein_coding	8.0757	36.9223
ENSG00000134686	PHC2	1912	protein_coding	4.86767	36.9183
ENSG00000114867	EIF4G1	1981	protein_coding	8.24656	36.879
ENSG00000182158	CREB3L2	64764	protein_coding	6.77197	36.6495
ENSG00000023697	DERA	51071	protein_coding	6.65719	36.6373
ENSG00000095066	HOOK2	29911	protein_coding	5.25573	36.6325
ENSG00000204580	DDR1	780	protein_coding	8.42384	36.6166
ENSG00000157800	SLC37A3	84255	protein_coding	5.43976	36.6152
ENSG00000107863	ARHGAP21	57584	protein_coding	7.2383	36.614
ENSG00000187164	SHTN1	57698	protein_coding	6.67362	36.5929
ENSG00000253729	PRKDC	5591	protein_coding	8.16176	36.5926
ENSG00000143612	C1orf43	25912	protein_coding	7.06863	36.5568
ENSG00000116922	C1orf109	54955	protein_coding	4.81182	36.5421
ENSG00000166710	B2M	567	protein_coding	9.69495	36.5391
ENSG00000177731	FLII	2314	protein_coding	7.0909	36.4868
ENSG00000023318	ERP44	23071	protein_coding	6.32553	36.4779
ENSG00000113140	SPARC	6678	protein_coding	8.66431	36.4116
ENSG00000187244	BCAM	4059	protein_coding	6.37825	36.3959
ENSG00000138760	SCARB2	950	protein_coding	9.51088	36.3478
ENSG00000166598	HSP90B1	7184	protein_coding	8.54949	36.3149
ENSG00000197622	CDC42SE1	56882	protein_coding	8.08483	36.1009
ENSG00000152443	ZNF776	284309	protein_coding	5.7788	36.0958
ENSG00000156535	CD109	135228	protein_coding	6.93724	35.9504
ENSG00000153130	SCOC	60592	protein_coding	6.68827	35.8851
ENSG00000198718	FAM179B	23116	protein_coding	5.61581	35.852
ENSG00000101782	RIOK3	8780	protein_coding	9.00869	35.8383
ENSG00000128513	POT1	25913	protein_coding	5.01152	35.817
ENSG00000057294	PKP2	5318	protein_coding	4.66632	35.7416
ENSG00000167671	UBXN6	80700	protein_coding	6.57692	35.6432
ENSG00000084234	APLP2	334	protein_coding	9.72725	35.4564
ENSG00000133872	SARAF	51669	protein_coding	8.1795	35.4525
ENSG00000115053	NCL	4691	protein_coding	8.88628	35.4382
ENSG00000087095	NLK	51701	protein_coding	7.57219	35.428
ENSG00000101019	UQCC1	55245	protein_coding	5.21581	35.38
ENSG00000159346	ADIPOR1	51094	protein_coding	7.84056	35.3299
ENSG00000169592	INO80E	283899	protein_coding	4.26111	35.3259
ENSG00000182481	KPNA2	3838	protein_coding	5.71467	35.3255
ENSG00000163125	RPRD2	23248	protein_coding	5.79283	35.2261
ENSG00000107372	ZFAND5	7763	protein_coding	7.07006	35.2106
ENSG00000164733	CTSB	1508	protein_coding	8.55245	35.0882
ENSG00000076043	REXO2	25996	protein_coding	5.19829	35.0718
ENSG00000125834	STK35	140901	protein_coding	9.65858	35.0119
ENSG00000170145	SIK2	23235	protein_coding	6.71346	35.001
ENSG00000118873	RAB3GAP2	25782	protein_coding	6.51537	34.9803
ENSG00000169057	MECP2	4204	protein_coding	5.86523	34.9646
ENSG00000145715	RASA1	5921	protein_coding	6.56221	34.9529
ENSG00000102547	CAB39L	81617	protein_coding	7.01567	34.9021
ENSG00000134982	APC	324	protein_coding	7.17531	34.898
ENSG00000052841	TTC17	55761	protein_coding	7.04784	34.8771
ENSG00000065613	SLK	9748	protein_coding	9.70768	34.866
ENSG00000156711	MAPK13	5603	protein_coding	7.6891	34.8613
ENSG00000116117	PARD3B	117583	protein_coding	4.93621	34.8583
ENSG00000198712	MT-CO2	4513	protein_coding	9.78914	34.7772
ENSG00000129250	KIF1C	10749	protein_coding	8.73373	34.7668
ENSG00000114127	XRN1	54464	protein_coding	7.23864	34.7315
ENSG00000116044	NFE2L2	4780	protein_coding	7.77433	34.7301
ENSG00000152234	ATP5A1	498	protein_coding	8.41338	34.703
ENSG00000114850	SSR3	6747	protein_coding	7.38583	34.6977
ENSG00000117569	PTBP2	58155	protein_coding	3.23741	34.3975
ENSG00000179454	KLHL28	54813	protein_coding	6.09241	34.3452
ENSG00000198087	CD2AP	23607	protein_coding	7.43911	34.3382
ENSG00000173674	EIF1AX	1964	protein_coding	7.78148	34.0744
ENSG00000126883	NUP214	8021	protein_coding	5.13838	33.9271
ENSG00000052795	FNIP2	57600	protein_coding	7.08924	33.9203
ENSG00000116237	ICMT	23463	protein_coding	7.23589	33.8894
ENSG00000167470	MIDN	90007	protein_coding	4.40543	33.8808
ENSG00000234771	SLC25A25-AS1	NA	antisense	2.07203	33.82
ENSG00000104763	ASAH1	427	protein_coding	8.7	33.8189
ENSG00000148248	SURF4	6836	protein_coding	7.19557	33.7679
ENSG00000186480	INSIG1	3638	protein_coding	6.51696	33.7237
ENSG00000136002	ARHGEF4	50649	protein_coding	8.11321	33.6088
ENSG00000162688	AGL	178	protein_coding	9.61136	33.6017
ENSG00000115760	BIRC6	57448	protein_coding	8.69236	33.5502
ENSG00000164687	FABP5	2171	protein_coding	9.23081	33.5189
ENSG00000081277	PKP1	5317	protein_coding	9.22841	33.4922
ENSG00000171425	ZNF581	51545	protein_coding	2.47972	33.3889
ENSG00000130338	TULP4	56995	protein_coding	8.69932	33.3641
ENSG00000070831	CDC42	998	protein_coding	9.04319	33.3604
ENSG00000100104	SRRD	402055	protein_coding	4.89815	33.2781
ENSG00000035403	VCL	7414	protein_coding	6.48532	33.1881
ENSG00000168172	HOOK3	84376	protein_coding	6.87782	33.1345
ENSG00000186153	WWOX	51741	protein_coding	5.4438	33.1266
ENSG00000148053	NTRK2	4915	protein_coding	8.97704	33.0951
ENSG00000172869	DMXL1	1657	protein_coding	8.30337	33.0863
ENSG00000060138	YBX3	8531	protein_coding	8.40328	33.0154
ENSG00000142192	APP	351	protein_coding	8.65747	32.9322
ENSG00000141424	SLC39A6	25800	protein_coding	8.24671	32.8981
ENSG00000100300	TSPO	706	protein_coding	5.79904	32.7735
ENSG00000137409	MTCH1	23787	protein_coding	7.72779	32.7575
ENSG00000106682	EIF4H	7458	protein_coding	8.24136	32.6883
ENSG00000138688	KIAA1109	84162	protein_coding	8.30051	32.5972
ENSG00000143217	NECTIN4	81607	protein_coding	7.80945	32.5623
ENSG00000132466	ANKRD17	26057	protein_coding	8.01186	32.5534
ENSG00000181163	NPM1	4869	protein_coding	8.41812	32.5466
ENSG00000109458	GAB1	2549	protein_coding	7.06589	32.5329
ENSG00000134250	NOTCH2	4853	protein_coding	7.43951	32.4806
ENSG00000065243	PKN2	5586	protein_coding	7.37979	32.4804
ENSG00000109654	TRIM2	23321	protein_coding	7.93197	32.463
ENSG00000157540	DYRK1A	1859	protein_coding	7.39359	32.4573
ENSG00000166326	TRIM44	54765	protein_coding	7.43308	32.4548
ENSG00000164327	RICTOR	253260	protein_coding	6.96606	32.4534
ENSG00000096746	HNRNPH3	3189	protein_coding	6.2219	32.4394
ENSG00000081923	ATP8B1	5205	protein_coding	7.46553	32.4252
ENSG00000105701	FKBP8	23770	protein_coding	6.18916	32.4227
ENSG00000134644	PUM1	9698	protein_coding	6.82566	32.3756
ENSG00000116005	PCYOX1	51449	protein_coding	8.38508	32.3607
ENSG00000130226	DPP6	1804	protein_coding	1.79015	32.3569
ENSG00000038274	MAT2B	27430	protein_coding	7.48468	32.2061
ENSG00000129003	VPS13C	54832	protein_coding	8.27111	32.1488
ENSG00000163191	S100A11	6282	protein_coding	7.23777	32.0919
ENSG00000137154	RPS6	6194	protein_coding	9.11444	31.9924
ENSG00000155066	PROM2	150696	protein_coding	7.50161	31.9579
ENSG00000137642	SORL1	6653	protein_coding	7.82697	31.9521
ENSG00000182095	TNRC18	84629	protein_coding	5.90239	31.9427
ENSG00000134262	AP4B1	10717	protein_coding	4.0604	31.8707
ENSG00000196352	CD55	1604	protein_coding	9.54766	31.8531
ENSG00000109381	ELF2	1998	protein_coding	7.27858	31.8454
ENSG00000163938	GNL3	26354	protein_coding	6.78134	31.8266
ENSG00000145907	G3BP1	10146	protein_coding	9.09307	31.8144
ENSG00000074755	ZZEF1	23140	protein_coding	6.91348	31.7963
ENSG00000102125	TAZ	6901	protein_coding	2.77683	31.729
ENSG00000151461	UPF2	26019	protein_coding	6.44836	31.704
ENSG00000064666	CNN2	1265	protein_coding	6.24649	31.6834
ENSG00000142541	RPL13A	23521	protein_coding	9.07275	31.641
ENSG00000165671	NSD1	64324	protein_coding	7.64911	31.6301
ENSG00000148303	RPL7A	6130	protein_coding	8.65001	31.5785
ENSG00000173726	TOMM20	9804	protein_coding	7.94095	31.5665
ENSG00000108861	DUSP3	1845	protein_coding	6.49445	31.4853
ENSG00000149499	EML3	256364	protein_coding	4.18048	31.4609
ENSG00000067113	PLPP1	8611	protein_coding	5.20543	31.3694
ENSG00000105254	TBCB	1155	protein_coding	5.70001	31.3679
ENSG00000178965	ERICH3	127254	protein_coding	4.441	31.2766
ENSG00000085832	EPS15	2060	protein_coding	7.55637	31.2669
ENSG00000173801	JUP	3728	protein_coding	8.61002	31.2589
ENSG00000113141	IK	3550	protein_coding	7.33378	31.2299
ENSG00000139793	MBNL2	10150	protein_coding	7.71667	31.2273
ENSG00000133142	TCEAL4	79921	protein_coding	5.72652	31.2109
ENSG00000120686	UFM1	51569	protein_coding	6.90109	31.167
ENSG00000116209	TMEM59	9528	protein_coding	8.43639	31.0622
ENSG00000168807	SNTB2	6645	protein_coding	6.23239	30.9986
ENSG00000067182	TNFRSF1A	7132	protein_coding	6.61114	30.9562
ENSG00000158636	EMSY	56946	protein_coding	4.9854	30.9177
ENSG00000167658	EEF2	1938	protein_coding	9.54377	30.8433
ENSG00000188612	SUMO2	6613	protein_coding	7.63825	30.8228
ENSG00000171476	HOPX	84525	protein_coding	8.72027	30.7596
ENSG00000122203	KIAA1191	57179	protein_coding	7.31371	30.7233
ENSG00000090863	GLG1	2734	protein_coding	7.38026	30.7035
ENSG00000116161	CACYBP	27101	protein_coding	6.42093	30.64
ENSG00000159352	PSMD4	5710	protein_coding	6.37616	30.6225
ENSG00000149273	RPS3	6188	protein_coding	8.11873	30.5741
ENSG00000068697	LAPTM4A	9741	protein_coding	7.88244	30.5442
ENSG00000119862	LGALSL	29094	protein_coding	9.52658	30.5224
ENSG00000101752	MIB1	57534	protein_coding	7.55023	30.5196
ENSG00000177200	CHD9	80205	protein_coding	8.63779	30.5114
ENSG00000100380	ST13	6767	protein_coding	8.76938	30.4491
ENSG00000008294	SPAG9	9043	protein_coding	7.41091	30.4126
ENSG00000129422	MTUS1	57509	protein_coding	7.4308	30.3025
ENSG00000141543	EIF4A3	9775	protein_coding	5.91379	30.2324
ENSG00000163681	SLMAP	7871	protein_coding	7.71217	30.2039
ENSG00000198755	RPL10A	4736	protein_coding	8.1639	30.1854
ENSG00000163947	ARHGEF3	50650	protein_coding	8.8279	30.1807
ENSG00000155850	SLC26A2	1836	protein_coding	8.73321	30.1537
ENSG00000152503	TRIM36	55521	protein_coding	9.23161	30.1315
ENSG00000051128	HOMER3	9454	protein_coding	5.93198	30.1142
ENSG00000140988	RPS2	6187	protein_coding	8.39219	30.1064
ENSG00000146463	ZMYM4	9202	protein_coding	7.31354	29.985
ENSG00000140022	STON2	85439	protein_coding	7.60386	29.7693
ENSG00000069667	RORA	6095	protein_coding	9.52458	29.7653
ENSG00000105700	KXD1	79036	protein_coding	5.59677	29.7497
ENSG00000108395	TRIM37	4591	protein_coding	6.31528	29.7304
ENSG00000149257	SERPINH1	871	protein_coding	4.51114	29.7277
ENSG00000072110	ACTN1	87	protein_coding	4.10356	29.7252
ENSG00000102225	CDK16	5127	protein_coding	5.98399	29.7211
ENSG00000131236	CAP1	10487	protein_coding	8.67268	29.6929
ENSG00000169435	RASSF6	166824	protein_coding	9.19207	29.6874
ENSG00000108924	HLF	3131	protein_coding	9.28194	29.5013
ENSG00000176641	RNF152	220441	protein_coding	9.53382	29.4518
ENSG00000036828	CASR	846	protein_coding	2.95505	29.4428
ENSG00000116273	PHF13	148479	protein_coding	3.57115	29.4322
ENSG00000169813	HNRNPF	3185	protein_coding	8.17414	29.4052
ENSG00000214114	MYCBP	26292	protein_coding	5.22682	29.3671
ENSG00000158161	EYA3	2140	protein_coding	5.91021	29.3213
ENSG00000170759	KIF5B	3799	protein_coding	9.1617	29.315
ENSG00000163479	SSR2	6746	protein_coding	5.82679	29.3054
ENSG00000083720	OXCT1	5019	protein_coding	6.90103	29.2748
ENSG00000171861	MRM3	55178	protein_coding	2.87664	29.2745
ENSG00000152223	EPG5	57724	protein_coding	5.98445	29.2734
ENSG00000123159	GIPC1	10755	protein_coding	7.57257	29.2491
ENSG00000109787	KLF3	51274	protein_coding	8.85866	29.1907
ENSG00000138756	BMP2K	55589	protein_coding	6.95651	29.1757
ENSG00000133606	MKRN1	23608	protein_coding	8.37355	29.1679
ENSG00000167491	GATAD2A	54815	protein_coding	6.08193	29.068
ENSG00000166750	SLFN5	162394	protein_coding	8.66557	29.062
ENSG00000125968	ID1	3397	protein_coding	6.08626	29.0321
ENSG00000123136	DDX39A	10212	protein_coding	4.10421	29.0149
ENSG00000108654	DDX5	1655	protein_coding	9.52827	29.0056
ENSG00000108298	RPL19	6143	protein_coding	8.88894	28.9908
ENSG00000112306	RPS12	6206	protein_coding	8.51384	28.9817
ENSG00000164190	NIPBL	25836	protein_coding	7.94837	28.87
ENSG00000142937	RPS8	6202	protein_coding	8.61595	28.8475
ENSG00000174738	NR1D2	9975	protein_coding	8.77016	28.8263
ENSG00000198612	COPS8	10920	protein_coding	7.13561	28.8234
ENSG00000078142	PIK3C3	5289	protein_coding	6.66755	28.8036
ENSG00000173542	MOB1B	92597	protein_coding	6.00758	28.7977
ENSG00000134440	NARS	4677	protein_coding	8.06983	28.7708
ENSG00000168575	SLC20A2	6575	protein_coding	6.27091	28.7148
ENSG00000224660	SH3BP5-AS1	100505696	antisense	3.55072	28.7061
ENSG00000102189	EEA1	8411	protein_coding	7.49979	28.7044
ENSG00000205268	PDE7A	5150	protein_coding	6.32162	28.6811
ENSG00000053254	FOXN3	1112	protein_coding	9.09416	28.6069
ENSG00000143321	HDGF	3068	protein_coding	8.18213	28.5996
ENSG00000153107	ANAPC1	64682	protein_coding	5.87379	28.4943
ENSG00000143727	ACP1	52	protein_coding	6.85192	28.4736
ENSG00000174514	MFSD4A	148808	protein_coding	8.61547	28.4696
ENSG00000204463	BAG6	7917	protein_coding	6.64864	28.4513
ENSG00000125812	GZF1	64412	protein_coding	4.82682	28.4188
ENSG00000067334	DNTTIP2	30836	protein_coding	6.77741	28.4171
ENSG00000132953	XPO4	64328	protein_coding	6.31252	28.3832
ENSG00000185024	BRF1	2972	protein_coding	4.25627	28.3148
ENSG00000116731	PRDM2	7799	protein_coding	6.2752	28.3119
ENSG00000112339	HBS1L	10767	protein_coding	6.92992	28.2513
ENSG00000071967	CYBRD1	79901	protein_coding	8.67635	28.193
ENSG00000136827	TOR1A	1861	protein_coding	5.15869	28.1929
ENSG00000137818	RPLP1	6176	protein_coding	8.51886	28.1833
ENSG00000109686	SH3D19	152503	protein_coding	8.0791	28.1348
ENSG00000142676	RPL11	6135	protein_coding	8.91879	28.1245
ENSG00000060642	PIGV	55650	protein_coding	4.8517	28.1098
ENSG00000167004	PDIA3	2923	protein_coding	8.36877	28.0844
ENSG00000145425	RPS3A	6189	protein_coding	9.00802	28.0538
ENSG00000051620	HEBP2	23593	protein_coding	7.6975	27.9975
ENSG00000014216	CAPN1	823	protein_coding	8.41544	27.9916
ENSG00000153187	HNRNPU	3192	protein_coding	8.23985	27.9869
ENSG00000163399	ATP1A1	476	protein_coding	8.74191	27.9847
ENSG00000115524	SF3B1	23451	protein_coding	9.0035	27.9702
ENSG00000169446	MMGT1	93380	protein_coding	5.94075	27.9366
ENSG00000079332	SAR1A	56681	protein_coding	8.14671	27.9215
ENSG00000197841	ZNF181	339318	protein_coding	5.32688	27.9101
ENSG00000092199	HNRNPC	3183	protein_coding	9.22706	27.815
ENSG00000141027	NCOR1	9611	protein_coding	7.79896	27.8019
ENSG00000143772	ITPKB	3707	protein_coding	4.55534	27.7552
ENSG00000170477	KRT4	3851	protein_coding	9.30689	27.7185
ENSG00000115762	PLEKHB2	55041	protein_coding	8.13219	27.7155
ENSG00000197976	AKAP17A	8227	protein_coding	4.77494	27.6619
ENSG00000139168	ZCRB1	85437	protein_coding	6.84661	27.6266
ENSG00000071189	SNX13	23161	protein_coding	7.11601	27.6021
ENSG00000111229	ARPC3	10094	protein_coding	7.16482	27.5832
ENSG00000005893	LAMP2	3920	protein_coding	8.83665	27.519
ENSG00000179889	PDXDC1	23042	protein_coding	7.27339	27.4672
ENSG00000145817	YIPF5	81555	protein_coding	6.2184	27.4644
ENSG00000152558	TMEM123	114908	protein_coding	9.35599	27.3894
ENSG00000075275	CELSR1	9620	protein_coding	7.45177	27.3707
ENSG00000182512	GLRX5	51218	protein_coding	5.19898	27.2944
ENSG00000053747	LAMA3	3909	protein_coding	8.28482	27.2555
ENSG00000134744	ZCCHC11	23318	protein_coding	7.02007	27.2467
ENSG00000172037	LAMB2	3913	protein_coding	5.74982	27.1645
ENSG00000106636	YKT6	10652	protein_coding	6.43078	27.1104
ENSG00000073282	TP63	8626	protein_coding	8.30914	27.073
ENSG00000120533	ENY2	56943	protein_coding	5.57833	27.0173
ENSG00000106261	ZKSCAN1	7586	protein_coding	8.26819	26.9948
ENSG00000115216	NRBP1	29959	protein_coding	6.79681	26.8514
ENSG00000147140	NONO	4841	protein_coding	7.47822	26.776
ENSG00000100330	MTMR3	8897	protein_coding	6.88896	26.7716
ENSG00000054219	LY75	4065	protein_coding	2.09618	26.7682
ENSG00000076554	TPD52	7163	protein_coding	7.79899	26.6993
ENSG00000149311	ATM	472	protein_coding	7.01481	26.6906
ENSG00000102241	HTATSF1	27336	protein_coding	7.13967	26.6625
ENSG00000122359	ANXA11	311	protein_coding	8.9659	26.6228
ENSG00000109846	CRYAB	1410	protein_coding	6.92788	26.6006
ENSG00000058335	RASGRF1	5923	protein_coding	6.35764	26.575
ENSG00000171307	ZDHHC16	84287	protein_coding	5.17211	26.5406
ENSG00000120805	ARL1	400	protein_coding	6.93906	26.5373
ENSG00000058272	PPP1R12A	4659	protein_coding	7.3948	26.5335
ENSG00000113369	ARRDC3	57561	protein_coding	6.89785	26.512
ENSG00000174748	RPL15	6138	protein_coding	9.22111	26.4886
ENSG00000169756	LIMS1	3987	protein_coding	7.09393	26.4524
ENSG00000088247	KHSRP	8570	protein_coding	5.31716	26.4035
ENSG00000204120	GIGYF2	26058	protein_coding	7.29109	26.3702
ENSG00000198356	ASNA1	439	protein_coding	4.99429	26.3456
ENSG00000166292	TMEM100	55273	protein_coding	6.0783	26.3134
ENSG00000072803	FBXW11	23291	protein_coding	6.82568	26.3021
ENSG00000049283	EPN3	55040	protein_coding	5.0012	26.2908
ENSG00000006125	AP2B1	163	protein_coding	6.95098	26.2702
ENSG00000088367	EPB41L1	2036	protein_coding	6.69196	26.2491
ENSG00000165629	ATP5C1	509	protein_coding	7.74791	26.214
ENSG00000143952	VPS54	51542	protein_coding	6.21637	26.1896
ENSG00000165288	BRWD3	254065	protein_coding	6.82171	26.0915
ENSG00000100316	RPL3	6122	protein_coding	9.14181	26.0779
ENSG00000096872	IFT74	80173	protein_coding	5.63753	26.0625
ENSG00000201098	RNY1	6084	misc_RNA	5.19703	26.0572
ENSG00000139324	TMTC3	160418	protein_coding	9.11366	25.9991
ENSG00000122678	POLM	27434	protein_coding	3.03195	25.9899
ENSG00000041353	RAB27B	5874	protein_coding	7.53988	25.9771
ENSG00000052802	MSMO1	6307	protein_coding	7.08391	25.9739
ENSG00000184900	SUMO3	6612	protein_coding	6.3661	25.9378
ENSG00000136068	FLNB	2317	protein_coding	7.15132	25.9155
ENSG00000140367	UBE2Q2	92912	protein_coding	9.10397	25.9107
ENSG00000231500	RPS18	6222	protein_coding	8.72397	25.8993
ENSG00000163331	DAPL1	92196	protein_coding	9.11828	25.8975
ENSG00000107816	LZTS2	84445	protein_coding	4.98254	25.8966
ENSG00000123600	METTL8	79828	protein_coding	5.64349	25.8336
ENSG00000189337	KAZN	23254	protein_coding	5.88845	25.832
ENSG00000123505	AMD1	262	protein_coding	7.83021	25.8156
ENSG00000198399	ITSN2	50618	protein_coding	7.18237	25.8004
ENSG00000198742	SMURF1	57154	protein_coding	5.51163	25.7933
ENSG00000261150	EPPK1	83481	protein_coding	7.73196	25.7928
ENSG00000133805	AMPD3	272	protein_coding	7.74018	25.7868
ENSG00000144791	LIMD1	8994	protein_coding	6.31504	25.7613
ENSG00000001084	GCLC	2729	protein_coding	5.77299	25.7477
ENSG00000140299	BNIP2	663	protein_coding	8.40421	25.6969
ENSG00000148730	EIF4EBP2	1979	protein_coding	8.04786	25.6769
ENSG00000151304	SRFBP1	153443	protein_coding	5.27016	25.6369
ENSG00000007202	KIAA0100	9703	protein_coding	8.36691	25.6237
ENSG00000144746	ARL6IP5	10550	protein_coding	7.8077	25.596
ENSG00000133816	MICAL2	9645	protein_coding	7.30846	25.5731
ENSG00000104408	EIF3E	3646	protein_coding	8.02607	25.5558
ENSG00000154274	C4orf19	55286	protein_coding	7.27722	25.52
ENSG00000233836		NA	transcribed_unprocessed_pseudogene	9.21639	25.4769
ENSG00000163029	SMC6	79677	protein_coding	6.70978	25.4424
ENSG00000162542	TMCO4	255104	protein_coding	5.57746	25.4368
ENSG00000068305	MEF2A	4205	protein_coding	6.98373	25.4157
ENSG00000080503	SMARCA2	6595	protein_coding	7.86763	25.37
ENSG00000163636	PSMD6	9861	protein_coding	6.46935	25.3216
ENSG00000101596	SMCHD1	23347	protein_coding	7.04009	25.2839
ENSG00000150961	SEC24D	9871	protein_coding	5.45431	25.2835
ENSG00000091592	NLRP1	22861	protein_coding	5.70206	25.2294
ENSG00000118689	FOXO3	2309	protein_coding	6.0981	25.204
ENSG00000197971	MBP	4155	protein_coding	6.95698	25.1983
ENSG00000150760	DOCK1	1793	protein_coding	8.96317	25.138
ENSG00000118217	ATF6	22926	protein_coding	7.71475	25.1247
ENSG00000147604	RPL7	6129	protein_coding	8.94283	25.1034
ENSG00000174197	MGA	23269	protein_coding	7.06978	25.0753
ENSG00000061987	MON2	23041	protein_coding	6.50794	25.0698
ENSG00000185624	P4HB	5034	protein_coding	7.26846	25.0243
ENSG00000118181	RPS25	6230	protein_coding	8.27336	25.0126
ENSG00000143924	EML4	27436	protein_coding	7.22946	25.0121
ENSG00000142687	KIAA0319L	79932	protein_coding	5.97926	25.0031
ENSG00000126432	PRDX5	25824	protein_coding	8.44456	24.9478
ENSG00000183808	RBM12B	389677	protein_coding	5.57257	24.9091
ENSG00000011454	RABGAP1	2844	protein_coding	7.26066	24.9034
ENSG00000144451	SPAG16	79582	protein_coding	5.16614	24.8644
ENSG00000130414	NDUFA10	4705	protein_coding	6.37029	24.8448
ENSG00000198728	LDB1	8861	protein_coding	6.11472	24.8298
ENSG00000134215	VAV3	10451	protein_coding	8.69008	24.8033
ENSG00000163346	PBXIP1	57326	protein_coding	5.65712	24.8
ENSG00000115464	USP34	9736	protein_coding	8.3561	24.7987
ENSG00000213694	S1PR3	1903	protein_coding	6.48773	24.7746
ENSG00000135378	PRRG4	79056	protein_coding	8.18521	24.7014
ENSG00000174574	AKIRIN1	79647	protein_coding	6.80123	24.661
ENSG00000171055	FEZ2	9637	protein_coding	5.28323	24.6531
ENSG00000187778	MCRS1	10445	protein_coding	5.29885	24.6393
ENSG00000091409	ITGA6	3655	protein_coding	9.24049	24.6361
ENSG00000132824	SERINC3	10955	protein_coding	8.13182	24.5959
ENSG00000102908	NFAT5	10725	protein_coding	6.78946	24.5835
ENSG00000112576	CCND3	896	protein_coding	5.22748	24.5703
ENSG00000160305	DIP2A	23181	protein_coding	4.86212	24.5463
ENSG00000168758	SEMA4C	54910	protein_coding	4.71521	24.541
ENSG00000166971	AKTIP	64400	protein_coding	6.38678	24.5251
ENSG00000166226	CCT2	10576	protein_coding	7.11007	24.5158
ENSG00000112584	FAM120B	84498	protein_coding	5.5006	24.4494
ENSG00000170035	UBE2E3	10477	protein_coding	4.63492	24.4401
ENSG00000166801	FAM111A	63901	protein_coding	5.96014	24.4099
ENSG00000128383	APOBEC3A	200315	protein_coding	8.50464	24.4068
ENSG00000125676	THOC2	57187	protein_coding	6.47801	24.3886
ENSG00000134308	YWHAQ	10971	protein_coding	8.76964	24.3231
ENSG00000206560	ANKRD28	23243	protein_coding	7.60385	24.3136
ENSG00000096384	HSP90AB1	3326	protein_coding	9.15866	24.2292
ENSG00000101639	CEP192	55125	protein_coding	6.44462	24.17
ENSG00000107738	C10orf54	64115	protein_coding	7.94217	24.1336
ENSG00000225733	FGD5-AS1	100505641	antisense	8.12907	24.1205
ENSG00000171566	PLRG1	5356	protein_coding	6.98479	24.1133
ENSG00000157259	GATAD1	57798	protein_coding	5.20221	24.0991
ENSG00000001629	ANKIB1	54467	protein_coding	7.01549	24.0851
ENSG00000204592	HLA-E	3133	protein_coding	8.67526	24.0813
ENSG00000198561	CTNND1	1500	protein_coding	9.08457	24.0085
ENSG00000048649	RSF1	51773	protein_coding	7.18389	23.9975
ENSG00000129473	BCL2L2	599	protein_coding	6.15948	23.9744
ENSG00000125733	TRIP10	9322	protein_coding	6.3665	23.9536
ENSG00000161016	RPL8	6132	protein_coding	8.02846	23.8759
ENSG00000143862	ARL8A	127829	protein_coding	5.03678	23.8582
ENSG00000103342	GSPT1	2935	protein_coding	8.85735	23.8533
ENSG00000157168	NRG1	3084	protein_coding	5.15319	23.8299
ENSG00000137073	UBAP2	55833	protein_coding	6.09817	23.8169
ENSG00000143977	SNRPG	6637	protein_coding	5.90818	23.8085
ENSG00000011304	PTBP1	5725	protein_coding	6.81922	23.8074
ENSG00000139433	GLTP	51228	protein_coding	8.17781	23.7916
ENSG00000116539	ASH1L	55870	protein_coding	7.94201	23.773
ENSG00000143971	ETAA1	54465	protein_coding	6.33825	23.7108
ENSG00000228474	OST4	100128731	protein_coding	6.17324	23.6455
ENSG00000205413	SAMD9	54809	protein_coding	7.59589	23.6247
ENSG00000124466	LYPD3	27076	protein_coding	8.64624	23.6115
ENSG00000143970	ASXL2	55252	protein_coding	6.73016	23.5915
ENSG00000111642	CHD4	1108	protein_coding	8.52599	23.5803
ENSG00000091317	CMTM6	54918	protein_coding	7.74548	23.5737
ENSG00000138801	PAPSS1	9061	protein_coding	6.18947	23.557
ENSG00000067560	RHOA	387	protein_coding	8.84775	23.5357
ENSG00000089902	RCOR1	23186	protein_coding	6.4654	23.534
ENSG00000158373	HIST1H2BD	3017	protein_coding	6.17927	23.5054
ENSG00000167306	MYO5B	4645	protein_coding	8.48486	23.4818
ENSG00000071082	RPL31	6160	protein_coding	7.67607	23.4749
ENSG00000168385	2002-09-01	4735	protein_coding	8.54325	23.4628
ENSG00000077152	UBE2T	29089	protein_coding	3.15222	23.4554
ENSG00000167005	NUDT21	11051	protein_coding	7.87366	23.455
ENSG00000153721	CNKSR3	154043	protein_coding	5.81136	23.4519
ENSG00000006007	GDE1	51573	protein_coding	7.63529	23.3714
ENSG00000239306	RBM14	10432	protein_coding	4.30497	23.3659
ENSG00000124782	RREB1	6239	protein_coding	6.63423	23.3566
ENSG00000051596	THOC3	84321	protein_coding	5.31406	23.3551
ENSG00000187193	MT1X	4501	protein_coding	7.19331	23.3329
ENSG00000167460	TPM4	7171	protein_coding	8.41579	23.332
ENSG00000163872	YEATS2	55689	protein_coding	5.23538	23.3206
ENSG00000166979	EVA1C	59271	protein_coding	3.19018	23.2791
ENSG00000197603	C5orf42	65250	protein_coding	6.73	23.2729
ENSG00000107957	SH3PXD2A	9644	protein_coding	7.98279	23.272
ENSG00000050165	DKK3	27122	protein_coding	8.65477	23.2537
ENSG00000107890	ANKRD26	22852	protein_coding	4.71972	23.226
ENSG00000267313		641516	lincRNA	7.09686	23.1513
ENSG00000243147	MRPL33	9553	protein_coding	7.69615	23.1468
ENSG00000107581	EIF3A	8661	protein_coding	8.77187	23.1451
ENSG00000180573	HIST1H2AC	8334	protein_coding	6.64519	23.1233
ENSG00000175054	ATR	545	protein_coding	6.23501	23.1173
ENSG00000149182	ARFGAP2	84364	protein_coding	5.96507	23.0993
ENSG00000047249	ATP6V1H	51606	protein_coding	6.0285	23.0852
ENSG00000157107	FCHO2	115548	protein_coding	6.3706	23.0422
ENSG00000088836	SLC4A11	83959	protein_coding	5.36213	23.0099
ENSG00000078061	ARAF	369	protein_coding	4.3018	22.984
ENSG00000006715	VPS41	27072	protein_coding	7.67297	22.9635
ENSG00000114541	FRMD4B	23150	protein_coding	8.46713	22.892
ENSG00000214944	ARHGEF28	64283	protein_coding	8.34492	22.8899
ENSG00000062716	VMP1	81671	protein_coding	6.3601	22.8675
ENSG00000106541	AGR2	10551	protein_coding	8.61843	22.8559
ENSG00000128908	INO80	54617	protein_coding	6.45062	22.8448
ENSG00000110841	PPFIBP1	8496	protein_coding	7.21532	22.8427
ENSG00000139132	FGD4	121512	protein_coding	8.06614	22.8203
ENSG00000065361	ERBB3	2065	protein_coding	7.80242	22.743
ENSG00000135974	C2orf49	79074	protein_coding	5.56263	22.6625
ENSG00000177034	MTX3	345778	protein_coding	6.65216	22.6424
ENSG00000137266	SLC22A23	63027	protein_coding	7.37274	22.6405
ENSG00000173660	UQCRH	7388	protein_coding	6.11452	22.6242
ENSG00000166441	RPL27A	6157	protein_coding	8.23501	22.6235
ENSG00000159658	EFCAB14	9813	protein_coding	8.61894	22.5863
ENSG00000100353	EIF3D	8664	protein_coding	7.30963	22.5377
ENSG00000134371	CDC73	79577	protein_coding	6.23397	22.5352
ENSG00000013563	DNASE1L1	1774	protein_coding	4.38726	22.5006
ENSG00000172262	ZNF131	7690	protein_coding	6.02142	22.4976
ENSG00000173848	NET1	10276	protein_coding	8.7117	22.4804
ENSG00000178209	PLEC	5339	protein_coding	8.74868	22.4799
ENSG00000185745	IFIT1	3434	protein_coding	6.43078	22.4564
ENSG00000163682	RPL9	6133	protein_coding	8.63387	22.4546
ENSG00000069345	DNAJA2	10294	protein_coding	7.33114	22.4481
ENSG00000153944	MSI2	124540	protein_coding	8.58465	22.4313
ENSG00000183401	CCDC159	126075	protein_coding	2.66304	22.4032
ENSG00000107554	DNMBP	23268	protein_coding	6.32495	22.3916
ENSG00000156261	CCT8	10694	protein_coding	7.30957	22.3856
ENSG00000085511	MAP3K4	4216	protein_coding	5.99768	22.3719
ENSG00000110367	DDX6	1656	protein_coding	8.64004	22.3265
ENSG00000115677	HDLBP	3069	protein_coding	9.11561	22.3219
ENSG00000108256	NUFIP2	57532	protein_coding	8.48744	22.3207
ENSG00000149547	EI24	9538	protein_coding	6.81338	22.3066
ENSG00000115761	NOL10	79954	protein_coding	5.57425	22.226
ENSG00000120051	CFAP58	159686	protein_coding	1.69965	22.2193
ENSG00000136689	IL1RN	3557	protein_coding	7.90173	22.2094
ENSG00000213424	KRT222	125113	protein_coding	3.86593	22.2038
ENSG00000189319	FAM53B	9679	protein_coding	5.76515	22.1975
ENSG00000083307	GRHL2	79977	protein_coding	7.20805	22.1912
ENSG00000168447	SCNN1B	6338	protein_coding	2.90724	22.1797
ENSG00000134046	MBD2	8932	protein_coding	9.10699	22.1786
ENSG00000139974	SLC38A6	145389	protein_coding	2.9932	22.1607
ENSG00000160299	PCNT	5116	protein_coding	5.68726	22.149
ENSG00000158769	F11R	50848	protein_coding	7.89639	22.1471
ENSG00000164506	STXBP5	134957	protein_coding	7.3778	22.1256
ENSG00000127152	BCL11B	64919	protein_coding	2.53534	22.1134
ENSG00000085224	ATRX	546	protein_coding	8.23422	22.1111
ENSG00000125170	DOK4	55715	protein_coding	6.69354	22.1031
ENSG00000141568	FOXK2	3607	protein_coding	5.7975	22.0944
ENSG00000197535	MYO5A	4644	protein_coding	7.72141	22.078
ENSG00000114745	GORASP1	64689	protein_coding	5.25365	22.0734
ENSG00000111961	SASH1	23328	protein_coding	8.04593	22.0437
ENSG00000173898	SPTBN2	6712	protein_coding	8.45151	22.0202
ENSG00000159166	LAD1	3898	protein_coding	7.83964	21.9819
ENSG00000008256	CYTH3	9265	protein_coding	4.72039	21.9632
ENSG00000198912	C1orf174	339448	protein_coding	4.7744	21.9486
ENSG00000132475	H3F3B	3021	protein_coding	9.10831	21.9323
ENSG00000153292	ADGRF1	266977	protein_coding	8.56376	21.9258
ENSG00000161513	FDXR	2232	protein_coding	3.6245	21.8732
ENSG00000116106	EPHA4	2043	protein_coding	6.86495	21.805
ENSG00000144136	SLC20A1	6574	protein_coding	7.16737	21.7956
ENSG00000188529	SRSF10	10772	protein_coding	6.99248	21.7882
ENSG00000186468	RPS23	6228	protein_coding	8.67872	21.7743
ENSG00000019582	CD74	972	protein_coding	4.81164	21.7448
ENSG00000088387	DOCK9	23348	protein_coding	8.13149	21.7248
ENSG00000121579	NAA50	80218	protein_coding	8.12843	21.7181
ENSG00000071051	NCK2	8440	protein_coding	6.69725	21.648
ENSG00000188811	NHLRC3	387921	protein_coding	5.44545	21.6442
ENSG00000130255	RPL36	25873	protein_coding	6.91206	21.6257
ENSG00000130713	EXOSC2	23404	protein_coding	4.77282	21.6181
ENSG00000163293	NIPAL1	152519	protein_coding	5.89438	21.6028
ENSG00000120306	CYSTM1	84418	protein_coding	4.09452	21.5745
ENSG00000135452	TSPAN31	6302	protein_coding	5.61911	21.5602
ENSG00000196576	PLXNB2	23654	protein_coding	8.07595	21.5587
ENSG00000065883	CDK13	8621	protein_coding	6.63858	21.5263
ENSG00000128641	MYO1B	4430	protein_coding	7.21795	21.5049
ENSG00000108953	YWHAE	7531	protein_coding	8.77111	21.4833
ENSG00000198791	CNOT7	29883	protein_coding	7.69526	21.4555
ENSG00000074695	LMAN1	3998	protein_coding	8.2175	21.4161
ENSG00000127824	TUBA4A	7277	protein_coding	7.90692	21.3589
ENSG00000160685	ZBTB7B	51043	protein_coding	6.70238	21.2964
ENSG00000164144	ARFIP1	27236	protein_coding	6.33141	21.2901
ENSG00000135373	EHF	26298	protein_coding	8.45549	21.2888
ENSG00000111647	UHRF1BP1L	23074	protein_coding	5.07177	21.2287
ENSG00000160216	AGPAT3	56894	protein_coding	5.50907	21.2137
ENSG00000100207	TCF20	6942	protein_coding	7.2298	21.1848
ENSG00000182240	BACE2	25825	protein_coding	5.09086	21.1703
ENSG00000016602	CLCA4	22802	protein_coding	8.28685	21.1689
ENSG00000166908	PIP4K2C	79837	protein_coding	5.62044	21.1384
ENSG00000085733	CTTN	2017	protein_coding	8.28178	21.0965
ENSG00000005238	FAM214B	80256	protein_coding	5.5079	21.0804
ENSG00000162819	BROX	148362	protein_coding	7.63153	21.0788
ENSG00000172732	MUS81	80198	protein_coding	3.53662	21.0325
ENSG00000183742	MACC1	346389	protein_coding	9.01992	21.0222
ENSG00000185129	PURA	5813	protein_coding	7.21977	21.0173
ENSG00000173210	ABLIM3	22885	protein_coding	5.36379	21.0047
ENSG00000109332	UBE2D3	7323	protein_coding	8.97158	20.9893
ENSG00000126460	PRRG2	5639	protein_coding	3.16158	20.9792
ENSG00000107643	MAPK8	5599	protein_coding	6.17035	20.9369
ENSG00000171490	RSL1D1	26156	protein_coding	7.13447	20.9173
ENSG00000255302	EID1	23741	protein_coding	7.63803	20.9017
ENSG00000162402	USP24	23358	protein_coding	6.68937	20.8999
ENSG00000071054	MAP4K4	9448	protein_coding	7.43216	20.8866
ENSG00000138279	ANXA7	310	protein_coding	8.32693	20.8829
ENSG00000115904	SOS1	6654	protein_coding	6.57377	20.8819
ENSG00000162607	USP1	7398	protein_coding	6.7876	20.8663
ENSG00000111371	SLC38A1	81539	protein_coding	9.04896	20.8278
ENSG00000106460	TMEM106B	54664	protein_coding	8.17704	20.8162
ENSG00000158985	CDC42SE2	56990	protein_coding	6.72957	20.8157
ENSG00000120699	EXOSC8	11340	protein_coding	4.24269	20.7911
ENSG00000113163	COL4A3BP	10087	protein_coding	6.5045	20.7657
ENSG00000109685	WHSC1	7468	protein_coding	4.65641	20.7602
ENSG00000067167	TRAM1	23471	protein_coding	8.28282	20.7046
ENSG00000135655	USP15	9958	protein_coding	6.8481	20.7044
ENSG00000165502	RPL36AL	6166	protein_coding	7.65447	20.698
ENSG00000170027	YWHAG	7532	protein_coding	8.10609	20.6506
ENSG00000136830	FAM129B	64855	protein_coding	8.75098	20.6356
ENSG00000196872	KIAA1211L	343990	protein_coding	6.44407	20.6259
ENSG00000149428	HYOU1	10525	protein_coding	5.93474	20.6084
ENSG00000146083	RNF44	22838	protein_coding	4.83665	20.5833
ENSG00000116663	FBXO6	26270	protein_coding	2.31852	20.5791
ENSG00000136238	RAC1	5879	protein_coding	8.02833	20.5444
ENSG00000115183	TANC1	85461	protein_coding	7.86969	20.5048
ENSG00000172757	CFL1	1072	protein_coding	8.24777	20.5034
ENSG00000089127	OAS1	4938	protein_coding	7.7784	20.5027
ENSG00000126457	PRMT1	3276	protein_coding	5.95137	20.5004
ENSG00000115339	GALNT3	2591	protein_coding	8.53252	20.4875
ENSG00000112697	TMEM30A	55754	protein_coding	8.12609	20.4813
ENSG00000105447	GRWD1	83743	protein_coding	4.68085	20.4752
ENSG00000117394	SLC2A1	6513	protein_coding	8.05849	20.4709
ENSG00000113583	C5orf15	56951	protein_coding	6.11838	20.4697
ENSG00000175970	UNC119B	84747	protein_coding	6.00218	20.4664
ENSG00000086065	CHMP5	51510	protein_coding	7.02547	20.4415
ENSG00000154144	TBRG1	84897	protein_coding	5.78721	20.4158
ENSG00000272398	CD24	100133941	protein_coding	8.65358	20.4015
ENSG00000116874	WARS2	10352	protein_coding	4.44967	20.3871
ENSG00000109586	GALNT7	51809	protein_coding	6.77793	20.3813
ENSG00000144063	MALL	7851	protein_coding	8.09411	20.3548
ENSG00000111328	CDK2AP1	8099	protein_coding	4.78121	20.3472
ENSG00000179950	PUF60	22827	protein_coding	6.04063	20.3121
ENSG00000067900	ROCK1	6093	protein_coding	6.99807	20.3104
ENSG00000008018	PSMB1	5689	protein_coding	7.11098	20.289
ENSG00000111816	FRK	2444	protein_coding	6.03019	20.263
ENSG00000059758	CDK17	5128	protein_coding	5.619	20.2628
ENSG00000213639	PPP1CB	5500	protein_coding	8.65208	20.2479
ENSG00000170881	RNF139	11236	protein_coding	6.04731	20.2333
ENSG00000197694	SPTAN1	6709	protein_coding	8.92141	20.2296
ENSG00000172943	PHF8	23133	protein_coding	4.78721	20.2245
ENSG00000163635	ATXN7	6314	protein_coding	6.31926	20.2
ENSG00000008441	NFIX	4784	protein_coding	2.90829	20.1993
ENSG00000128272	ATF4	468	protein_coding	7.92684	20.192
ENSG00000182150	ERCC6L2	375748	protein_coding	6.34069	20.1704
ENSG00000197045	GMFB	2764	protein_coding	6.51024	20.16
ENSG00000163785	RYK	6259	protein_coding	7.20575	20.1541
ENSG00000070756	PABPC1	26986	protein_coding	8.39279	20.1435
ENSG00000128245	YWHAH	7533	protein_coding	5.94162	20.1419
ENSG00000186847	KRT14	3861	protein_coding	8.34266	20.1415
ENSG00000027697	IFNGR1	3459	protein_coding	7.51499	20.1345
ENSG00000197969	VPS13A	23230	protein_coding	7.85821	20.1121
ENSG00000161011	SQSTM1	8878	protein_coding	7.94126	20.1108
ENSG00000144736	SHQ1	55164	protein_coding	4.82516	20.0791
ENSG00000153201	RANBP2	5903	protein_coding	8.91804	20.0761
ENSG00000117298	ECE1	1889	protein_coding	5.76235	20.0754
ENSG00000077147	TM9SF3	56889	protein_coding	8.83632	20.0569
ENSG00000119541	VPS4B	9525	protein_coding	8.15022	20.0391
ENSG00000182944	EWSR1	2130	protein_coding	8.06729	20.0042
ENSG00000123384	LRP1	4035	protein_coding	8.82698	19.9952
ENSG00000071127	WDR1	9948	protein_coding	8.3233	19.982
ENSG00000136870	ZNF189	7743	protein_coding	5.33989	19.9718
ENSG00000134318	ROCK2	9475	protein_coding	7.03411	19.9505
ENSG00000154153	FAM134B	54463	protein_coding	6.35778	19.925
ENSG00000099810	MTAP	4507	protein_coding	6.21018	19.9227
ENSG00000109929	SC5D	6309	protein_coding	6.90334	19.9194
ENSG00000099246	RAB18	22931	protein_coding	8.32735	19.911
ENSG00000104067	TJP1	7082	protein_coding	7.91585	19.9108
ENSG00000100014	SPECC1L	23384	protein_coding	6.42477	19.9023
ENSG00000184743	ATL3	25923	protein_coding	8.47384	19.9007
ENSG00000136527	TRA2B	6434	protein_coding	7.61823	19.89
ENSG00000167291	TBC1D16	125058	protein_coding	2.98683	19.8801
ENSG00000104529	EEF1D	1936	protein_coding	7.18879	19.8689
ENSG00000118418	HMGN3	9324	protein_coding	8.15099	19.8518
ENSG00000092841	MYL6	4637	protein_coding	8.503	19.8162
ENSG00000152104	PTPN14	5784	protein_coding	7.37644	19.7877
ENSG00000048140	TSPAN17	26262	protein_coding	5.0427	19.7751
ENSG00000170522	ELOVL6	79071	protein_coding	6.76414	19.7486
ENSG00000197958	RPL12	6136	protein_coding	8.17294	19.7383
ENSG00000145908	ZNF300	91975	protein_coding	3.81905	19.7352
ENSG00000188112	C6orf132	647024	protein_coding	8.26132	19.7311
ENSG00000124177	CHD6	84181	protein_coding	7.52426	19.7302
ENSG00000110315	RNF141	50862	protein_coding	7.96381	19.711
ENSG00000221988	PPT2	9374	protein_coding	2.33965	19.6944
ENSG00000127334	DYRK2	8445	protein_coding	6.98456	19.6839
ENSG00000166946	CCNDBP1	23582	protein_coding	5.37202	19.6759
ENSG00000102317	RBM3	5935	protein_coding	8.38617	19.6737
ENSG00000240225	ZNF542P	147947	transcribed_unprocessed_pseudogene	5.20597	19.6408
ENSG00000176994	SMCR8	140775	protein_coding	5.75472	19.59
ENSG00000112419	PHACTR2	9749	protein_coding	7.97713	19.5835
ENSG00000138071	ACTR2	10097	protein_coding	8.39474	19.4957
ENSG00000134970	TMED7	51014	protein_coding	7.31371	19.4659
ENSG00000100320	RBFOX2	23543	protein_coding	7.91282	19.4594
ENSG00000088812	ATRN	8455	protein_coding	7.07346	19.4461
ENSG00000170004	CHD3	1107	protein_coding	7.85317	19.4384
ENSG00000107798	LIPA	3988	protein_coding	7.28467	19.4367
ENSG00000235162	C12orf75	387882	protein_coding	6.71316	19.4124
ENSG00000119778	ATAD2B	54454	protein_coding	7.16641	19.4063
ENSG00000155313	USP25	29761	protein_coding	6.63569	19.4061
ENSG00000198408	MGEA5	10724	protein_coding	8.16043	19.3995
ENSG00000121552	CSTA	1475	protein_coding	6.87927	19.3949
ENSG00000170899	GSTA4	2941	protein_coding	6.9654	19.3723
ENSG00000078043	PIAS2	9063	protein_coding	5.23236	19.3537
ENSG00000112972	HMGCS1	3157	protein_coding	7.72568	19.3508
ENSG00000112159	MDN1	23195	protein_coding	7.12568	19.3224
ENSG00000112624	GLTSCR1L	23506	protein_coding	5.5035	19.3182
ENSG00000111817	DSE	29940	protein_coding	7.19209	19.3177
ENSG00000181026	AEN	64782	protein_coding	4.31749	19.2868
ENSG00000143549	TPM3	7170	protein_coding	8.27153	19.2861
ENSG00000135624	CCT7	10574	protein_coding	7.16574	19.2559
ENSG00000143384	MCL1	4170	protein_coding	8.51233	19.2465
ENSG00000186716	BCR	613	protein_coding	6.07374	19.1562
ENSG00000108352	RAPGEFL1	51195	protein_coding	6.99246	19.1511
ENSG00000102144	PGK1	5230	protein_coding	8.61774	19.1444
ENSG00000135090	TAOK3	51347	protein_coding	7.54226	19.1365
ENSG00000145741	BTF3	689	protein_coding	8.79732	19.1329
ENSG00000108064	TFAM	7019	protein_coding	6.29194	19.1221
ENSG00000175895	PLEKHF2	79666	protein_coding	7.56077	19.1191
ENSG00000142396	ERVK3-1	NA	protein_coding	3.19848	19.1117
ENSG00000111907	TPD52L1	7164	protein_coding	6.32987	19.091
ENSG00000182768	NGRN	51335	protein_coding	5.54887	19.0807
ENSG00000079246	XRCC5	7520	protein_coding	9.02427	19.0802
ENSG00000197386	HTT	3064	protein_coding	6.88739	19.0666
ENSG00000119772	DNMT3A	1788	protein_coding	4.88774	18.9873
ENSG00000196141	SPATS2L	26010	protein_coding	6.92553	18.9843
ENSG00000047849	MAP4	4134	protein_coding	7.5862	18.9838
ENSG00000077549	CAPZB	832	protein_coding	6.39838	18.9679
ENSG00000168092	PAFAH1B2	5049	protein_coding	8.01943	18.959
ENSG00000108854	SMURF2	64750	protein_coding	5.38595	18.9338
ENSG00000131732	ZCCHC9	84240	protein_coding	5.19855	18.9241
ENSG00000183454	GRIN2A	2903	protein_coding	8.3659	18.9228
ENSG00000112308	C6orf62	81688	protein_coding	6.64902	18.9192
ENSG00000196419	XRCC6	2547	protein_coding	8.30732	18.9036
ENSG00000124541	RRP36	88745	protein_coding	5.61609	18.8604
ENSG00000143947	RPS27A	6233	protein_coding	8.18505	18.8582
ENSG00000165732	DDX21	9188	protein_coding	7.93364	18.8448
ENSG00000153487	ING1	3621	protein_coding	3.70201	18.8314
ENSG00000008988	RPS20	6224	protein_coding	8.76527	18.7929
ENSG00000108946	PRKAR1A	5573	protein_coding	8.25324	18.7864
ENSG00000160588	MPZL3	196264	protein_coding	7.66155	18.7677
ENSG00000125691	RPL23	9349	protein_coding	8.58914	18.7443
ENSG00000107862	GBF1	8729	protein_coding	6.09111	18.7405
ENSG00000104783	KCNN4	3783	protein_coding	6.26097	18.7238
ENSG00000162909	CAPN2	824	protein_coding	8.73636	18.7185
ENSG00000116711	PLA2G4A	5321	protein_coding	6.70911	18.7065
ENSG00000113558	SKP1	6500	protein_coding	7.81271	18.7061
ENSG00000238741	SCARNA7	677767	scaRNA	8.2342	18.6986
ENSG00000141367	CLTC	1213	protein_coding	8.84674	18.6592
ENSG00000160796	NBEAL2	23218	protein_coding	7.76252	18.6495
ENSG00000119900	OGFRL1	79627	protein_coding	7.27399	18.6385
ENSG00000177469	PTRF	284119	protein_coding	7.22076	18.6322
ENSG00000148700	ADD3	120	protein_coding	6.17284	18.6216
ENSG00000188554	NBR1	4077	protein_coding	8.25169	18.6137
ENSG00000116251	RPL22	6146	protein_coding	7.7596	18.6091
ENSG00000075711	DLG1	1739	protein_coding	7.76347	18.6015
ENSG00000165240	ATP7A	538	protein_coding	6.18561	18.6005
ENSG00000165238	WNK2	65268	protein_coding	5.9756	18.5525
ENSG00000171148	TADA3	10474	protein_coding	5.77036	18.5499
ENSG00000135316	SYNCRIP	10492	protein_coding	8.20788	18.5306
ENSG00000082781	ITGB5	3693	protein_coding	6.07662	18.527
ENSG00000117335	CD46	4179	protein_coding	8.27812	18.5113
ENSG00000124767	GLO1	2739	protein_coding	7.76095	18.5098
ENSG00000133687	TMTC1	83857	protein_coding	7.78352	18.5006
ENSG00000100916	BRMS1L	84312	protein_coding	3.73184	18.4636
ENSG00000170348	TMED10	10972	protein_coding	8.31364	18.4598
ENSG00000169129	AFAP1L2	84632	protein_coding	4.26811	18.4416
ENSG00000274012	RN7SL2	378706	misc_RNA	7.70726	18.4286
ENSG00000105835	NAMPT	10135	protein_coding	8.16429	18.3946
ENSG00000058262	SEC61A1	29927	protein_coding	7.13004	18.393
ENSG00000164576	SAP30L	79685	protein_coding	6.44976	18.3857
ENSG00000159140	SON	6651	protein_coding	8.15762	18.365
ENSG00000164258	NDUFS4	4724	protein_coding	5.42486	18.3529
ENSG00000169905	TOR1AIP2	163590	protein_coding	8.1642	18.3403
ENSG00000149100	EIF3M	10480	protein_coding	7.42923	18.335
ENSG00000173230	GOLGB1	2804	protein_coding	9.01765	18.3292
ENSG00000143420	ENSA	2029	protein_coding	7.75681	18.3275
ENSG00000165637	VDAC2	7417	protein_coding	7.32314	18.3058
ENSG00000198793	MTOR	2475	protein_coding	6.52435	18.2887
ENSG00000113580	NR3C1	2908	protein_coding	6.68597	18.2875
ENSG00000105968	H2AFV	94239	protein_coding	7.30126	18.2851
ENSG00000122406	RPL5	6125	protein_coding	8.8971	18.2821
ENSG00000181904	C5orf24	134553	protein_coding	6.32013	18.2614
ENSG00000101972	STAG2	10735	protein_coding	8.38056	18.2571
ENSG00000137269	LRRC1	55227	protein_coding	5.80282	18.2362
ENSG00000164609	SLU7	10569	protein_coding	7.23062	18.1989
ENSG00000154639	CXADR	1525	protein_coding	8.7669	18.1942
ENSG00000120694	HSPH1	10808	protein_coding	7.80596	18.1902
ENSG00000213853	EMP2	2013	protein_coding	8.413	18.1879
ENSG00000055609	KMT2C	58508	protein_coding	8.00447	18.1878
ENSG00000164172	MOCS2	4338	protein_coding	6.29276	18.1786
ENSG00000184863	RBM33	155435	protein_coding	6.18898	18.1771
ENSG00000164754	RAD21	5885	protein_coding	7.79564	18.1718
ENSG00000099204	ABLIM1	3983	protein_coding	7.61534	18.1655
ENSG00000076356	PLXNA2	5362	protein_coding	7.35144	18.1531
ENSG00000150556	LYPD6B	130576	protein_coding	6.9348	18.1137
ENSG00000135999	EPC2	26122	protein_coding	6.30765	18.1027
ENSG00000140391	TSPAN3	10099	protein_coding	8.25172	18.0949
ENSG00000123124	WWP1	11059	protein_coding	6.09742	18.0862
ENSG00000126070	AGO3	192669	protein_coding	6.30211	18.0731
ENSG00000103043	VAC14	55697	protein_coding	4.6321	18.0713
ENSG00000156599	ZDHHC5	25921	protein_coding	7.90831	18.0655
ENSG00000197563	PIGN	23556	protein_coding	6.26448	18.0429
ENSG00000137075	RNF38	152006	protein_coding	6.49687	18.0041
ENSG00000135506	OS9	10956	protein_coding	7.65036	17.9883
ENSG00000042493	CAPG	822	protein_coding	7.34599	17.9665
ENSG00000108424	KPNB1	3837	protein_coding	8.06882	17.9519
ENSG00000081154	PCNP	57092	protein_coding	7.26295	17.933
ENSG00000145782	ATG12	9140	protein_coding	6.04064	17.9177
ENSG00000080608	PUM3	9933	protein_coding	5.63554	17.916
ENSG00000100852	ARHGAP5	394	protein_coding	8.83789	17.8973
ENSG00000160710	ADAR	103	protein_coding	8.27563	17.863
ENSG00000177156	TALDO1	6888	protein_coding	6.77589	17.8501
ENSG00000175354	PTPN2	5771	protein_coding	6.30858	17.85
ENSG00000186272	ZNF17	7565	protein_coding	4.0722	17.8493
ENSG00000155903	RASA2	5922	protein_coding	5.75047	17.8221
ENSG00000111667	USP5	8078	protein_coding	6.15038	17.7935
ENSG00000175182	FAM131A	131408	protein_coding	2.83224	17.7889
ENSG00000156042	CFAP70	118491	protein_coding	3.53409	17.7365
ENSG00000181450	ZNF678	339500	protein_coding	4.84167	17.6867
ENSG00000196072	BLOC1S2	282991	protein_coding	5.89082	17.6709
ENSG00000156299	TIAM1	7074	protein_coding	8.20925	17.6621
ENSG00000008282	SYPL1	6856	protein_coding	7.36461	17.6612
ENSG00000170776	AKAP13	11214	protein_coding	8.14315	17.6506
ENSG00000173548	SNX33	257364	protein_coding	6.12969	17.6413
ENSG00000139921	TMX1	81542	protein_coding	6.7994	17.6194
ENSG00000159788	RGS12	6002	protein_coding	6.21095	17.6173
ENSG00000174695	TMEM167A	153339	protein_coding	7.55218	17.6046
ENSG00000179833	SERTAD2	9792	protein_coding	5.21749	17.5543
ENSG00000110723	EXPH5	23086	protein_coding	8.87808	17.5493
ENSG00000038002	AGA	175	protein_coding	5.01423	17.5282
ENSG00000106066	CPVL	54504	protein_coding	7.11399	17.5207
ENSG00000168439	STIP1	10963	protein_coding	7.04898	17.5189
ENSG00000101384	JAG1	182	protein_coding	7.98696	17.5103
ENSG00000142892	PIGK	10026	protein_coding	5.78661	17.5067
ENSG00000139291	TMEM19	55266	protein_coding	6.99459	17.5057
ENSG00000119917	IFIT3	3437	protein_coding	5.7153	17.5043
ENSG00000107771	CCSER2	54462	protein_coding	7.07847	17.4894
ENSG00000177683	THAP5	168451	protein_coding	6.42875	17.47
ENSG00000135387	CAPRIN1	4076	protein_coding	8.38921	17.4577
ENSG00000076641	PAG1	55824	protein_coding	6.25609	17.4492
ENSG00000179115	FARSA	2193	protein_coding	4.74672	17.4337
ENSG00000132182	NUP210	23225	protein_coding	3.01928	17.4256
ENSG00000099139	PCSK5	5125	protein_coding	8.31445	17.4187
ENSG00000104824	HNRNPL	3191	protein_coding	6.48774	17.3977
ENSG00000075539	FRYL	285527	protein_coding	7.81276	17.3944
ENSG00000123636	BAZ2B	29994	protein_coding	7.95998	17.3918
ENSG00000116791	CRYZ	1429	protein_coding	7.66281	17.3868
ENSG00000185787	MORF4L1	10933	protein_coding	8.79282	17.3858
ENSG00000163788	SNRK	54861	protein_coding	6.06804	17.3471
ENSG00000135956	TMEM127	55654	protein_coding	6.76254	17.2689
ENSG00000152779	SLC16A12	387700	protein_coding	5.52961	17.2603
ENSG00000178075	GRAMD1C	54762	protein_coding	5.17214	17.249
ENSG00000110958	PTGES3	10728	protein_coding	7.54241	17.2451
ENSG00000183255	PTTG1IP	754	protein_coding	7.38462	17.2383
ENSG00000197714	ZNF460	10794	protein_coding	5.94133	17.217
ENSG00000143367	TUFT1	7286	protein_coding	8.09877	17.2137
ENSG00000162244	RPL29	6159	protein_coding	7.30136	17.2059
ENSG00000213625	LEPROT	54741	protein_coding	6.41802	17.2051
ENSG00000120256	LRP11	84918	protein_coding	8.23377	17.1689
ENSG00000125868	DSTN	11034	protein_coding	8.10619	17.1682
ENSG00000164830	OXR1	55074	protein_coding	8.15055	17.1666
ENSG00000089220	PEBP1	5037	protein_coding	8.71543	17.1586
ENSG00000106603	COA1	55744	protein_coding	5.25783	17.1556
ENSG00000175215	CTDSP2	10106	protein_coding	7.51874	17.1522
ENSG00000120278	PLEKHG1	57480	protein_coding	7.47185	17.144
ENSG00000196950	SLC39A10	57181	protein_coding	6.62498	17.1418
ENSG00000130402	ACTN4	81	protein_coding	8.60425	17.1353
ENSG00000119760	SUPT7L	9913	protein_coding	5.79622	17.135
ENSG00000076984	MAP2K7	5609	protein_coding	3.53344	17.1335
ENSG00000100711	ZFYVE21	79038	protein_coding	6.80514	17.1207
ENSG00000016864	GLT8D1	55830	protein_coding	4.82632	17.1166
ENSG00000119013	NDUFB3	4709	protein_coding	6.17574	17.109
ENSG00000204217	BMPR2	659	protein_coding	7.08765	17.1086
ENSG00000099331	MYO9B	4650	protein_coding	5.9402	17.09
ENSG00000168028	RPSA	3921	protein_coding	8.32938	17.0825
ENSG00000140264	SERF2	10169	protein_coding	7.40792	17.0741
ENSG00000137106	GRHPR	9380	protein_coding	6.03048	17.0578
ENSG00000111540	RAB5B	5869	protein_coding	7.29941	17.0268
ENSG00000017260	ATP2C1	27032	protein_coding	6.72152	17.0152
ENSG00000197343	ZNF655	79027	protein_coding	6.93221	17.005
ENSG00000136270	TBRG4	9238	protein_coding	5.01997	16.9929
ENSG00000104738	MCM4	4173	protein_coding	6.83831	16.9812
ENSG00000234745	HLA-B	3106	protein_coding	7.73138	16.9804
ENSG00000014641	MDH1	4190	protein_coding	6.86522	16.9798
ENSG00000087365	SF3B2	10992	protein_coding	6.91698	16.9659
ENSG00000128951	DUT	1854	protein_coding	5.34528	16.9637
ENSG00000150782	IL18	3606	protein_coding	7.25166	16.9446
ENSG00000186187	ZNRF1	84937	protein_coding	4.43536	16.9368
ENSG00000064726	BTBD1	53339	protein_coding	8.33288	16.9356
ENSG00000171206	TRIM8	81603	protein_coding	5.93766	16.925
ENSG00000144843	ADPRH	141	protein_coding	3.71015	16.9059
ENSG00000139668	WDFY2	115825	protein_coding	6.93969	16.8977
ENSG00000167779	IGFBP6	3489	protein_coding	8.13214	16.8907
ENSG00000182704	TSKU	25987	protein_coding	6.36833	16.8719
ENSG00000164346	NSA2	10412	protein_coding	5.80507	16.8692
ENSG00000132313	MRPL35	51318	protein_coding	6.18518	16.8679
ENSG00000154227	CERS3	204219	protein_coding	6.23395	16.8666
ENSG00000163344	PMVK	10654	protein_coding	5.19845	16.8401
ENSG00000179832	MROH1	727957	protein_coding	4.5167	16.8395
ENSG00000182774	RPS17	6218	protein_coding	8.01219	16.8388
ENSG00000154122	ANKH	56172	protein_coding	6.67483	16.8275
ENSG00000119125	GDA	9615	protein_coding	6.14416	16.8242
ENSG00000174231	PRPF8	10594	protein_coding	7.89535	16.8154
ENSG00000163660	CCNL1	57018	protein_coding	6.23982	16.811
ENSG00000145555	MYO10	4651	protein_coding	7.60199	16.8093
ENSG00000116698	SMG7	9887	protein_coding	5.64764	16.8046
ENSG00000165633	VSTM4	196740	protein_coding	1.25552	16.8014
ENSG00000140598	EFL1	79631	protein_coding	5.81791	16.798
ENSG00000198478	SH3BGRL2	83699	protein_coding	8.55301	16.7957
ENSG00000171858	RPS21	6227	protein_coding	5.93138	16.7948
ENSG00000033800	PIAS1	8554	protein_coding	6.23522	16.7885
ENSG00000185238	PRMT3	10196	protein_coding	5.32478	16.779
ENSG00000103091	WDR59	79726	protein_coding	5.56026	16.777
ENSG00000078114	NEBL	10529	protein_coding	8.12533	16.7681
ENSG00000198242	RPL23A	6147	protein_coding	8.20779	16.7645
ENSG00000130741	EIF2S3	1968	protein_coding	7.33031	16.7517
ENSG00000136451	VEZF1	7716	protein_coding	6.65859	16.7411
ENSG00000116752	BCAS2	10286	protein_coding	6.11009	16.7384
ENSG00000128487	SPECC1	92521	protein_coding	7.82429	16.7354
ENSG00000178038	ALS2CL	259173	protein_coding	7.32692	16.7126
ENSG00000122026	RPL21	6144	protein_coding	8.27207	16.7081
ENSG00000185591	SP1	6667	protein_coding	8.0094	16.6924
ENSG00000217128	FNIP1	96459	protein_coding	6.50782	16.6673
ENSG00000065427	KARS	3735	protein_coding	7.1383	16.655
ENSG00000110955	ATP5B	506	protein_coding	8.53484	16.6513
ENSG00000148634	HERC4	26091	protein_coding	6.42957	16.6291
ENSG00000198265	HELZ	9931	protein_coding	6.8833	16.6234
ENSG00000125991	ERGIC3	51614	protein_coding	6.33052	16.6181
ENSG00000005059	MCUB	55013	protein_coding	5.62266	16.6078
ENSG00000213963		100130691	sense_overlapping	4.14127	16.5794
ENSG00000120705	ETF1	2107	protein_coding	7.97793	16.5591
ENSG00000163625	WDFY3	23001	protein_coding	7.7858	16.5494
ENSG00000114439	BBX	56987	protein_coding	7.72549	16.5406
ENSG00000006607	FARP2	9855	protein_coding	5.95733	16.5108
ENSG00000125977	EIF2S2	8894	protein_coding	7.42075	16.5041
ENSG00000070018	LRP6	4040	protein_coding	6.40365	16.4954
ENSG00000163110	PDLIM5	10611	protein_coding	7.18678	16.4545
ENSG00000196233	LCOR	26148	protein_coding	6.65187	16.4487
ENSG00000152601	MBNL1	4154	protein_coding	7.31286	16.442
ENSG00000247077	PGAM5	192111	protein_coding	4.94309	16.424
ENSG00000137509	PRCP	5547	protein_coding	6.19027	16.4044
ENSG00000151693	ASAP2	8853	protein_coding	7.05724	16.4006
ENSG00000155096	AZIN1	51582	protein_coding	8.50002	16.386
ENSG00000134375	TIMM17A	10440	protein_coding	6.27988	16.3636
ENSG00000198855	FICD	11153	protein_coding	3.57077	16.3611
ENSG00000133103	COG6	57511	protein_coding	5.89638	16.3464
ENSG00000163754	GYG1	2992	protein_coding	7.91572	16.3431
ENSG00000143157	POGK	57645	protein_coding	6.62502	16.3423
ENSG00000140319	SRP14	6727	protein_coding	7.88475	16.3204
ENSG00000159592	GPBP1L1	60313	protein_coding	8.44392	16.3077
ENSG00000136826	KLF4	9314	protein_coding	8.24818	16.3009
ENSG00000167642	SPINT2	10653	protein_coding	8.10105	16.2942
ENSG00000108312	UBTF	7343	protein_coding	6.51182	16.273
ENSG00000104331	IMPAD1	54928	protein_coding	7.94711	16.2395
ENSG00000143162	CREG1	8804	protein_coding	7.33578	16.2356
ENSG00000185963	BICD2	23299	protein_coding	8.22137	16.2238
ENSG00000141429	GALNT1	2589	protein_coding	5.66539	16.2158
ENSG00000185721	DRG1	4733	protein_coding	5.5723	16.2054
ENSG00000175029	CTBP2	1488	protein_coding	6.69073	16.1893
ENSG00000184083	FAM120C	54954	protein_coding	4.82883	16.1888
ENSG00000139926	FRMD6	122786	protein_coding	7.34481	16.1852
ENSG00000078668	VDAC3	7419	protein_coding	6.01644	16.1572
ENSG00000031698	SARS	6301	protein_coding	7.31335	16.1551
ENSG00000231925	TAPBP	6892	protein_coding	6.11084	16.1546
ENSG00000165997	ARL5B	221079	protein_coding	7.24564	16.1471
ENSG00000175348	TMEM9B	56674	protein_coding	6.72068	16.1315
ENSG00000166295	ANAPC16	119504	protein_coding	6.93864	16.1181
ENSG00000109270	LAMTOR3	8649	protein_coding	6.53487	16.118
ENSG00000104413	ESRP1	54845	protein_coding	8.50509	16.1049
ENSG00000124422	USP22	23326	protein_coding	8.01162	16.0831
ENSG00000178425	NT5DC1	221294	protein_coding	6.29694	16.0637
ENSG00000182831	C16orf72	29035	protein_coding	7.64621	16.0521
ENSG00000175707	KDF1	126695	protein_coding	3.80378	15.9988
ENSG00000131165	CHMP1A	5119	protein_coding	5.62858	15.9825
ENSG00000070882	OSBPL3	26031	protein_coding	6.86479	15.9824
ENSG00000109670	FBXW7	55294	protein_coding	7.18567	15.9773
ENSG00000140443	IGF1R	3480	protein_coding	7.73003	15.9743
ENSG00000183421	RIPK4	54101	protein_coding	7.46689	15.9676
ENSG00000103657	HERC1	8925	protein_coding	7.32588	15.9669
ENSG00000134775	FHOD3	80206	protein_coding	8.19695	15.9536
ENSG00000105887	MTPN	136319	protein_coding	8.24286	15.9513
ENSG00000174109	C16orf91	283951	protein_coding	3.25529	15.9491
ENSG00000178982	EIF3K	27335	protein_coding	6.62087	15.9442
ENSG00000170876	TMEM43	79188	protein_coding	6.78367	15.9146
ENSG00000147416	ATP6V1B2	526	protein_coding	7.65416	15.9018
ENSG00000153147	SMARCA5	8467	protein_coding	8.1879	15.8995
ENSG00000138434	SSFA2	6744	protein_coding	7.96761	15.8701
ENSG00000131620	ANO1	55107	protein_coding	4.21647	15.8646
ENSG00000205488	CALML3-AS1	NA	antisense	5.11825	15.8527
ENSG00000161671	EMC10	284361	protein_coding	5.96901	15.8435
ENSG00000149806	FAU	2197	protein_coding	6.70719	15.8278
ENSG00000100697	DICER1	23405	protein_coding	8.60033	15.8248
ENSG00000185896	LAMP1	3916	protein_coding	7.39188	15.8223
ENSG00000130826	DKC1	1736	protein_coding	6.20043	15.8043
ENSG00000023734	STRAP	11171	protein_coding	7.12163	15.8023
ENSG00000168288	MMADHC	27249	protein_coding	6.72782	15.8009
ENSG00000167113	COQ4	51117	protein_coding	4.57386	15.785
ENSG00000047346	FAM214A	56204	protein_coding	5.63663	15.7793
ENSG00000183751	TBL3	10607	protein_coding	3.85106	15.7747
ENSG00000084652	TXLNA	200081	protein_coding	6.74422	15.7682
ENSG00000142669	SH3BGRL3	83442	protein_coding	7.20659	15.7519
ENSG00000008283	CYB561	1534	protein_coding	5.87345	15.7391
ENSG00000132670	PTPRA	5786	protein_coding	6.71264	15.7377
ENSG00000103549	RNF40	9810	protein_coding	5.98647	15.7365
ENSG00000197102	DYNC1H1	1778	protein_coding	8.60647	15.7364
ENSG00000120137	PANK3	79646	protein_coding	7.71083	15.7363
ENSG00000133641	C12orf29	91298	protein_coding	6.52183	15.7331
ENSG00000115159	GPD2	2820	protein_coding	6.75436	15.7112
ENSG00000176018	LYSMD3	116068	protein_coding	6.02225	15.7041
ENSG00000087302	C14orf166	51637	protein_coding	7.15553	15.7013
ENSG00000183665	TRMT12	55039	protein_coding	4.51745	15.6998
ENSG00000197894	ADH5	128	protein_coding	6.64758	15.6839
ENSG00000005700	IBTK	25998	protein_coding	8.58183	15.6835
ENSG00000116489	CAPZA1	829	protein_coding	8.2115	15.662
ENSG00000102007	PLP2	5355	protein_coding	7.69972	15.6585
ENSG00000196653	ZNF502	91392	protein_coding	4.35414	15.6334
ENSG00000016402	IL20RA	53832	protein_coding	8.04757	15.6152
ENSG00000183283	DAZAP2	9802	protein_coding	7.72056	15.6105
ENSG00000168502	MTCL1	23255	protein_coding	5.39766	15.5899
ENSG00000085719	CPNE3	8895	protein_coding	8.15687	15.5868
ENSG00000169594	BNC1	646	protein_coding	7.54501	15.5803
ENSG00000110700	RPS13	6207	protein_coding	7.71522	15.5795
ENSG00000136783	NIPSNAP3A	25934	protein_coding	5.27863	15.5743
ENSG00000113282	CLINT1	9685	protein_coding	8.55783	15.5645
ENSG00000170606	HSPA4	3308	protein_coding	8.31028	15.5555
ENSG00000105855	ITGB8	3696	protein_coding	8.59315	15.5511
ENSG00000111615	KRR1	11103	protein_coding	7.1161	15.5499
ENSG00000111269	CREBL2	1389	protein_coding	7.74784	15.5372
ENSG00000166387	PPFIBP2	8495	protein_coding	6.00293	15.5322
ENSG00000169251	NMD3	51068	protein_coding	6.22151	15.5116
ENSG00000108518	PFN1	5216	protein_coding	7.69887	15.502
ENSG00000178878	APOLD1	81575	protein_coding	2.88672	15.4927
ENSG00000139726	DENR	8562	protein_coding	6.74542	15.4871
ENSG00000163428	LRRC58	116064	protein_coding	7.41287	15.4744
ENSG00000162302	RPS6KA4	8986	protein_coding	5.45221	15.4722
ENSG00000103494	RPGRIP1L	23322	protein_coding	3.60986	15.4716
ENSG00000094916	CBX5	23468	protein_coding	8.20073	15.4693
ENSG00000134001	EIF2S1	1965	protein_coding	7.45901	15.464
ENSG00000109917	ZPR1	8882	protein_coding	5.98128	15.4484
ENSG00000168802	CHTF8	54921	protein_coding	5.96646	15.4363
ENSG00000106244	PDAP1	11333	protein_coding	6.44721	15.4347
ENSG00000167468	GPX4	2879	protein_coding	7.41112	15.422
ENSG00000116688	MFN2	9927	protein_coding	7.64746	15.4163
ENSG00000116133	DHCR24	1718	protein_coding	7.77729	15.3954
ENSG00000206053	HN1L	90861	protein_coding	7.24861	15.3952
ENSG00000109436	TBC1D9	23158	protein_coding	5.76977	15.3863
ENSG00000131238	PPT1	5538	protein_coding	7.29788	15.3784
ENSG00000158710	TAGLN2	8407	protein_coding	8.36744	15.3688
ENSG00000088205	DDX18	8886	protein_coding	6.7058	15.3596
ENSG00000184432	COPB2	9276	protein_coding	7.79325	15.3584
ENSG00000091490	SEL1L3	23231	protein_coding	4.76623	15.3554
ENSG00000197372	ZNF675	171392	protein_coding	6.48102	15.354
ENSG00000173473	SMARCC1	6599	protein_coding	6.9515	15.3416
ENSG00000138385	SSB	6741	protein_coding	7.03736	15.3291
ENSG00000198945	L3MBTL3	84456	protein_coding	5.55965	15.2989
ENSG00000102893	PHKB	5257	protein_coding	7.32655	15.2979
ENSG00000171863	RPS7	6201	protein_coding	8.16425	15.2818
ENSG00000130638	ATXN10	25814	protein_coding	6.60768	15.2796
ENSG00000077097	TOP2B	7155	protein_coding	8.47814	15.2767
ENSG00000111885	MAN1A1	4121	protein_coding	6.59884	15.2766
ENSG00000129657	SEC14L1	6397	protein_coding	5.55082	15.2646
ENSG00000101773	RBBP8	5932	protein_coding	7.24335	15.2607
ENSG00000105856	HBP1	26959	protein_coding	7.72683	15.258
ENSG00000155304	HSPA13	6782	protein_coding	5.24575	15.2537
ENSG00000111348	ARHGDIB	397	protein_coding	6.90597	15.2509
ENSG00000213585	VDAC1	7416	protein_coding	7.7245	15.2263
ENSG00000196639	HRH1	3269	protein_coding	5.34133	15.2243
ENSG00000148143	ZNF462	58499	protein_coding	6.24929	15.2055
ENSG00000164603	BMT2	154743	protein_coding	5.0486	15.1938
ENSG00000198951	NAGA	4668	protein_coding	5.20898	15.1922
ENSG00000196678	ERI2	112479	protein_coding	5.04487	15.189
ENSG00000129353	SLC44A2	57153	protein_coding	7.86723	15.1829
ENSG00000172046	USP19	10869	protein_coding	5.37337	15.1816
ENSG00000157224	CLDN12	9069	protein_coding	5.49621	15.1615
ENSG00000261652	C15orf65	145788	protein_coding	2.07017	15.1552
ENSG00000164253	WDR41	55255	protein_coding	6.86553	15.1499
ENSG00000183864	TOB2	10766	protein_coding	5.64035	15.1496
ENSG00000165527	ARF6	382	protein_coding	7.94775	15.1316
ENSG00000198894	CIPC	85457	protein_coding	6.87295	15.1304
ENSG00000107404	DVL1	1855	protein_coding	5.76332	15.1257
ENSG00000117906	RCN2	5955	protein_coding	7.18946	15.1201
ENSG00000156976	EIF4A2	1974	protein_coding	8.38128	15.1166
ENSG00000165494	PCF11	51585	protein_coding	7.66131	15.1082
ENSG00000198786	MT-ND5	4540	protein_coding	7.11595	15.1071
ENSG00000176422	SPRYD4	283377	protein_coding	4.24341	15.0983
ENSG00000157404	KIT	3815	protein_coding	8.49842	15.0792
ENSG00000146376	ARHGAP18	93663	protein_coding	5.72154	15.0696
ENSG00000116016	EPAS1	2034	protein_coding	8.52239	15.0633
ENSG00000112893	MAN2A1	4124	protein_coding	6.74338	15.0499
ENSG00000158711	ELK4	2005	protein_coding	7.76468	15.0429
ENSG00000141447	OSBPL1A	114876	protein_coding	7.2585	15.0296
ENSG00000082701	GSK3B	2932	protein_coding	7.46085	15.0282
ENSG00000167695	FAM57A	79850	protein_coding	3.14366	14.9986
ENSG00000165029	ABCA1	19	protein_coding	6.03883	14.9883
ENSG00000147133	TAF1	6872	protein_coding	6.53499	14.9831
ENSG00000026508	CD44	960	protein_coding	8.60097	14.9823
ENSG00000175416	CLTB	1212	protein_coding	7.11952	14.9725
ENSG00000143622	RIT1	6016	protein_coding	5.75	14.9705
ENSG00000090263	MRPS33	51650	protein_coding	5.32092	14.9692
ENSG00000183853	KIRREL	55243	protein_coding	3.5506	14.9349
ENSG00000088970	KIZ	55857	protein_coding	5.08472	14.9347
ENSG00000182534	MXRA7	439921	protein_coding	7.78317	14.9335
ENSG00000186298	PPP1CC	5501	protein_coding	7.18254	14.9242
ENSG00000152818	UTRN	7402	protein_coding	8.31871	14.9121
ENSG00000167693	NXN	64359	protein_coding	6.56138	14.894
ENSG00000241058	NSUN6	221078	protein_coding	4.56908	14.8929
ENSG00000158796	DEDD	9191	protein_coding	4.71464	14.8855
ENSG00000196367	TRRAP	8295	protein_coding	5.7473	14.8773
ENSG00000162923	WDR26	80232	protein_coding	8.20653	14.8767
ENSG00000087087	SRRT	51593	protein_coding	5.64149	14.875
ENSG00000104549	SQLE	6713	protein_coding	7.26333	14.8635
ENSG00000164080	RAD54L2	23132	protein_coding	5.32988	14.8515
ENSG00000123416	TUBA1B	10376	protein_coding	7.68037	14.8489
ENSG00000167721	TSR1	55720	protein_coding	6.14775	14.8371
ENSG00000189334	S100A14	57402	protein_coding	7.29794	14.8047
ENSG00000125850	OVOL2	58495	protein_coding	1.79234	14.7667
ENSG00000160325	CACFD1	11094	protein_coding	3.73385	14.7642
ENSG00000179010	MRFAP1	93621	protein_coding	7.30884	14.763
ENSG00000131051	RBM39	9584	protein_coding	7.89318	14.7561
ENSG00000006576	PHTF2	57157	protein_coding	6.32755	14.7543
ENSG00000142798	HSPG2	3339	protein_coding	4.44209	14.7516
ENSG00000116030	SUMO1	7341	protein_coding	7.69771	14.7458
ENSG00000158292	GPR153	387509	protein_coding	5.61168	14.7449
ENSG00000160049	DFFA	1676	protein_coding	6.31603	14.7365
ENSG00000169252	ADRB2	154	protein_coding	7.65843	14.7291
ENSG00000131100	ATP6V1E1	529	protein_coding	7.75113	14.7279
ENSG00000196670	ZFP62	643836	protein_coding	5.7861	14.7194
ENSG00000136237	RAPGEF5	9771	protein_coding	7.29815	14.6972
ENSG00000196712	NF1	4763	protein_coding	7.55819	14.6857
ENSG00000197353	LYPD2	137797	protein_coding	7.04704	14.6775
ENSG00000162521	RBBP4	5928	protein_coding	7.73887	14.6772
ENSG00000135677	GNS	2799	protein_coding	7.9877	14.6676
ENSG00000146112	PPP1R18	170954	protein_coding	4.4719	14.6372
ENSG00000164292	RHOBTB3	22836	protein_coding	4.12731	14.6355
ENSG00000158828	PINK1	65018	protein_coding	6.52305	14.6245
ENSG00000159921	GNE	10020	protein_coding	8.29122	14.6102
ENSG00000159882	ZNF230	7773	protein_coding	3.99729	14.6069
ENSG00000133835	HSD17B4	3295	protein_coding	6.73523	14.5987
ENSG00000145860	RNF145	153830	protein_coding	8.0956	14.5922
ENSG00000146054	TRIM7	81786	protein_coding	4.32092	14.5721
ENSG00000129197	RPAIN	84268	protein_coding	5.60355	14.5687
ENSG00000167986	DDB1	1642	protein_coding	7.86499	14.5584
ENSG00000179562	GCC1	79571	protein_coding	5.37071	14.5247
ENSG00000005339	CREBBP	1387	protein_coding	6.22738	14.4898
ENSG00000111669	TPI1	7167	protein_coding	7.67958	14.4871
ENSG00000173156	RHOD	29984	protein_coding	5.9929	14.4859
ENSG00000138448	ITGAV	3685	protein_coding	8.50325	14.4822
ENSG00000138757	G3BP2	9908	protein_coding	8.46387	14.4723
ENSG00000159055	MIS18A	54069	protein_coding	3.82047	14.4651
ENSG00000116747	TROVE2	6738	protein_coding	7.66848	14.4622
ENSG00000100354	TNRC6B	23112	protein_coding	7.54771	14.4515
ENSG00000234678		NA	antisense	2.02049	14.4284
ENSG00000221978	CCNL2	81669	protein_coding	5.62163	14.41
ENSG00000135678	CPM	1368	protein_coding	5.4871	14.4098
ENSG00000111011	RSRC2	65117	protein_coding	7.22951	14.4056
ENSG00000163453	IGFBP7	3490	protein_coding	8.4175	14.3955
ENSG00000178502	KLHL11	55175	protein_coding	4.83172	14.3949
ENSG00000135828	RNASEL	6041	protein_coding	6.19873	14.3909
ENSG00000115268	RPS15	6209	protein_coding	6.82727	14.3807
ENSG00000137312	FLOT1	10211	protein_coding	5.99249	14.3796
ENSG00000111785	RIC8B	55188	protein_coding	4.57252	14.3494
ENSG00000196924	FLNA	2316	protein_coding	7.15847	14.3427
ENSG00000181929	PRKAG1	5571	protein_coding	6.44296	14.3349
ENSG00000105514	RAB3D	9545	protein_coding	7.12752	14.3274
ENSG00000259673	IQCH-AS1	100506686	lincRNA	4.87819	14.3209
ENSG00000038358	EDC4	23644	protein_coding	4.37592	14.2491
ENSG00000168036	CTNNB1	1499	protein_coding	8.20293	14.2485
ENSG00000089818	NECAP1	25977	protein_coding	6.15378	14.2446
ENSG00000174718	KIAA1551	55196	protein_coding	7.76001	14.2391
ENSG00000196230	TUBB	203068	protein_coding	7.97393	14.2328
ENSG00000198670	LPA	4018	protein_coding	5.62625	14.2308
ENSG00000100504	PYGL	5836	protein_coding	8.45287	14.2184
ENSG00000172531	PPP1CA	5499	protein_coding	6.95208	14.1936
ENSG00000112874	NUDT12	83594	protein_coding	5.79001	14.1918
ENSG00000047410	TPR	7175	protein_coding	8.39791	14.1738
ENSG00000113712	CSNK1A1	1452	protein_coding	8.18813	14.1689
ENSG00000133477	FAM83F	113828	protein_coding	7.89939	14.1643
ENSG00000137497	NUMA1	4926	protein_coding	8.26983	14.157
ENSG00000160691	SHC1	6464	protein_coding	4.87028	14.1565
ENSG00000198815	FOXJ3	22887	protein_coding	6.23449	14.1513
ENSG00000164587	RPS14	6208	protein_coding	8.11486	14.1489
ENSG00000165156	ZHX1	11244	protein_coding	7.37614	14.1393
ENSG00000185825	BCAP31	10134	protein_coding	7.04009	14.1368
ENSG00000106546	AHR	196	protein_coding	8.0947	14.1088
ENSG00000140564	FURIN	5045	protein_coding	5.88436	14.1036
ENSG00000103852	TTC23	64927	protein_coding	4.52055	14.0976
ENSG00000145439	CBR4	84869	protein_coding	6.03097	14.073
ENSG00000111877	MCM9	254394	protein_coding	5.03168	14.0549
ENSG00000221955	SLC12A8	84561	protein_coding	5.36663	14.0516
ENSG00000117479	SLC19A2	10560	protein_coding	7.00641	14.0496
ENSG00000175643	RMI2	116028	protein_coding	1.74126	14.0423
ENSG00000172915	NBEA	26960	protein_coding	8.33558	14.0311
ENSG00000057608	GDI2	2665	protein_coding	8.36234	14.0254
ENSG00000037241	RPL26L1	51121	protein_coding	3.98419	14.0252
ENSG00000005884	ITGA3	3675	protein_coding	7.51418	14.0232
ENSG00000137501	SYTL2	54843	protein_coding	4.68469	14.0177
ENSG00000172493	AFF1	4299	protein_coding	6.90491	14.0096
ENSG00000179051	RCC2	55920	protein_coding	7.57487	14.0063
ENSG00000167186	COQ7	10229	protein_coding	5.18114	13.9963
ENSG00000168818	STX18	53407	protein_coding	5.36952	13.9926
ENSG00000100764	PSMC1	5700	protein_coding	6.67453	13.9844
ENSG00000198843	SELENOT	51714	protein_coding	7.35409	13.9739
ENSG00000135720	DYNC1LI2	1783	protein_coding	7.49161	13.9708
ENSG00000136758	YME1L1	10730	protein_coding	7.93897	13.9612
ENSG00000180011	ZADH2	284273	protein_coding	5.93612	13.9608
ENSG00000165271	NOL6	65083	protein_coding	5.09284	13.9582
ENSG00000101138	CSTF1	1477	protein_coding	5.80838	13.9544
ENSG00000140265	ZSCAN29	146050	protein_coding	5.36063	13.9523
ENSG00000162368	CMPK1	51727	protein_coding	7.95914	13.9478
ENSG00000087206	UIMC1	51720	protein_coding	4.77111	13.9459
ENSG00000166289	PLEKHF1	79156	protein_coding	2.6145	13.9447
ENSG00000204525	HLA-C	3107	protein_coding	7.46276	13.9445
ENSG00000120333	MRPS14	63931	protein_coding	5.29383	13.9259
ENSG00000176209	SMIM19	114926	protein_coding	5.73806	13.9244
[truncated: 11,309 more rows]
