# Supplementary material for: RNA-Seq analysis and comparison of corneal epithelium in keratoconus and myopia patients
Source: Sci Rep. 2018 Jan 10;8:389. doi: 10.1038/s41598-017-18480-x (PMC5762683; doi:10.1038/s41598-017-18480-x)
Supplement: Supplementary file 3 — Table S2 [file 41598_2017_18480_MOESM3_ESM.xlsx]

## Sheet: DEGs Identified
Table S2: Complete lists of the DEGs detected by either edgeR or DESeq2
DEGs identified by edgeR									DEGs identified by DESeq2
	Symbol	log2FoldChange	logCPM	LR	pvalue	FDR	Entrez	Gene_type		Symbol	baseMean	log2FoldChange	lfcSE	stat	pvalue	padj	Entrez	Gene_type
ENSG00000099864	PALM	-2.39327	2.5176	29.706	5.02795e-08	0.000366663	5064	protein_coding	ENSG00000099864	PALM	173.228	-1.67193	0.312299	-5.35363	8.62053e-08	0.00060279	5064	protein_coding
ENSG00000182871	COL18A1	-1.05522	5.04398	26.8413	2.20865e-07	0.00107377	80781	protein_coding	ENSG00000019144	PHLDB1	477.315	-0.864013	0.172225	-5.01676	5.25501e-07	0.00150789	23187	protein_coding
ENSG00000100258	LMF2	-1.3389	3.73842	21.8434	2.95834e-06	0.0102534	91289	protein_coding	ENSG00000004660	CAMKK1	144.697	-1.11608	0.220707	-5.05685	4.26235e-07	0.00150789	84254	protein_coding
ENSG00000104783	KCNN4	-0.956281	5.89361	21.3589	3.80849e-06	0.0102534	3783	protein_coding	ENSG00000182871	COL18A1	1017.97	-0.971686	0.193878	-5.01184	5.3911e-07	0.00150789	80781	protein_coding
ENSG00000108262	GIT1	-0.971653	5.40638	20.7147	5.33042e-06	0.0102534	28964	protein_coding	ENSG00000078114	NEBL	10133.9	0.396001	0.0818798	4.83638	1.32226e-06	0.00308198	10529	protein_coding
ENSG00000004660	CAMKK1	-1.2431	2.25955	20.3629	6.40603e-06	0.0102534	84254	protein_coding	ENSG00000100258	LMF2	409.761	-1.11285	0.235663	-4.72222	2.33283e-06	0.00466066	91289	protein_coding
ENSG00000106003	LFNG	-0.861308	4.91342	20.2614	6.75484e-06	0.0102534	3955	protein_coding	ENSG00000102934	PLLP	599.513	-0.689211	0.151441	-4.55103	5.33836e-06	0.00933212	51090	protein_coding
ENSG00000126822	PLEKHG3	-0.772734	6.68411	20.2436	6.81804e-06	0.0102534	26030	protein_coding	ENSG00000117318	ID3	194.604	-1.00461	0.224069	-4.48347	7.34395e-06	0.0102705	3399	protein_coding
ENSG00000104964	AES	-0.858668	7.49515	20.0654	7.48373e-06	0.0102534	166	protein_coding	ENSG00000106003	LFNG	929.052	-0.815305	0.180994	-4.5046	6.64996e-06	0.0102705	3955	protein_coding
ENSG00000102854	MSLN	-1.33375	5.15493	19.8925	8.19203e-06	0.0102534	10232	protein_coding	ENSG00000131669	NINJ1	322.141	-1.09103	0.247543	-4.40743	1.04604e-05	0.0119534	4814	protein_coding
ENSG00000011105	TSPAN9	-1.09594	5.26795	19.8364	8.43615e-06	0.0102534	10867	protein_coding	ENSG00000068078	FGFR3	12646.6	-0.65617	0.148167	-4.42857	9.48602e-06	0.0119534	2261	protein_coding
ENSG00000073756	PTGS2	1.36026	4.56626	19.3747	1.0742e-05	0.0118622	5743	protein_coding	ENSG00000109501	WFS1	657.491	-0.83721	0.190521	-4.39433	1.11115e-05	0.0119534	7466	protein_coding
ENSG00000131669	NINJ1	-1.32535	3.39373	19.2359	1.15523e-05	0.0118622	4814	protein_coding	ENSG00000126822	PLEKHG3	3171.51	-0.743586	0.170596	-4.35877	1.30797e-05	0.0130657	26030	protein_coding
ENSG00000019144	PHLDB1	-0.90584	3.96026	19.1318	1.21997e-05	0.0118622	23187	protein_coding	ENSG00000132879	FBXO44	209.32	-0.81219	0.187612	-4.32909	1.49728e-05	0.0139597	93611	protein_coding
ENSG00000068078	FGFR3	-0.665521	8.67523	18.5173	1.6837e-05	0.0150959	2261	protein_coding	ENSG00000127914	AKAP9	29225.7	0.529839	0.125253	4.23016	2.33526e-05	0.0156903	10142	protein_coding
ENSG00000126368	NR1D1	-1.4403	4.4881	18.4333	1.75955e-05	0.0150959	9572	protein_coding	ENSG00000139220	PPFIA2	54.4253	1.24668	0.294179	4.23784	2.25677e-05	0.0156903	8499	protein_coding
ENSG00000152785	BMP3	2.06222	3.21702	17.9163	2.30841e-05	0.0175121	651	protein_coding	ENSG00000165948	IFI27L1	93.9074	-0.902418	0.212227	-4.25213	2.11752e-05	0.0156903	122509	protein_coding
ENSG00000182704	TSKU	-0.659183	6.0038	17.9098	2.31626e-05	0.0175121	25987	protein_coding	ENSG00000108262	GIT1	1309.81	-0.875858	0.207481	-4.2214	2.4279e-05	0.0156903	28964	protein_coding
ENSG00000116711	PLA2G4A	0.58555	6.86544	17.8411	2.40138e-05	0.0175121	5321	protein_coding	ENSG00000073756	PTGS2	724.106	1.09241	0.256556	4.25799	2.06272e-05	0.0156903	5743	protein_coding
ENSG00000162337	LRP5	-1.23243	4.12111	17.7326	2.54229e-05	0.0175696	4041	protein_coding	ENSG00000125520	SLC2A4RG	427.322	-0.927146	0.219824	-4.21768	2.46827e-05	0.0156903	56731	protein_coding
ENSG00000050820	BCAR1	-1.25635	4.67346	17.6213	2.69548e-05	0.0175696	9564	protein_coding	ENSG00000104783	KCNN4	1837.4	-0.867949	0.205522	-4.22314	2.40917e-05	0.0156903	3783	protein_coding
ENSG00000160685	ZBTB7B	-1.13284	6.31137	17.569	2.77065e-05	0.0175696	51043	protein_coding	ENSG00000072274	TFRC	28005.2	0.600077	0.142663	4.20626	2.59628e-05	0.0157865	7037	protein_coding
ENSG00000081026	MAGI3	0.644499	6.84755	17.4528	2.94526e-05	0.0178986	260425	protein_coding	ENSG00000162337	LRP5	535.064	-1.02285	0.243771	-4.19595	2.71729e-05	0.0158339	4041	protein_coding
ENSG00000125520	SLC2A4RG	-1.06483	3.79777	17.2669	3.24803e-05	0.0184063	56731	protein_coding	ENSG00000181404	WASHC1	78.0605	-1.17915	0.2822	-4.17843	2.93528e-05	0.0163284	100287171	protein_coding
ENSG00000117318	ID3	-1.16011	2.67758	17.2475	3.28121e-05	0.0184063	3399	protein_coding	ENSG00000011105	TSPAN9	1188.48	-0.945405	0.226704	-4.17023	3.04299e-05	0.0163284	10867	protein_coding
ENSG00000130762	ARHGEF16	-1.15006	4.73595	17.1749	3.40908e-05	0.0184154	27237	protein_coding	ENSG00000102854	MSLN	1100.54	-1.05931	0.25451	-4.16217	3.15243e-05	0.0163284	10232	protein_coding
ENSG00000149043	SYT8	-1.31717	7.03172	17.0416	3.657e-05	0.0184326	90019	protein_coding	ENSG00000182704	TSKU	1983.75	-0.644376	0.156445	-4.11886	3.80746e-05	0.0176779	25987	protein_coding
ENSG00000109501	WFS1	-0.897998	4.41887	17.0374	3.66503e-05	0.0184326	7466	protein_coding	ENSG00000177732	SOX12	173.13	-0.744551	0.180808	-4.11792	3.8231e-05	0.0176779	6666	protein_coding
ENSG00000167656	LY6D	-1.52553	3.83777	16.7462	4.27266e-05	0.0200212	8581	protein_coding	ENSG00000126368	NR1D1	687.912	-1.13169	0.274709	-4.1196	3.79532e-05	0.0176779	9572	protein_coding
ENSG00000181404	WASHC1	-1.56395	1.39132	16.7093	4.35659e-05	0.0200212	100287171	protein_coding	ENSG00000015133	CCDC88C	57.2486	-1.22952	0.29899	-4.11223	3.91859e-05	0.0176779	440193	protein_coding
ENSG00000125089	SH3TC1	-1.11169	6.41372	16.6937	4.39273e-05	0.0200212	54436	protein_coding	ENSG00000197122	SRC	444.236	-0.684654	0.167636	-4.08416	4.42364e-05	0.0193327	6714	protein_coding
ENSG00000159314	ARHGAP27	-0.854755	5.99721	16.6062	4.6001e-05	0.0201981	201176	protein_coding	ENSG00000149541	B3GAT3	220.199	-0.944177	0.231888	-4.07168	4.66745e-05	0.0195089	26229	protein_coding
ENSG00000139220	PPFIA2	1.74488	0.863839	16.5424	4.75731e-05	0.0201981	8499	protein_coding	ENSG00000135925	WNT10A	773.135	-0.665296	0.163546	-4.06794	4.74296e-05	0.0195089	80326	protein_coding
ENSG00000015133	CCDC88C	-1.63682	0.956401	16.4889	4.89351e-05	0.0201981	440193	protein_coding	ENSG00000175356	SCUBE2	130.467	-1.06386	0.264354	-4.02437	5.71271e-05	0.0228264	57758	protein_coding
ENSG00000151012	SLC7A11	0.725937	6.50832	16.4536	4.98548e-05	0.0201981	23657	protein_coding	ENSG00000104964	AES	5588.25	-0.788752	0.198003	-3.98355	6.78947e-05	0.0237561	166	protein_coding
ENSG00000171223	JUNB	-1.15959	5.72972	16.3396	5.29461e-05	0.0204805	3726	protein_coding	ENSG00000143816	WNT9A	264.374	-0.711433	0.178443	-3.98689	6.69453e-05	0.0237561	7483	protein_coding
ENSG00000158246	FAM46B	-1.24315	3.28077	16.3248	5.33601e-05	0.0204805	115572	protein_coding	ENSG00000130762	ARHGEF16	821.993	-0.956406	0.240802	-3.97176	7.13448e-05	0.0237561	27237	protein_coding
ENSG00000021762	OSBPL5	-1.13762	4.71976	16.0923	6.03298e-05	0.0225618	114879	protein_coding	ENSG00000196411	EPHB4	985.049	-0.548654	0.138112	-3.97252	7.11177e-05	0.0237561	2050	protein_coding
ENSG00000011028	MRC2	-0.917582	6.53132	15.8759	6.76354e-05	0.0246616	9902	protein_coding	ENSG00000050820	BCAR1	786.863	-1.00673	0.252796	-3.98238	6.82272e-05	0.0237561	9564	protein_coding
ENSG00000221968	FADS3	-1.23539	3.96476	15.7177	7.3534e-05	0.0261584	3995	protein_coding	ENSG00000164850	GPER1	89.8435	-0.947891	0.237251	-3.99531	6.46092e-05	0.0237561	2852	protein_coding
ENSG00000099875	MKNK2	-0.615076	6.86593	15.6623	7.57187e-05	0.026198	2872	protein_coding	ENSG00000158246	FAM46B	297.523	-1.02391	0.257672	-3.97371	7.07613e-05	0.0237561	115572	protein_coding
ENSG00000198743	SLC5A3	0.789449	5.97874	15.5811	7.90416e-05	0.026198	6526	protein_coding	ENSG00000132471	WBP2	1192.92	-0.668453	0.168865	-3.95851	7.54187e-05	0.0245286	23558	protein_coding
ENSG00000252835	SCARNA21	-1.01165	5.22283	15.5668	7.96425e-05	0.026198	677763	scaRNA	ENSG00000123933	MXD4	649.005	-0.789312	0.204681	-3.8563	0.000115117	0.0254703	10608	protein_coding
ENSG00000100949	RABGGTA	-1.12116	4.91473	15.5229	8.1513e-05	0.026198	5875	protein_coding	ENSG00000145390	USP53	3814.25	0.412661	0.107504	3.83855	0.000123761	0.0254703	54532	protein_coding
ENSG00000102934	PLLP	-0.701481	4.28504	15.4666	8.39743e-05	0.026198	51090	protein_coding	ENSG00000185122	HSF1	557.705	-0.54055	0.142137	-3.80302	0.000142942	0.0254703	3297	protein_coding
ENSG00000135333	EPHA7	1.36929	3.48708	15.4566	8.44227e-05	0.026198	2045	protein_coding	ENSG00000108602	ALDH3A1	159952	-0.865339	0.229595	-3.76898	0.000163913	0.0254703	218	protein_coding
ENSG00000174307	PHLDA3	-0.936738	6.13469	15.3014	9.16478e-05	0.026801	23612	protein_coding	ENSG00000237276	ANO7L1	136.117	-0.870942	0.227898	-3.82163	0.000132573	0.0254703	NA	transcribed_unprocessed_pseudogene
ENSG00000132471	WBP2	-0.69328	5.27355	15.3006	9.16851e-05	0.026801	23558	protein_coding	ENSG00000184381	PLA2G6	258.766	-0.885597	0.23273	-3.80525	0.000141659	0.0254703	8398	protein_coding
ENSG00000160271	RALGDS	-0.706378	6.11232	15.2869	9.23572e-05	0.026801	5900	protein_coding	ENSG00000130734	ATG4D	606.508	-0.834871	0.213786	-3.90518	9.41554e-05	0.0254703	84971	protein_coding
ENSG00000164484	TMEM200A	0.903327	5.23006	15.2359	9.48821e-05	0.026801	114801	protein_coding	ENSG00000128283	CDC42EP1	363.835	-0.964364	0.255423	-3.77555	0.000159652	0.0254703	11135	protein_coding
ENSG00000135925	WNT10A	-0.68744	4.6495	15.1461	9.95062e-05	0.026801	80326	protein_coding	ENSG00000105364	MRPL4	418.851	-0.92482	0.242698	-3.81057	0.000138644	0.0254703	51073	protein_coding
ENSG00000063660	GPC1	-1.13606	6.57941	15.1214	0.000100813	0.026801	2817	protein_coding	ENSG00000213339	QTRT1	207.128	-1.03247	0.267141	-3.8649	0.000111135	0.0254703	81890	protein_coding
ENSG00000072274	TFRC	0.666098	9.84002	15.1179	0.000101003	0.026801	7037	protein_coding	ENSG00000116711	PLA2G4A	3575.42	0.531941	0.135729	3.91914	8.88657e-05	0.0254703	5321	protein_coding
ENSG00000100304	TTLL12	-0.810629	5.89973	15.1167	0.000101066	0.026801	23170	protein_coding	ENSG00000169733	RFNG	222.593	-0.864543	0.229055	-3.77439	0.000160402	0.0254703	5986	protein_coding
ENSG00000001617	SEMA3F	-0.92729	6.17521	15.0306	0.000105783	0.0270029	6405	protein_coding	ENSG00000167325	RRM1	2645.25	0.205656	0.0527408	3.89937	9.64449e-05	0.0254703	6240	protein_coding
ENSG00000130734	ATG4D	-0.945405	4.29988	15.0195	0.000106405	0.0270029	84971	protein_coding	ENSG00000182511	FES	47.2797	-1.05114	0.269354	-3.90246	9.52193e-05	0.0254703	2242	protein_coding
ENSG00000188710	QRFP	-1.76572	1.50395	14.9965	0.00010771	0.0270029	347148	protein_coding	ENSG00000081026	MAGI3	3518.05	0.57805	0.152067	3.80129	0.000143943	0.0254703	260425	protein_coding
ENSG00000154342	WNT3A	-1.57131	1.0626	14.9539	0.000110172	0.0270029	89780	protein_coding	ENSG00000100321	SYNGR1	501.715	-0.767173	0.197127	-3.89178	9.95127e-05	0.0254703	9145	protein_coding
ENSG00000202538	RNU4-2	3.15806	4.72732	14.9056	0.000113029	0.0270029	26834	snRNA	ENSG00000204536	CCHCR1	282.748	-0.741424	0.196143	-3.78001	0.000156823	0.0254703	54535	protein_coding
ENSG00000105193	RPS16	-0.979798	6.56945	14.9022	0.000113229	0.0270029	6217	protein_coding	ENSG00000132481	TRIM47	124.176	-0.830771	0.21081	-3.94084	8.11961e-05	0.0254703	91107	protein_coding
ENSG00000105516	DBP	-0.871401	5.43946	14.8764	0.000114788	0.0270029	1628	protein_coding	ENSG00000066735	KIF26A	202.38	-0.669702	0.176873	-3.78636	0.000152873	0.0254703	26153	protein_coding
ENSG00000175356	SCUBE2	-1.27763	2.1122	14.8247	0.000117981	0.0270546	57758	protein_coding	ENSG00000188710	QRFP	84.4292	-1.16314	0.304469	-3.82022	0.00013333	0.0254703	347148	protein_coding
ENSG00000008323	PLEKHG6	-0.969488	5.48878	14.7693	0.000121499	0.0270546	55200	protein_coding	ENSG00000135333	EPHA7	338.898	1.04826	0.270675	3.87277	0.000107605	0.0254703	2045	protein_coding
ENSG00000131165	CHMP1A	-0.981814	5.16508	14.7555	0.000122387	0.0270546	5119	protein_coding	ENSG00000177666	PNPLA2	308.531	-0.999041	0.261101	-3.82626	0.000130105	0.0254703	57104	protein_coding
ENSG00000109062	SLC9A3R1	-0.642062	5.27828	14.6913	0.000126627	0.0270546	9368	protein_coding	ENSG00000140474	ULK3	987.765	-0.679767	0.178388	-3.81061	0.000138623	0.0254703	25989	protein_coding
ENSG00000169738	DCXR	-1.45484	4.68337	14.6835	0.000127156	0.0270546	51181	protein_coding	ENSG00000160685	ZBTB7B	2456.72	-0.933269	0.245224	-3.80579	0.000141353	0.0254703	51043	protein_coding
ENSG00000076826	CAMSAP3	-1.14111	4.42313	14.6828	0.000127201	0.0270546	57662	protein_coding	ENSG00000171813	PWWP2B	499.68	-0.711426	0.188506	-3.77403	0.000160633	0.0254703	170394	protein_coding
ENSG00000187954	CYHR1	-1.00294	4.15831	14.6711	0.000127992	0.0270546	50626	protein_coding	ENSG00000178498	DTX3	71.6227	-0.757706	0.195979	-3.86626	0.000110519	0.0254703	196403	protein_coding
ENSG00000105364	MRPL4	-1.12146	3.76856	14.6208	0.000131458	0.0273902	51073	protein_coding	ENSG00000185112	FAM43A	150.431	-0.611525	0.159243	-3.84021	0.000122929	0.0254703	131583	protein_coding
ENSG00000167778	SPRYD3	-0.675646	5.60875	14.5301	0.000137941	0.0279704	84926	protein_coding	ENSG00000010327	STAB1	60.8907	-0.909045	0.23959	-3.79417	0.000148138	0.0254703	23166	protein_coding
ENSG00000177666	PNPLA2	-1.27696	3.3344	14.5282	0.000138078	0.0279704	57104	protein_coding	ENSG00000109062	SLC9A3R1	1197.28	-0.624479	0.160563	-3.88932	0.000100526	0.0254703	9368	protein_coding
ENSG00000149541	B3GAT3	-1.13159	2.85362	14.4355	0.000145045	0.0285901	26229	protein_coding	ENSG00000135736	CCDC102A	72.6232	-0.88855	0.22799	-3.89732	9.72625e-05	0.0254703	92922	protein_coding
ENSG00000140400	MAN2C1	-1.0944	4.21993	14.4351	0.000145074	0.0285901	4123	protein_coding	ENSG00000251322	SHANK3	230.713	-0.826535	0.218161	-3.78865	0.000151466	0.0254703	85358	protein_coding
ENSG00000213339	QTRT1	-1.36469	2.76805	14.41	0.000147018	0.0285901	81890	protein_coding	ENSG00000132017	DCAF15	201.526	-0.864277	0.220821	-3.91393	9.0805e-05	0.0254703	90379	protein_coding
ENSG00000078114	NEBL	0.435126	8.37142	14.3488	0.000151877	0.0288573	10529	protein_coding	ENSG00000106683	LIMK1	263.116	-0.774123	0.203756	-3.79926	0.000145127	0.0254703	3984	protein_coding
ENSG00000123933	MXD4	-0.871823	4.39741	14.343	0.000152349	0.0288573	10608	protein_coding	ENSG00000205268	PDE7A	2628.2	0.335219	0.0860133	3.89729	9.72742e-05	0.0254703	5150	protein_coding
ENSG00000159166	LAD1	-0.779233	7.60796	14.2325	0.000161558	0.0297311	3898	protein_coding	ENSG00000159314	ARHGAP27	1970.51	-0.785255	0.204876	-3.83283	0.000126679	0.0254703	201176	protein_coding
ENSG00000128283	CDC42EP1	-1.22329	3.56818	14.211	0.000163414	0.0297311	11135	protein_coding	ENSG00000162430	SELENON	171.255	-0.733044	0.194247	-3.77378	0.00016079	0.0254703	57190	protein_coding
ENSG00000166166	TRMT61A	-1.42322	2.91113	14.2082	0.000163655	0.0297311	115708	protein_coding	ENSG00000021762	OSBPL5	811.939	-0.942767	0.246769	-3.82044	0.000133211	0.0254703	114879	protein_coding
ENSG00000187957	DNER	-0.797049	4.60819	14.1551	0.000168339	0.0297311	92737	protein_coding	ENSG00000100417	PMM1	131.746	-0.828276	0.216978	-3.81734	0.000134901	0.0254703	5372	protein_coding
ENSG00000130706	ADRM1	-1.09587	4.94802	14.1503	0.000168767	0.0297311	11047	protein_coding	ENSG00000221968	FADS3	478.718	-1.0081	0.258505	-3.89974	9.62974e-05	0.0254703	3995	protein_coding
ENSG00000145390	USP53	0.456885	6.96526	14.1456	0.000169193	0.0297311	54532	protein_coding	ENSG00000007968	E2F2	393.843	-0.694427	0.177781	-3.90609	9.3802e-05	0.0254703	1870	protein_coding
ENSG00000165915	SLC39A13	-1.17792	3.50031	14.0889	0.000174366	0.0302753	91252	protein_coding	ENSG00000010803	SCMH1	718.025	-0.433086	0.11273	-3.84181	0.000122129	0.0254703	22955	protein_coding
ENSG00000099814	CEP170B	-1.11013	5.54615	14.0485	0.000178156	0.0305694	283638	protein_coding	ENSG00000187954	CYHR1	549.479	-0.867692	0.224094	-3.872	0.000107946	0.0254703	50626	protein_coding
ENSG00000099817	POLR2E	-0.913915	4.94228	14.0038	0.000182441	0.0309408	5434	protein_coding	ENSG00000167656	LY6D	440.197	-1.09623	0.289955	-3.78071	0.000156384	0.0254703	8581	protein_coding
ENSG00000159069	FBXW5	-1.30895	5.31565	13.8922	0.000193598	0.0316073	54461	protein_coding	ENSG00000185340	GAS2L1	239.377	-0.848721	0.225085	-3.77066	0.000162815	0.0254703	10634	protein_coding
ENSG00000112893	MAN2A1	0.576507	6.97053	13.87	0.000195899	0.0316073	4124	protein_coding	ENSG00000106123	EPHB6	285.929	-0.778025	0.200281	-3.88467	0.000102471	0.0254703	2051	protein_coding
ENSG00000100321	SYNGR1	-0.833143	4.02828	13.8566	0.000197304	0.0316073	9145	protein_coding	ENSG00000154342	WNT3A	60.9925	-1.11117	0.28665	-3.87639	0.00010602	0.0254703	89780	protein_coding
ENSG00000142632	ARHGEF19	-1.01402	3.26042	13.8537	0.000197608	0.0316073	128272	protein_coding	ENSG00000114737	CISH	92.9379	-0.91752	0.24489	-3.74666	0.000179206	0.0257671	1154	protein_coding
ENSG00000103335	PIEZO1	-1.17672	3.93821	13.8302	0.000200094	0.0316073	9780	protein_coding	ENSG00000142632	ARHGEF19	293.153	-0.871128	0.232626	-3.74476	0.000180563	0.0257671	128272	protein_coding
ENSG00000176092	AIM1L	-0.867921	5.68397	13.7875	0.000204696	0.0316073	55057	protein_coding	ENSG00000061938	TNK2	343.574	-0.896095	0.23855	-3.75643	0.000172356	0.0257671	10188	protein_coding
ENSG00000052344	PRSS8	-1.03281	4.87964	13.7544	0.000208328	0.0316073	5652	protein_coding	ENSG00000134780	DAGLA	168.646	-0.962191	0.25588	-3.76031	0.0001697	0.0257671	747	protein_coding
ENSG00000110651	CD81	-0.865971	5.57271	13.7046	0.000213933	0.0316073	975	protein_coding	ENSG00000160271	RALGDS	2134.82	-0.674345	0.179778	-3.75098	0.000176144	0.0257671	5900	protein_coding
ENSG00000140474	ULK3	-0.713345	5.00307	13.7029	0.000214129	0.0316073	25989	protein_coding	ENSG00000112561	TFEB	336.287	-0.673481	0.179815	-3.74541	0.000180101	0.0257671	7942	protein_coding
ENSG00000169100	SLC25A6	-0.962101	5.73551	13.6492	0.000220332	0.0316073	293	protein_coding	ENSG00000012061	ERCC1	1290.27	-0.48059	0.127839	-3.75934	0.000170362	0.0257671	2067	protein_coding
ENSG00000107404	DVL1	-1.14483	5.34882	13.6471	0.000220578	0.0316073	1855	protein_coding	ENSG00000187957	DNER	751.108	-0.741481	0.197655	-3.75139	0.000175855	0.0257671	92737	protein_coding
ENSG00000108639	SYNGR2	-0.817747	5.85324	13.6317	0.000222402	0.0316073	9144	protein_coding	ENSG00000184702	2005-09-01	467.207	-0.850348	0.228189	-3.7265	0.000194156	0.0261438	5413	protein_coding
ENSG00000127914	AKAP9	0.581984	9.90534	13.6256	0.000223118	0.0316073	10142	protein_coding	ENSG00000186635	ARAP1	1945.05	-0.552577	0.14877	-3.7143	0.000203766	0.0261438	116985	protein_coding
ENSG00000064300	NGFR	-1.28291	3.76746	13.6088	0.000225128	0.0316073	4804	protein_coding	ENSG00000159692	CTBP1	953.831	-0.419434	0.112911	-3.71475	0.000203408	0.0261438	1487	protein_coding
ENSG00000197106	SLC6A17	-0.976614	4.13373	13.585	0.000227995	0.0316073	388662	protein_coding	ENSG00000261092	LINC02178	513.112	-0.672779	0.179996	-3.73775	0.000185672	0.0261438	NA	lincRNA
ENSG00000162040	HS3ST6	-1.28937	3.36443	13.5518	0.00023207	0.0316073	64711	protein_coding	ENSG00000136280	CCM2	1188.88	-0.569741	0.153136	-3.72049	0.000198837	0.0261438	83605	protein_coding
ENSG00000170423	KRT78	-0.729939	7.23826	13.5513	0.000232135	0.0316073	196374	protein_coding	ENSG00000099875	MKNK2	3604.45	-0.600229	0.161346	-3.72014	0.00019911	0.0261438	2872	protein_coding
ENSG00000166888	STAT6	-0.524999	6.61305	13.5002	0.000238542	0.0316073	6778	protein_coding	ENSG00000100949	RABGGTA	930.788	-0.921728	0.247981	-3.71694	0.000201654	0.0261438	5875	protein_coding
ENSG00000183087	GAS6	-1.17881	3.65713	13.4978	0.000238847	0.0316073	2621	protein_coding	ENSG00000162714	ZNF496	926.113	-0.510954	0.137309	-3.72119	0.000198286	0.0261438	84838	protein_coding
ENSG00000185504	FAAP100	-1.15193	3.91134	13.4941	0.000239314	0.0316073	80233	protein_coding	ENSG00000166888	STAT6	3016.32	-0.528033	0.141353	-3.73557	0.000187287	0.0261438	6778	protein_coding
ENSG00000007376	RPUSD1	-1.38411	3.3802	13.4356	0.0002469	0.0316073	113000	protein_coding	ENSG00000141524	TMC6	487.546	-0.77582	0.208585	-3.71943	0.000199671	0.0261438	11322	protein_coding
ENSG00000005238	FAM214B	-0.702789	5.01294	13.4275	0.000247965	0.0316073	80256	protein_coding	ENSG00000108179	PPIF	804.573	-0.579787	0.155305	-3.73321	0.000189055	0.0261438	10105	protein_coding
ENSG00000182749	PAQR7	-0.609827	5.84967	13.4126	0.000249941	0.0316073	164091	protein_coding	ENSG00000125089	SH3TC1	2637.5	-0.912979	0.246266	-3.70728	0.000209496	0.0266345	54436	protein_coding
ENSG00000005882	PDK2	-0.810776	5.09888	13.3911	0.000252816	0.0316073	5164	protein_coding	ENSG00000134590	FAM127A	481.018	-0.616134	0.16642	-3.70229	0.000213665	0.0269199	8933	protein_coding
ENSG00000133243	BTBD2	-0.916836	4.44282	13.3825	0.000253986	0.0316073	55643	protein_coding	ENSG00000103089	FA2H	4321.5	-0.494576	0.13389	-3.6939	0.000220845	0.027131	79152	protein_coding
ENSG00000142765	SYTL1	-1.06124	5.89151	13.3806	0.00025424	0.0316073	84958	protein_coding	ENSG00000112511	PHF1	549.572	-0.543	0.14699	-3.69413	0.00022064	0.027131	5252	protein_coding
ENSG00000182511	FES	-1.35311	0.711208	13.3745	0.000255071	0.0316073	2242	protein_coding	ENSG00000185989	RASA3	182.568	-0.784501	0.212574	-3.69049	0.000223823	0.027131	22821	protein_coding
ENSG00000061938	TNK2	-1.07161	3.48866	13.3717	0.000255449	0.0316073	10188	protein_coding	ENSG00000075702	WDR62	236.487	-0.91085	0.246733	-3.69164	0.000222813	0.027131	284403	protein_coding
ENSG00000104140	RHOV	-0.749127	5.29177	13.3706	0.000255595	0.0316073	171177	protein_coding	ENSG00000140400	MAN2C1	572.9	-0.908029	0.246138	-3.68911	0.000225041	0.027131	4123	protein_coding
ENSG00000105325	FZR1	-0.957197	4.30348	13.3697	0.000255727	0.0316073	51343	protein_coding	ENSG00000171223	JUNB	1641.46	-0.927211	0.251828	-3.68193	0.000231475	0.0272032	3726	protein_coding
ENSG00000117984	CTSD	-1.17062	6.85824	13.3522	0.000258124	0.0316073	1509	protein_coding	ENSG00000103335	PIEZO1	470.659	-0.942515	0.255687	-3.6862	0.000227628	0.0272032	9780	protein_coding
ENSG00000103089	FA2H	-0.488076	7.13092	13.3377	0.000260118	0.0316073	79152	protein_coding	ENSG00000173272	MZT2A	164.612	-0.850986	0.231006	-3.68383	0.000229759	0.0272032	653784	protein_coding
ENSG00000117394	SLC2A1	-0.538407	7.78664	13.3164	0.000263092	0.0316073	6513	protein_coding	ENSG00000139372	TDG	1442.42	0.292689	0.0796042	3.6768	0.000236177	0.0275245	6996	protein_coding
ENSG00000131037	EPS8L1	-0.949651	5.40401	13.3074	0.000264364	0.0316073	54869	protein_coding	ENSG00000177951	BET1L	606.753	-0.670664	0.186997	-3.58649	0.000335154	0.027689	51272	protein_coding
ENSG00000178078	STAP2	-0.781308	5.20429	13.3072	0.000264388	0.0316073	55620	protein_coding	ENSG00000139350	NEDD1	1444.65	0.363598	0.100001	3.63595	0.00027696	0.027689	121441	protein_coding
ENSG00000255248	MIR100HG	1.57289	2.08557	13.2663	0.000270215	0.0320413	399959	processed_transcript	ENSG00000152785	BMP3	284.002	1.17664	0.326994	3.59835	0.000320243	0.027689	651	protein_coding
ENSG00000108602	ALDH3A1	-1.01238	12.3334	13.2133	0.000277971	0.0326952	218	protein_coding	ENSG00000144445	KANSL1L	606.214	0.449541	0.123594	3.63723	0.000275585	0.027689	151050	protein_coding
ENSG00000198728	LDB1	-0.647582	5.76444	13.1746	0.000283766	0.0331098	8861	protein_coding	ENSG00000104140	RHOV	1208.97	-0.699854	0.195359	-3.5824	0.000340448	0.027689	171177	protein_coding
ENSG00000178719	GRINA	-0.82667	5.12867	13.1409	0.000288918	0.0334434	2907	protein_coding	ENSG00000160325	CACFD1	329.279	-0.871846	0.242067	-3.60167	0.000316178	0.027689	11094	protein_coding
ENSG00000124067	SLC12A4	-0.742311	5.36413	13.0877	0.000297236	0.0336393	6560	protein_coding	ENSG00000105193	RPS16	2937.25	-0.837104	0.233465	-3.58556	0.000336351	0.027689	6217	protein_coding
ENSG00000134780	DAGLA	-1.17318	2.47588	13.0873	0.000297312	0.0336393	747	protein_coding	ENSG00000252835	SCARNA21	1153.52	-0.856269	0.236703	-3.61748	0.000297487	0.027689	677763	scaRNA
ENSG00000141524	TMC6	-0.856445	3.98736	13.0633	0.000301131	0.0336393	11322	protein_coding	ENSG00000149043	SYT8	4055.39	-0.980769	0.26794	-3.6604	0.000251819	0.027689	90019	protein_coding
ENSG00000182087	TMEM259	-0.756065	5.71427	13.0611	0.000301497	0.0336393	91304	protein_coding	ENSG00000082641	NFE2L1	8115.62	-0.386659	0.1079	-3.58348	0.000339053	0.027689	4779	protein_coding
ENSG00000136848	DAB2IP	-0.795195	6.41388	13.0496	0.000303345	0.0336393	153090	protein_coding	ENSG00000118707	TGIF2	257.685	-0.465333	0.128037	-3.63435	0.000278685	0.027689	60436	protein_coding
ENSG00000186635	ARAP1	-0.5555	5.97864	13.0428	0.000304449	0.0336393	116985	protein_coding	ENSG00000107521	HPS1	640.015	-0.642317	0.179155	-3.58525	0.000336755	0.027689	3257	protein_coding
ENSG00000151150	ANK3	0.866772	4.92937	12.9461	0.000320596	0.0337291	288	protein_coding	ENSG00000167394	ZNF668	156.923	-0.880856	0.241995	-3.63997	0.00027267	0.027689	79759	protein_coding
ENSG00000172830	SSH3	-0.842733	5.65089	12.9425	0.000321201	0.0337291	54961	protein_coding	ENSG00000198719	DLL1	222.971	-0.650238	0.181062	-3.59124	0.000329108	0.027689	28514	protein_coding
ENSG00000186350	RXRA	-0.521198	6.91906	12.9403	0.00032158	0.0337291	6256	protein_coding	ENSG00000160226	C21orf2	115.584	-0.825995	0.225388	-3.66476	0.000247568	0.027689	755	protein_coding
ENSG00000198055	GRK6	-0.967009	4.09828	12.937	0.00032215	0.0337291	2870	protein_coding	ENSG00000105516	DBP	1336.1	-0.785467	0.217161	-3.61698	0.000298062	0.027689	1628	protein_coding
ENSG00000165886	UBTD1	-0.853725	4.06305	12.9285	0.00032362	0.0337291	80019	protein_coding	ENSG00000011028	MRC2	2858.98	-0.802278	0.222349	-3.6082	0.000308327	0.027689	9902	protein_coding
ENSG00000198792	TMEM184B	-0.69263	5.67738	12.9264	0.000323983	0.0337291	25829	protein_coding	ENSG00000165125	TRPV6	49.4472	-0.712348	0.198104	-3.59583	0.000323357	0.027689	55503	protein_coding
ENSG00000033178	UBA6	0.491696	7.08439	12.9141	0.000326124	0.0337291	55236	protein_coding	ENSG00000255248	MIR100HG	129.226	1.08582	0.299483	3.62565	0.000288236	0.027689	399959	processed_transcript
ENSG00000100241	SBF1	-1.09234	6.27157	12.9004	0.000328511	0.0337291	6305	protein_coding	ENSG00000076826	CAMSAP3	660.459	-0.926993	0.252841	-3.66631	0.000246075	0.027689	57662	protein_coding
ENSG00000130787	HIP1R	-1.08948	3.92036	12.8955	0.000329366	0.0337291	9026	protein_coding	ENSG00000165233	CARD19	252.5	-0.831255	0.230039	-3.61354	0.000302045	0.027689	84270	protein_coding
ENSG00000206579	XKR4	1.85648	2.22797	12.8638	0.000334991	0.0337291	114786	protein_coding	ENSG00000015532	XYLT2	571.205	-0.761971	0.212703	-3.58233	0.000340543	0.027689	64132	protein_coding
ENSG00000153234	NR4A2	0.763317	4.44544	12.8499	0.000337493	0.0337291	4929	protein_coding	ENSG00000196517	SLC6A9	545.423	-0.723284	0.200611	-3.6054	0.000311669	0.027689	6536	protein_coding
ENSG00000127948	POR	-0.609902	6.60643	12.8357	0.000340077	0.0337291	5447	protein_coding	ENSG00000151012	SLC7A11	2788.16	0.64047	0.178396	3.59016	0.000330475	0.027689	23657	protein_coding
ENSG00000140688	C16orf58	-0.928354	4.57948	12.8219	0.000342583	0.0337291	64755	protein_coding	ENSG00000165915	SLC39A13	347.05	-0.935522	0.257408	-3.63439	0.000278642	0.027689	91252	protein_coding
ENSG00000106266	SNX8	-0.914783	5.74621	12.8117	0.000344453	0.0337291	29886	protein_coding	ENSG00000100092	SH3BP1	306.648	-0.799867	0.218017	-3.66883	0.000243667	0.027689	23616	protein_coding
ENSG00000141985	SH3GL1	-1.07285	4.19452	12.8104	0.000344704	0.0337291	6455	protein_coding	ENSG00000187583	PLEKHN1	400.839	-0.742525	0.205355	-3.61581	0.00029941	0.027689	84069	protein_coding
ENSG00000184702	2005-09-01	-0.971329	3.92932	12.8095	0.000344867	0.0337291	5413	protein_coding	ENSG00000027847	B4GALT7	277.511	-0.856508	0.237777	-3.60215	0.000315594	0.027689	11285	protein_coding
ENSG00000136280	CCM2	-0.576824	5.27014	12.8014	0.000346362	0.0337291	83605	protein_coding	ENSG00000166166	TRMT61A	229.346	-1.02112	0.278878	-3.66155	0.000250699	0.027689	115708	protein_coding
ENSG00000172270	BSG	-0.969246	6.72642	12.7985	0.000346889	0.0337291	682	protein_coding	ENSG00000167778	SPRYD3	1506.57	-0.645908	0.176474	-3.66007	0.000252151	0.027689	84926	protein_coding
ENSG00000162413	KLHL21	-0.589504	5.81045	12.7792	0.000350492	0.0338538	9903	protein_coding	ENSG00000102125	TAZ	167.286	-0.635133	0.175692	-3.61504	0.000300303	0.027689	6901	protein_coding
ENSG00000075702	WDR62	-1.09805	2.95524	12.7538	0.000355282	0.0340907	284403	protein_coding	ENSG00000017260	ATP2C1	3584.48	0.334215	0.0914329	3.6553	0.000256885	0.027689	27032	protein_coding
ENSG00000164850	GPER1	-1.11418	1.59085	12.7276	0.000360296	0.0342198	2852	protein_coding	ENSG00000005238	FAM214B	995.371	-0.665581	0.181847	-3.66011	0.000252107	0.027689	80256	protein_coding
ENSG00000179262	RAD23A	-0.77135	5.42794	12.7164	0.000362472	0.0342198	5886	protein_coding	ENSG00000198728	LDB1	1672.59	-0.625035	0.173446	-3.60362	0.000313814	0.027689	8861	protein_coding
ENSG00000204839	MROH6	-1.29434	4.81734	12.7102	0.000363666	0.0342198	642475	protein_coding	ENSG00000100304	TTLL12	1845.89	-0.733844	0.202547	-3.62308	0.000291115	0.027689	23170	protein_coding
ENSG00000170382	LRRN2	-1.59438	0.891736	12.6471	0.00037615	0.0348331	10446	protein_coding	ENSG00000107331	ABCA2	279.985	-0.87365	0.240871	-3.62704	0.000286686	0.027689	20	protein_coding
ENSG00000127838	PNKD	-0.816072	4.794	12.6357	0.000378441	0.0348331	25953	protein_coding	ENSG00000099899	TRMT2A	368.846	-0.847684	0.23541	-3.60089	0.000317132	0.027689	27037	protein_coding
ENSG00000184381	PLA2G6	-1.03598	3.08417	12.6315	0.000379304	0.0348331	8398	protein_coding	ENSG00000130304	SLC27A1	224.724	-0.658446	0.182538	-3.60718	0.000309542	0.027689	376497	protein_coding
ENSG00000099899	TRMT2A	-1.0042	3.58769	12.6294	0.000379737	0.0348331	27037	protein_coding	ENSG00000005206	SPPL2B	155.013	-0.96747	0.268762	-3.59973	0.000318542	0.027689	56928	protein_coding
ENSG00000163930	BAP1	-0.719374	5.93334	12.6107	0.000383545	0.0348836	8314	protein_coding	ENSG00000197106	SLC6A17	539.604	-0.844985	0.23376	-3.61476	0.000300624	0.027689	388662	protein_coding
ENSG00000127824	TUBA4A	-0.836965	7.67674	12.6033	0.000385071	0.0348836	7277	protein_coding	ENSG00000101782	RIOK3	16463.1	0.331579	0.0909166	3.64707	0.000265253	0.027689	8780	protein_coding
ENSG00000196411	EPHB4	-0.548206	4.99926	12.5385	0.000398648	0.0350298	2050	protein_coding	ENSG00000165886	UBTD1	514.409	-0.763439	0.209547	-3.64328	0.000269188	0.027689	80019	protein_coding
ENSG00000197122	SRC	-0.712986	3.85502	12.5305	0.000400354	0.0350298	6714	protein_coding	ENSG00000105325	FZR1	607.949	-0.824325	0.225916	-3.64881	0.000263454	0.027689	51343	protein_coding
ENSG00000174775	HRAS	-1.05076	5.22187	12.5276	0.000400989	0.0350298	3265	protein_coding	ENSG00000100243	CYB5R3	397.326	-0.774323	0.213705	-3.62334	0.000290827	0.027689	1727	protein_coding
ENSG00000176046	NUPR1	-1.10507	3.21677	12.4939	0.000408283	0.0350298	26471	protein_coding	ENSG00000198743	SLC5A3	1920.78	0.688665	0.189683	3.63061	0.000282751	0.027689	6526	protein_coding
ENSG00000108352	RAPGEFL1	-0.641462	6.73241	12.4866	0.000409882	0.0350298	51195	protein_coding	ENSG00000130787	HIP1R	464.767	-0.890115	0.246881	-3.60544	0.000311629	0.027689	9026	protein_coding
ENSG00000160325	CACFD1	-1.05853	3.42555	12.4816	0.000410989	0.0350298	11094	protein_coding	ENSG00000204673	AKT1S1	226.919	-0.618302	0.172067	-3.59337	0.000326428	0.027689	84335	protein_coding
ENSG00000076924	XAB2	-1.00472	4.37543	12.4803	0.000411258	0.0350298	56949	protein_coding	ENSG00000162413	KLHL21	1732.53	-0.573539	0.159755	-3.59011	0.000330536	0.027689	9903	protein_coding
ENSG00000136878	USP20	-0.877879	4.79772	12.4747	0.000412503	0.0350298	10868	protein_coding	ENSG00000006704	GTF2IRD1	275.439	-0.698067	0.191879	-3.63805	0.00027471	0.027689	9569	protein_coding
ENSG00000015532	XYLT2	-0.850259	4.21458	12.4718	0.000413145	0.0350298	64132	protein_coding	ENSG00000023892	DEF6	408.318	-0.773079	0.214021	-3.61217	0.000303645	0.027689	50619	protein_coding
ENSG00000203485	INF2	-0.828863	4.86407	12.4549	0.000416899	0.0350298	64423	protein_coding	ENSG00000198055	GRK6	526.85	-0.827365	0.22978	-3.60069	0.00031737	0.027689	2870	protein_coding
ENSG00000100319	ZMAT5	-1.26055	2.90417	12.4511	0.000417746	0.0350298	55954	protein_coding	ENSG00000166289	PLEKHF1	125.01	-0.739517	0.207938	-3.55643	0.000375931	0.0278562	79156	protein_coding
ENSG00000064932	SBNO2	-1.02168	4.14561	12.4449	0.000419141	0.0350298	22904	protein_coding	ENSG00000001617	SEMA3F	2232.62	-0.806333	0.22677	-3.55574	0.00037692	0.0278562	6405	protein_coding
ENSG00000114547	ROPN1B	1.88637	0.0689712	12.4432	0.00041952	0.0350298	152015	protein_coding	ENSG00000162144	CYB561A3	582.264	-0.687537	0.193602	-3.55128	0.000383358	0.0278562	220002	protein_coding
ENSG00000010322	NISCH	-0.656069	6.03058	12.4397	0.00042031	0.0350298	11188	protein_coding	ENSG00000164088	PPM1M	104.752	-0.679772	0.191278	-3.55384	0.000379657	0.0278562	132160	protein_coding
ENSG00000165948	IFI27L1	-1.01597	1.64706	12.4181	0.00042519	0.0352352	122509	protein_coding	ENSG00000008323	PLEKHG6	1387.02	-0.828089	0.232364	-3.56376	0.000365583	0.0278562	55200	protein_coding
ENSG00000171219	CDC42BPG	-0.757968	5.78997	12.3968	0.000430067	0.0352679	55561	protein_coding	ENSG00000169738	DCXR	793.501	-1.02843	0.289015	-3.5584	0.000373122	0.0278562	51181	protein_coding
ENSG00000188522	FAM83G	-0.688216	6.22319	12.3953	0.000430421	0.0352679	644815	protein_coding	ENSG00000119574	ZBTB45	88.0469	-0.958955	0.269871	-3.55338	0.00038032	0.0278562	84878	protein_coding
ENSG00000132017	DCAF15	-1.00286	2.72793	12.3581	0.00043908	0.0354064	90379	protein_coding	ENSG00000075240	GRAMD4	1146.6	-0.494441	0.138727	-3.56414	0.000365049	0.0278562	23151	protein_coding
ENSG00000184678	HIST2H2BE	-0.838239	5.02955	12.3565	0.000439454	0.0354064	8349	protein_coding	ENSG00000083838	ZNF446	115.927	-0.885786	0.249412	-3.55149	0.00038305	0.0278562	55663	protein_coding
ENSG00000141738	GRB7	-0.896415	4.98113	12.3353	0.000444476	0.0354064	2886	protein_coding	ENSG00000111671	SPSB2	183.433	-0.586518	0.165069	-3.55318	0.00038061	0.0278562	84727	protein_coding
ENSG00000248874	C5orf17	2.57113	1.17451	12.3294	0.000445871	0.0354064	439936	lincRNA	ENSG00000158109	TPRG1L	2850.21	-0.317493	0.0887603	-3.57697	0.000347603	0.0278562	127262	protein_coding
ENSG00000118971	CCND2	1.95332	0.89131	12.3285	0.000446087	0.0354064	894	protein_coding	ENSG00000181035	SLC25A42	142.751	-0.928244	0.260324	-3.56572	0.000362855	0.0278562	284439	protein_coding
ENSG00000175866	BAIAP2	-0.759673	6.29076	12.3261	0.000446677	0.0354064	10458	protein_coding	ENSG00000153234	NR4A2	664.773	0.665193	0.186804	3.56092	0.000369563	0.0278562	4929	protein_coding
ENSG00000185340	GAS2L1	-0.993455	2.97299	12.31	0.000450541	0.0355196	10634	protein_coding	ENSG00000133243	BTBD2	670.353	-0.799529	0.224284	-3.56481	0.000364124	0.0278562	55643	protein_coding
ENSG00000244242	IFITM10	-0.94055	4.69912	12.2905	0.000455275	0.0356999	402778	protein_coding	ENSG00000142583	SLC2A5	318.092	-0.816206	0.229469	-3.55693	0.000375213	0.0278562	6518	protein_coding
ENSG00000106123	EPHB6	-0.837561	3.22589	12.2327	0.000469602	0.0364305	2051	protein_coding	ENSG00000179846	NKPD1	131.371	-0.831653	0.234186	-3.55126	0.000383398	0.0278562	284353	protein_coding
ENSG00000070961	ATP2B1	0.448662	7.21633	12.2264	0.000471171	0.0364305	490	protein_coding	ENSG00000206579	XKR4	141.733	1.13727	0.320195	3.5518	0.000382613	0.0278562	114786	protein_coding
ENSG00000132879	FBXO44	-0.876909	2.78278	12.2217	0.000472379	0.0364305	93611	protein_coding	ENSG00000142677	IL22RA1	115.746	-0.649731	0.182543	-3.55934	0.000371792	0.0278562	58985	protein_coding
ENSG00000175221	MED16	-1.19394	3.46079	12.213	0.000474583	0.0364305	10025	protein_coding	ENSG00000145029	NICN1	279.797	-0.47998	0.135185	-3.55055	0.00038443	0.0278562	84276	protein_coding
ENSG00000027847	B4GALT7	-1.02444	3.18149	12.1896	0.00048057	0.0365966	11285	protein_coding	ENSG00000117394	SLC2A1	6821.69	-0.537053	0.1503	-3.57322	0.000352622	0.0278562	6513	protein_coding
ENSG00000196365	LONP1	-0.860632	4.74282	12.185	0.000481765	0.0365966	9361	protein_coding	ENSG00000174307	PHLDA3	2174.68	-0.808189	0.227021	-3.55998	0.000370889	0.0278562	23612	protein_coding
ENSG00000171813	PWWP2B	-0.782001	4.02183	12.1727	0.000484951	0.0366477	170394	protein_coding	ENSG00000132819	RBM38	178.624	-0.800502	0.225639	-3.54771	0.000388593	0.0280128	55544	protein_coding
ENSG00000090776	EFNB1	-0.850973	4.57652	12.1627	0.000487556	0.0366547	1947	protein_coding	ENSG00000185504	FAAP100	462.626	-0.906224	0.255713	-3.54391	0.000394233	0.0282736	80233	protein_coding
ENSG00000251322	SHANK3	-0.935138	2.921	12.1446	0.000492292	0.036821	85358	protein_coding	ENSG00000107829	FBXW4	700.515	-0.540217	0.152508	-3.54223	0.000396767	0.0283101	6468	protein_coding
ENSG00000125534	PPDPF	-0.812751	5.5234	12.1184	0.000499278	0.0371004	79144	protein_coding	ENSG00000131165	CHMP1A	1108.72	-0.83571	0.236255	-3.53732	0.000404217	0.0285504	5119	protein_coding
ENSG00000137818	RPLP1	-0.894324	8.24931	12.1091	0.00050176	0.0371004	6176	protein_coding	ENSG00000114480	GBE1	1706.73	0.314222	0.0888034	3.5384	0.00040256	0.0285504	2632	protein_coding
ENSG00000169733	RFNG	-1.01883	2.8699	12.0828	0.000508894	0.0371004	5986	protein_coding	ENSG00000162040	HS3ST6	315.292	-0.962934	0.27242	-3.53473	0.000408185	0.0286858	64711	protein_coding
ENSG00000099812	MISP	-1.14609	4.01778	12.0782	0.000510147	0.0371004	126353	protein_coding	ENSG00000164484	TMEM200A	1151.94	0.764338	0.216353	3.53282	0.000411149	0.0287496	114801	protein_coding
ENSG00000197858	GPAA1	-1.13864	4.14054	12.0635	0.000514191	0.0371004	8733	protein_coding	ENSG00000168079	SCARA5	65.7507	-1.01982	0.288907	-3.52992	0.000415678	0.0287839	286133	protein_coding
ENSG00000107331	ABCA2	-1.04837	3.19653	12.0584	0.000515583	0.0371004	20	protein_coding	ENSG00000176046	NUPR1	285.248	-0.915402	0.25933	-3.52988	0.000415756	0.0287839	26471	protein_coding
ENSG00000103249	CLCN7	-0.841143	5.60374	12.0568	0.000516031	0.0371004	1186	protein_coding	ENSG00000162910	MRPL55	392.888	-0.708148	0.201027	-3.52265	0.000427248	0.0294338	128308	protein_coding
ENSG00000131899	LLGL1	-0.933721	5.47059	12.0556	0.000516378	0.0371004	3996	protein_coding	ENSG00000183087	GAS6	387.16	-0.932235	0.264904	-3.51914	0.00043295	0.0294573	2621	protein_coding
ENSG00000100092	SH3BP1	-0.897984	3.32453	12.0144	0.000527908	0.0375802	23616	protein_coding	ENSG00000182749	PAQR7	1780.59	-0.591052	0.167924	-3.51975	0.000431946	0.0294573	164091	protein_coding
ENSG00000126803	HSPA2	-0.62445	6.03076	11.9981	0.000532547	0.0375802	3306	protein_coding	ENSG00000186350	RXRA	3737.93	-0.519657	0.147691	-3.51855	0.000433908	0.0294573	6256	protein_coding
ENSG00000173327	MAP3K11	-1.02183	4.31172	11.9858	0.000536073	0.0375802	4296	protein_coding	ENSG00000215041	NEURL4	307.584	-0.782048	0.222648	-3.51249	0.000443926	0.0296706	84461	protein_coding
ENSG00000188157	AGRN	-1.05814	5.60893	11.9821	0.000537133	0.0375802	375790	protein_coding	ENSG00000160094	ZNF362	633.889	-0.438751	0.124946	-3.51152	0.000445544	0.0296706	149076	protein_coding
ENSG00000231671	LINC01307	1.57969	0.0550226	11.9815	0.000537322	0.0375802	104355286	lincRNA	ENSG00000167987	VPS37C	700.865	-0.540778	0.153951	-3.51267	0.00044363	0.0296706	55048	protein_coding
ENSG00000071655	MBD3	-0.930937	4.06677	11.9721	0.00054004	0.0375802	53615	protein_coding	ENSG00000088280	ASAP3	1215.78	-0.416354	0.118469	-3.51444	0.000440678	0.0296706	55616	protein_coding
ENSG00000079432	CIC	-0.991845	4.75234	11.9684	0.000541093	0.0375802	23152	protein_coding	ENSG00000124429	POF1B	28800.1	0.45298	0.129044	3.51027	0.000447658	0.0296706	79983	protein_coding
ENSG00000133612	AGAP3	-0.68012	5.42126	11.9584	0.000544013	0.0376039	116988	protein_coding	ENSG00000170382	LRRN2	54.1828	-1.08319	0.308702	-3.50886	0.000450034	0.0296874	10446	protein_coding
ENSG00000170412	GPRC5C	-0.831305	4.44146	11.9422	0.00054876	0.0377532	55890	protein_coding	ENSG00000100319	ZMAT5	228.345	-0.960963	0.274184	-3.50482	0.00045692	0.0298599	55954	protein_coding
ENSG00000099797	TECR	-0.693672	5.95278	11.9175	0.00055609	0.0379727	9524	protein_coding	ENSG00000052344	PRSS8	908.643	-0.855001	0.243868	-3.506	0.000454896	0.0298599	5652	protein_coding
ENSG00000198887	SMC5	0.426188	7.09115	11.8941	0.000563124	0.0379727	23137	protein_coding	ENSG00000170525	PFKFB3	956.347	-0.582799	0.166367	-3.50309	0.000459898	0.0299148	5209	protein_coding
ENSG00000005206	SPPL2B	-1.27282	2.35999	11.8769	0.000568331	0.0379727	56928	protein_coding	ENSG00000130706	ADRM1	953.254	-0.883277	0.252493	-3.49822	0.000468378	0.0303253	11047	protein_coding
ENSG00000182580	EPHB3	-1.02335	5.69546	11.8756	0.000568735	0.0379727	2049	protein_coding	ENSG00000170412	GPRC5C	669.314	-0.741213	0.212244	-3.49227	0.000478941	0.030649	55890	protein_coding
ENSG00000116191	RALGPS2	0.460072	6.39651	11.8738	0.000569285	0.0379727	55103	protein_coding	ENSG00000005882	PDK2	1055.71	-0.734646	0.210318	-3.49303	0.000477571	0.030649	5164	protein_coding
ENSG00000162664	ZNF326	0.486468	7.38386	11.8614	0.000573103	0.0379727	284695	protein_coding	ENSG00000205356	TECPR1	438.357	-0.676244	0.193672	-3.4917	0.000479952	0.030649	25851	protein_coding
ENSG00000189306	RRP7A	-0.753371	4.7251	11.859	0.000573844	0.0379727	27341	protein_coding	ENSG00000100379	KCTD17	68.6972	-0.820038	0.235097	-3.48808	0.000486502	0.0306815	79734	protein_coding
ENSG00000196517	SLC6A9	-0.779668	4.15037	11.8509	0.000576324	0.0379727	6536	protein_coding	ENSG00000064932	SBNO2	544.288	-0.849033	0.243515	-3.48658	0.000489237	0.0306815	22904	protein_coding
ENSG00000131584	ACAP3	-0.979753	4.86786	11.847	0.000577552	0.0379727	116983	protein_coding	ENSG00000099817	POLR2E	949.387	-0.790799	0.226601	-3.48983	0.000483325	0.0306815	5434	protein_coding
ENSG00000133067	LGR6	-1.76256	0.413545	11.831	0.000582512	0.0379727	59352	protein_coding	ENSG00000140983	RHOT2	524.077	-0.792881	0.22734	-3.48764	0.000487296	0.0306815	89941	protein_coding
ENSG00000142208	AKT1	-0.85951	6.15697	11.8257	0.000584176	0.0379727	207	protein_coding	ENSG00000118971	CCND2	55.1627	1.13197	0.325047	3.48248	0.0004968	0.0307422	894	protein_coding
ENSG00000142583	SLC2A5	-0.918131	3.37726	11.8251	0.000584379	0.0379727	6518	protein_coding	ENSG00000167323	STIM1	1872.64	-0.527285	0.151407	-3.48256	0.000496646	0.0307422	6786	protein_coding
ENSG00000183684	ALYREF	-0.925434	4.46804	11.8206	0.000585797	0.0379727	10189	protein_coding	ENSG00000076924	XAB2	639.244	-0.833798	0.240114	-3.47251	0.000515608	0.0309117	56949	protein_coding
ENSG00000140983	RHOT2	-0.917086	4.09177	11.8061	0.000590372	0.03799	89941	protein_coding	ENSG00000178605	GTPBP6	362.39	-0.755474	0.21759	-3.47201	0.000516569	0.0309117	8225	protein_coding
ENSG00000100726	TELO2	-1.16325	2.94111	11.7982	0.000592894	0.03799	9894	protein_coding	ENSG00000170242	USP47	10230.7	0.341529	0.0983382	3.473	0.000514668	0.0309117	55031	protein_coding
ENSG00000100243	CYB5R3	-0.870162	3.69487	11.7873	0.000596374	0.03799	1727	protein_coding	ENSG00000159166	LAD1	6032.13	-0.708024	0.203639	-3.47686	0.000507319	0.0309117	3898	protein_coding
ENSG00000196700	ZNF512B	-0.986444	3.72992	11.7842	0.000597358	0.03799	57473	protein_coding	ENSG00000099814	CEP170B	1443.91	-0.883046	0.254182	-3.47407	0.000512625	0.0309117	283638	protein_coding
ENSG00000140564	FURIN	-0.744251	5.66242	11.7788	0.000599088	0.03799	5045	protein_coding	ENSG00000100307	CBX7	719.085	-0.606512	0.174452	-3.47667	0.00050768	0.0309117	23492	protein_coding
ENSG00000196557	CACNA1H	-1.57375	2.73037	11.761	0.000604837	0.0380892	8912	protein_coding	ENSG00000141985	SH3GL1	563.844	-0.872322	0.251268	-3.47168	0.000517222	0.0309117	6455	protein_coding
ENSG00000177951	BET1L	-0.715206	4.30056	11.7523	0.000607681	0.0380892	51272	protein_coding	ENSG00000126351	THRA	396.19	-0.627948	0.180575	-3.47749	0.000506134	0.0309117	7067	protein_coding
ENSG00000205250	E2F4	-0.72457	4.71078	11.7314	0.000614529	0.0380892	1874	protein_coding	ENSG00000244242	IFITM10	798.502	-0.808316	0.233787	-3.45749	0.000545227	0.0309959	402778	protein_coding
ENSG00000172354	GNB2	-1.208	6.28212	11.7307	0.000614775	0.0380892	2783	protein_coding	ENSG00000127554	GFER	191.691	-0.872993	0.252258	-3.46072	0.000538727	0.0309959	2671	protein_coding
ENSG00000147813	NAPRT	-1.25948	5.68297	11.726	0.000616321	0.0380892	93100	protein_coding	ENSG00000114626	ABTB1	190.816	-0.835161	0.240751	-3.46898	0.000522429	0.0309959	80325	protein_coding
ENSG00000074964	ARHGEF10L	-0.768566	4.53236	11.7016	0.000624479	0.0384305	55160	protein_coding	ENSG00000131759	RARA	222.615	-0.774843	0.223972	-3.45956	0.000541057	0.0309959	5914	protein_coding
ENSG00000100065	CARD10	-1.41448	4.80102	11.6893	0.000628594	0.0385212	29775	protein_coding	ENSG00000010322	NISCH	2014.05	-0.627652	0.181086	-3.46605	0.000528164	0.0309959	11188	protein_coding
ENSG00000140854	KATNB1	-1.14247	3.20319	11.6647	0.000636979	0.0387769	10300	protein_coding	ENSG00000176092	AIM1L	1587.99	-0.76584	0.22089	-3.46707	0.000526161	0.0309959	55057	protein_coding
ENSG00000141522	ARHGDIA	-0.901994	4.0974	11.6615	0.000638085	0.0387769	396	protein_coding	ENSG00000063660	GPC1	2961.94	-0.893693	0.258211	-3.4611	0.000537976	0.0309959	2817	protein_coding
ENSG00000181035	SLC25A42	-1.1783	2.24105	11.6507	0.000641779	0.0388329	284439	protein_coding	ENSG00000205250	E2F4	806.75	-0.672966	0.194568	-3.45878	0.000542633	0.0309959	1874	protein_coding
ENSG00000108179	PPIF	-0.589098	4.70839	11.6433	0.000644331	0.0388329	10105	protein_coding	ENSG00000203485	INF2	897.306	-0.742664	0.214359	-3.46459	0.000531046	0.0309959	64423	protein_coding
ENSG00000162144	CYB561A3	-0.737036	4.24207	11.6082	0.000656612	0.0391458	220002	protein_coding	ENSG00000064300	NGFR	417.704	-0.973594	0.281524	-3.4583	0.000543588	0.0309959	4804	protein_coding
ENSG00000163517	HDAC11	-0.875991	4.78595	11.605	0.000657731	0.0391458	79885	protein_coding	ENSG00000127838	PNKD	855.115	-0.734813	0.212373	-3.46001	0.000540154	0.0309959	25953	protein_coding
ENSG00000178585	CTNNBIP1	-0.594191	6.28074	11.595	0.00066131	0.0391458	56998	protein_coding	ENSG00000033178	UBA6	4143	0.443054	0.128013	3.461	0.000538174	0.0309959	55236	protein_coding
ENSG00000023892	DEF6	-0.867075	3.73386	11.5914	0.000662588	0.0391458	50619	protein_coding	ENSG00000171130	ATP6V0E2	221.396	-0.815339	0.236212	-3.45173	0.000557008	0.0314766	155066	protein_coding
ENSG00000008838	MED24	-0.715934	4.8773	11.5895	0.000663251	0.0391458	9862	protein_coding	ENSG00000198887	SMC5	4161.69	0.382644	0.110874	3.45116	0.000558184	0.0314766	23137	protein_coding
ENSG00000165650	PDZD8	0.444477	7.39332	11.5825	0.000665746	0.0391458	118987	protein_coding	ENSG00000115286	NDUFS7	306.383	-0.831299	0.241116	-3.44771	0.000565353	0.0317529	374291	protein_coding
ENSG00000168079	SCARA5	-1.34347	1.14427	11.5754	0.000668309	0.0391458	286133	protein_coding	ENSG00000103534	TMC5	682.648	0.522814	0.151709	3.44617	0.000568601	0.0318075	79838	protein_coding
ENSG00000173153	ESRRA	-0.581928	5.52192	11.5327	0.000683823	0.0398444	2101	protein_coding	ENSG00000124067	SLC12A4	1269.48	-0.687142	0.19946	-3.44501	0.000571045	0.031817	6560	protein_coding
ENSG00000172375	C2CD2L	-0.714392	5.23305	11.5276	0.000685701	0.0398444	9854	protein_coding	ENSG00000116691	MIIP	177.905	-0.830868	0.241746	-3.43694	0.000588319	0.0323923	60672	protein_coding
ENSG00000173272	MZT2A	-0.980101	2.44244	11.5129	0.000691166	0.0400026	653784	protein_coding	ENSG00000074964	ARHGEF10L	712.937	-0.700201	0.203611	-3.43892	0.000584045	0.0323923	55160	protein_coding
ENSG00000135736	CCDC102A	-1.01216	1.28677	11.4868	0.000700914	0.0403556	92922	protein_coding	ENSG00000111199	TRPV4	56.282	-0.790437	0.229931	-3.43772	0.000586636	0.0323923	59341	protein_coding
ENSG00000188910	GJB3	-0.72026	6.37145	11.4779	0.000704294	0.0403556	2707	protein_coding	ENSG00000198792	TMEM184B	1578.79	-0.649945	0.189186	-3.43547	0.000591517	0.0324222	25829	protein_coding
ENSG00000176978	DPP7	-1.32106	4.5681	11.4745	0.000705565	0.0403556	29952	protein_coding	ENSG00000162542	TMCO4	1299.19	-0.395699	0.115281	-3.43246	0.000598136	0.0324222	255104	protein_coding
ENSG00000137106	GRHPR	-0.779733	5.83357	11.4595	0.000711286	0.0404853	9380	protein_coding	ENSG00000137171	KLC4	391.14	-0.720617	0.209934	-3.43259	0.000597849	0.0324222	89953	protein_coding
ENSG00000149418	ST14	-0.937096	7.42122	11.4506	0.000714708	0.0404853	6768	protein_coding	ENSG00000185024	BRF1	490.246	-0.574265	0.167221	-3.43416	0.000594398	0.0324222	2972	protein_coding
ENSG00000007968	E2F2	-0.722494	3.68355	11.4468	0.000716161	0.0404853	1870	protein_coding	ENSG00000057019	DCBLD2	1631.15	0.414214	0.120734	3.43081	0.000601792	0.0324944	131566	protein_coding
ENSG00000164070	HSPA4L	0.527537	8.2857	11.4234	0.000725261	0.0408414	22824	protein_coding	ENSG00000178719	GRINA	1079.88	-0.738105	0.215625	-3.4231	0.000619121	0.0325062	2907	protein_coding
ENSG00000157637	SLC38A10	-0.805233	4.84592	11.4015	0.000733863	0.041026	124565	protein_coding	ENSG00000241878	PISD	518.327	-0.697874	0.203806	-3.4242	0.000616605	0.0325062	23761	protein_coding
ENSG00000113494	PRLR	1.88878	0.0254895	11.3983	0.000735113	0.041026	5618	protein_coding	ENSG00000136878	USP20	857.262	-0.766864	0.223953	-3.42422	0.000616559	0.0325062	10868	protein_coding
ENSG00000164050	PLXNB1	-0.842536	6.21616	11.3929	0.000737251	0.041026	5364	protein_coding	ENSG00000160188	RSPH1	44.0478	-0.707204	0.206361	-3.42703	0.000610219	0.0325062	89765	protein_coding
ENSG00000167394	ZNF668	-1.07253	2.37433	11.3848	0.000740491	0.041026	79759	protein_coding	ENSG00000179886	TIGD5	202.174	-0.761182	0.222146	-3.42649	0.000611436	0.0325062	84948	protein_coding
ENSG00000179091	CYC1	-1.12287	4.73875	11.3758	0.000744065	0.041026	1537	protein_coding	ENSG00000131037	EPS8L1	1307.12	-0.807449	0.235907	-3.42274	0.000619936	0.0325062	54869	protein_coding
ENSG00000165233	CARD19	-0.976469	3.0486	11.3721	0.000745544	0.041026	84270	protein_coding	ENSG00000178078	STAP2	1137.91	-0.710381	0.207385	-3.42541	0.000613865	0.0325062	55620	protein_coding
ENSG00000261092	LINC02178	-0.706498	4.06318	11.3655	0.000748228	0.041026	NA	lincRNA	ENSG00000090776	EFNB1	735.385	-0.750799	0.219375	-3.42245	0.000620604	0.0325062	1947	protein_coding
ENSG00000132481	TRIM47	-0.900516	2.04069	11.3511	0.00075405	0.0410584	91107	protein_coding	ENSG00000071655	MBD3	515.861	-0.787396	0.230213	-3.42029	0.000625539	0.0326424	53615	protein_coding
ENSG00000092295	TGM1	-1.0215	4.39247	11.3417	0.000757858	0.0410584	7051	protein_coding	ENSG00000169100	SLC25A6	1646.84	-0.814108	0.238699	-3.41061	0.000648179	0.0328155	293	protein_coding
ENSG00000136720	HS6ST1	-0.688155	6.62614	11.3366	0.000759923	0.0410584	9394	protein_coding	ENSG00000160183	TMPRSS3	65.5355	-0.94375	0.276183	-3.41712	0.000632875	0.0328155	64699	protein_coding
ENSG00000114737	CISH	-1.06461	1.63569	11.3313	0.000762108	0.0410584	1154	protein_coding	ENSG00000106330	MOSPD3	170.541	-0.709068	0.207741	-3.41323	0.000641969	0.0328155	64598	protein_coding
ENSG00000188976	NOC2L	-0.660575	5.30123	11.3291	0.000763036	0.0410584	26155	protein_coding	ENSG00000182087	TMEM259	1620.14	-0.692891	0.203203	-3.40985	0.000649975	0.0328155	91304	protein_coding
ENSG00000115286	NDUFS7	-1.00628	3.32345	11.3073	0.000772034	0.0410584	374291	protein_coding	ENSG00000196700	ZNF512B	407.276	-0.824434	0.241664	-3.41149	0.00064609	0.0328155	57473	protein_coding
ENSG00000122490	PQLC1	-0.933739	4.16205	11.2958	0.000776837	0.0410584	80148	protein_coding	ENSG00000141522	ARHGDIA	526.851	-0.775414	0.227304	-3.41135	0.000646413	0.0328155	396	protein_coding
ENSG00000008710	PKD1	-1.10424	4.66628	11.2936	0.000777767	0.0410584	5310	protein_coding	ENSG00000196365	LONP1	825.265	-0.756084	0.221579	-3.41226	0.000644261	0.0328155	9361	protein_coding
ENSG00000148341	SH3GLB2	-0.972895	5.58326	11.2824	0.000782449	0.0410584	56904	protein_coding	ENSG00000097021	ACOT7	252.649	-0.832267	0.243637	-3.416	0.000635472	0.0328155	11332	protein_coding
ENSG00000167323	STIM1	-0.528662	5.92798	11.278	0.00078433	0.0410584	6786	protein_coding	ENSG00000127948	POR	3011.13	-0.586301	0.171852	-3.41167	0.000645674	0.0328155	5447	protein_coding
ENSG00000090581	GNPTG	-0.868192	4.38714	11.2762	0.000785084	0.0410584	84572	protein_coding	ENSG00000100246	DNAL4	170.187	-0.719559	0.211191	-3.40715	0.000656462	0.0329054	10126	protein_coding
ENSG00000152578	GRIA4	1.89738	1.4007	11.2697	0.000787846	0.0410584	2893	protein_coding	ENSG00000007376	RPUSD1	319.012	-0.969679	0.284557	-3.40767	0.000655189	0.0329054	113000	protein_coding
ENSG00000106683	LIMK1	-0.853725	3.10603	11.2674	0.0007888	0.0410584	3984	protein_coding	ENSG00000140688	C16orf58	736.822	-0.796914	0.23403	-3.40517	0.000661227	0.0329442	64755	protein_coding
ENSG00000237276	ANO7L1	-1.00444	2.16992	11.2644	0.00079008	0.0410584	NA	transcribed_unprocessed_pseudogene	ENSG00000169972	PUSL1	225.721	-0.772653	0.226926	-3.40487	0.000661946	0.0329442	126789	protein_coding
ENSG00000136205	TNS3	-0.547049	5.94059	11.2557	0.000793789	0.0410584	64759	protein_coding	ENSG00000183401	CCDC159	174.221	-0.697238	0.204862	-3.40345	0.000665402	0.0329988	126075	protein_coding
ENSG00000136802	LRRC8A	-0.689085	5.36358	11.2411	0.00080005	0.0410584	56262	protein_coding	ENSG00000108639	SYNGR2	1786.96	-0.731954	0.215252	-3.40045	0.000672747	0.0332451	9144	protein_coding
ENSG00000173621	LRFN4	-1.39029	1.71929	11.2328	0.000803647	0.0410584	78999	protein_coding	ENSG00000116191	RALGPS2	2573.07	0.415743	0.12237	3.39743	0.000680232	0.0334966	55103	protein_coding
ENSG00000163029	SMC6	0.437223	6.91853	11.2312	0.000804325	0.0410584	79677	protein_coding	ENSG00000182504	CEP97	1227	0.324218	0.0956122	3.39096	0.00069647	0.0336528	79598	protein_coding
ENSG00000152894	PTPRK	0.501784	6.0684	11.231	0.000804433	0.0410584	5796	protein_coding	ENSG00000155744	FAM126B	4315.89	0.353092	0.104459	3.38021	0.000724312	0.0336528	285172	protein_coding
ENSG00000119574	ZBTB45	-1.28864	1.56652	11.2294	0.000805121	0.0410584	84878	protein_coding	ENSG00000214174	AMZ2P1	159.29	-0.648526	0.191472	-3.38704	0.000706499	0.0336528	201283	transcribed_unprocessed_pseudogene
ENSG00000032444	PNPLA6	-0.925945	4.28337	11.2203	0.000809071	0.041116	10908	protein_coding	ENSG00000126903	SLC10A3	373.696	-0.671587	0.19808	-3.39048	0.000697692	0.0336528	8273	protein_coding
ENSG00000130175	PRKCSH	-0.696145	5.48837	11.2109	0.000813194	0.0411821	5589	protein_coding	ENSG00000141510	TP53	1080.98	-0.295611	0.0872735	-3.38718	0.000706153	0.0336528	7157	protein_coding
ENSG00000167653	PSCA	-1.4543	7.54899	11.1939	0.000820663	0.0413816	8000	protein_coding	ENSG00000058453	CROCC	171.001	-0.916362	0.270934	-3.38224	0.000718975	0.0336528	9696	protein_coding
ENSG00000106665	CLIP2	-0.676721	6.08225	11.1856	0.000824352	0.0413816	7461	protein_coding	ENSG00000070404	FSTL3	48.3833	-0.851596	0.251886	-3.38088	0.000722536	0.0336528	10272	protein_coding
ENSG00000164896	FASTK	-0.890483	4.24081	11.1827	0.000825645	0.0413816	10922	protein_coding	ENSG00000173153	ESRRA	1419.67	-0.562916	0.166271	-3.38553	0.000710398	0.0336528	2101	protein_coding
ENSG00000116685	KIAA2013	-0.598716	5.13012	11.1648	0.000833625	0.0415048	90231	protein_coding	ENSG00000185115	NSMCE3	692.22	-0.549045	0.162407	-3.38068	0.000723063	0.0336528	56160	protein_coding
ENSG00000145214	DGKQ	-0.916967	4.64045	11.1645	0.000833796	0.0415048	1609	protein_coding	ENSG00000172375	C2CD2L	1157.37	-0.665638	0.196666	-3.38462	0.000712765	0.0336528	9854	protein_coding
ENSG00000012061	ERCC1	-0.471168	5.38848	11.1516	0.000839582	0.0416507	2067	protein_coding	ENSG00000008838	MED24	904.757	-0.665333	0.196242	-3.39038	0.00069797	0.0336528	9862	protein_coding
ENSG00000204536	CCHCR1	-0.805827	3.20892	11.1371	0.000846164	0.0417325	54535	protein_coding	ENSG00000099821	POLRMT	449.967	-0.767098	0.226115	-3.39252	0.000692531	0.0336528	5442	protein_coding
ENSG00000100359	SGSM3	-1.12671	4.76715	11.1354	0.000846953	0.0417325	27352	protein_coding	ENSG00000068354	TBC1D25	353.929	-0.607502	0.179626	-3.38204	0.000719486	0.0336528	4943	protein_coding
ENSG00000125746	EML2	-0.63745	6.32398	11.1263	0.000851113	0.041758	24139	protein_coding	ENSG00000082269	FAM135A	6631.36	0.345946	0.10226	3.38299	0.000717023	0.0336528	57579	protein_coding
ENSG00000116809	ZBTB17	-1.12194	3.40027	11.1218	0.000853198	0.041758	7709	protein_coding	ENSG00000170423	KRT78	4660.14	-0.677993	0.200019	-3.38964	0.000699843	0.0336528	196374	protein_coding
ENSG00000178363	CALML3	-1.26952	6.63793	11.1085	0.000859351	0.0419185	810	protein_coding	ENSG00000188522	FAM83G	2305.79	-0.646718	0.190935	-3.38711	0.000706325	0.0336528	644815	protein_coding
ENSG00000170525	PFKFB3	-0.59285	4.95895	11.0921	0.000866941	0.0419617	5209	protein_coding	ENSG00000110011	DNAJC4	144.732	-0.723207	0.213919	-3.38075	0.00072288	0.0336528	3338	protein_coding
ENSG00000175793	SFN	-1.10106	7.49056	11.0816	0.000871885	0.0419617	2810	protein_coding	ENSG00000141738	GRB7	973.574	-0.772054	0.228609	-3.37719	0.000732305	0.0336576	2886	protein_coding
ENSG00000184602	SNN	-0.50133	6.44825	11.081	0.000872184	0.0419617	8303	protein_coding	ENSG00000101213	PTK6	1942.57	-0.302659	0.0896107	-3.37748	0.000731525	0.0336576	5753	protein_coding
ENSG00000117676	RPS6KA1	-0.780873	4.90129	11.0786	0.000873313	0.0419617	6195	protein_coding	ENSG00000105221	AKT2	872.941	-0.594418	0.175907	-3.37915	0.00072709	0.0336576	208	protein_coding
ENSG00000127554	GFER	-1.07404	2.65514	11.0667	0.000878927	0.0419617	2671	protein_coding	ENSG00000175221	MED16	337.69	-0.908	0.268914	-3.37654	0.000734042	0.0336576	10025	protein_coding
ENSG00000178605	GTPBP6	-0.866071	3.5622	11.0634	0.000880483	0.0419617	8225	protein_coding	ENSG00000100726	TELO2	233.94	-0.887251	0.26285	-3.3755	0.000736804	0.0336739	9894	protein_coding
ENSG00000107521	HPS1	-0.678656	4.37835	11.0632	0.00088059	0.0419617	3257	protein_coding	ENSG00000155093	PTPRN2	154.422	-0.602533	0.179002	-3.36607	0.00076248	0.0339337	5799	protein_coding
ENSG00000067829	IDH3G	-0.925098	4.40103	11.0576	0.000883252	0.0419617	3421	protein_coding	ENSG00000223525	RABGAP1L-IT1	37.0285	0.965748	0.286829	3.36698	0.000759954	0.0339337	NA	sense_intronic
ENSG00000099821	POLRMT	-0.887833	3.8726	11.0502	0.000886752	0.0419912	5442	protein_coding	ENSG00000173327	MAP3K11	611.423	-0.835343	0.247733	-3.37194	0.000746397	0.0339337	4296	protein_coding
ENSG00000177106	EPS8L2	-0.81213	6.70895	11.0441	0.000889711	0.0419949	64787	protein_coding	ENSG00000140854	KATNB1	281.554	-0.883427	0.262208	-3.36918	0.000753928	0.0339337	10300	protein_coding
ENSG00000161395	PGAP3	-0.887185	4.33479	11.0308	0.000896107	0.0421604	93210	protein_coding	ENSG00000115649	CNPPD1	998.608	-0.597539	0.177365	-3.36899	0.000754452	0.0339337	27013	protein_coding
ENSG00000184897	H1FX	-0.90532	3.71007	11.0071	0.00090766	0.0425291	8971	protein_coding	ENSG00000108352	RAPGEFL1	3281.62	-0.612944	0.182023	-3.36741	0.000758785	0.0339337	51195	protein_coding
ENSG00000100239	PPP6R2	-0.647544	5.50643	10.9917	0.000915228	0.0425291	9701	protein_coding	ENSG00000167637	ZNF283	967.138	0.323926	0.0961377	3.3694	0.000753333	0.0339337	284349	protein_coding
ENSG00000057019	DCBLD2	0.462397	5.73751	10.984	0.00091904	0.0425291	131566	protein_coding	ENSG00000078142	PIK3C3	3447.38	0.277592	0.0824841	3.3654	0.000764328	0.0339337	5289	protein_coding
ENSG00000155744	FAM126B	0.395302	7.13982	10.9819	0.000920077	0.0425291	285172	protein_coding	ENSG00000170209	ANKK1	190.146	-0.590229	0.175379	-3.36546	0.000764173	0.0339337	255239	protein_coding
ENSG00000205903	ZNF316	-0.911307	4.09387	10.9799	0.000921033	0.0425291	100131017	protein_coding	ENSG00000133612	AGAP3	1322.29	-0.63655	0.189321	-3.36228	0.000773015	0.0342108	116988	protein_coding
ENSG00000099849	RASSF7	-0.922009	4.40792	10.9741	0.000923944	0.0425291	8045	protein_coding	ENSG00000163219	ARHGAP25	64.1331	-0.836768	0.248936	-3.36138	0.000775543	0.0342144	9938	protein_coding
ENSG00000105700	KXD1	-0.864492	5.31512	10.9662	0.000927882	0.0425291	79036	protein_coding	ENSG00000103199	ZNF500	215.763	-0.626807	0.186602	-3.35905	0.000782101	0.0343952	26048	protein_coding
ENSG00000197226	TBC1D9B	-0.572191	6.89116	10.9648	0.000928597	0.0425291	23061	protein_coding	ENSG00000157216	SSBP3	1456.59	-0.374691	0.111634	-3.35642	0.000789595	0.0346043	23648	protein_coding
ENSG00000107130	NCS1	-0.623267	5.35383	10.9517	0.000935194	0.0425291	23413	protein_coding	ENSG00000125266	EFNB2	358.127	0.747801	0.222906	3.35478	0.000794279	0.0346043	1948	protein_coding
ENSG00000187583	PLEKHN1	-0.823759	3.70849	10.9512	0.000935443	0.0425291	84069	protein_coding	ENSG00000172830	SSH3	1552.42	-0.739238	0.220343	-3.35494	0.000793834	0.0346043	54961	protein_coding
ENSG00000115649	CNPPD1	-0.624154	5.0175	10.95	0.00093602	0.0425291	27013	protein_coding	ENSG00000143643	TTC13	911.069	0.329486	0.0983837	3.34899	0.000811064	0.0351473	79573	protein_coding
ENSG00000100284	TOM1	-1.02434	4.72036	10.9418	0.000940163	0.0425847	10043	protein_coding	ENSG00000171219	CDC42BPG	1708.19	-0.688707	0.205661	-3.34875	0.000811767	0.0351473	55561	protein_coding
ENSG00000198931	APRT	-1.03381	5.00703	10.9314	0.000945471	0.0426925	353	protein_coding	ENSG00000184678	HIST2H2BE	1006.87	-0.741957	0.222152	-3.33986	0.000838193	0.0351474	8349	protein_coding
ENSG00000123104	ITPR2	0.562278	6.93831	10.9225	0.000950038	0.0427123	3709	protein_coding	ENSG00000104884	ERCC2	295.739	-0.735197	0.219997	-3.34185	0.000832234	0.0351474	2068	protein_coding
ENSG00000086544	ITPKC	-0.694605	5.67713	10.9119	0.000955508	0.0427123	80271	protein_coding	ENSG00000158106	RHPN1	49.0156	-0.952381	0.285073	-3.34083	0.000835294	0.0351474	114822	protein_coding
ENSG00000070047	PHRF1	-0.709874	4.97447	10.9118	0.000955544	0.0427123	57661	protein_coding	ENSG00000143416	SELENBP1	436.8	-0.773378	0.231366	-3.34266	0.000829788	0.0351474	8991	protein_coding
ENSG00000083838	ZNF446	-1.11071	1.94891	10.8997	0.000961805	0.0427123	55663	protein_coding	ENSG00000012211	PRICKLE3	216.291	-0.762058	0.227643	-3.3476	0.000815152	0.0351474	4007	protein_coding
ENSG00000160446	ZDHHC12	-1.14349	3.19596	10.8957	0.000963867	0.0427123	84885	protein_coding	ENSG00000132842	AP3B1	4607.86	0.300798	0.0900488	3.34039	0.000836603	0.0351474	8546	protein_coding
ENSG00000014216	CAPN1	-0.883767	8.16916	10.8926	0.000965498	0.0427123	823	protein_coding	ENSG00000129925	TMEM8A	263.794	-0.824624	0.246845	-3.34065	0.00083583	0.0351474	58986	protein_coding
ENSG00000177732	SOX12	-0.79208	2.51191	10.8908	0.000966409	0.0427123	6666	protein_coding	ENSG00000137040	RANBP6	2636.65	0.278356	0.0833383	3.34008	0.000837555	0.0351474	26953	protein_coding
ENSG00000105568	PPP2R1A	-0.665532	6.19923	10.8809	0.000971597	0.0428119	5518	protein_coding	ENSG00000183684	ALYREF	681.976	-0.790157	0.236481	-3.34131	0.00083385	0.0351474	10189	protein_coding
ENSG00000129925	TMEM8A	-1.01142	3.11011	10.8681	0.00097833	0.0429092	58986	protein_coding	ENSG00000116685	KIAA2013	1080.37	-0.576441	0.172615	-3.33946	0.000839416	0.0351474	90231	protein_coding
ENSG00000138829	FBN2	1.15035	3.16775	10.8655	0.000979711	0.0429092	2201	protein_coding	ENSG00000159069	FBXW5	1232.25	-0.937155	0.280816	-3.33726	0.00084609	0.0353211	54461	protein_coding
ENSG00000125266	EFNB2	0.893569	3.55929	10.8539	0.000985882	0.0429092	1948	protein_coding	ENSG00000110651	CD81	1471.27	-0.753484	0.225843	-3.33631	0.000848983	0.0353364	975	protein_coding
ENSG00000184363	PKP3	-1.19494	6.99212	10.8529	0.000986435	0.0429092	11187	protein_coding	ENSG00000070961	ATP2B1	4550.34	0.404665	0.121355	3.33457	0.000854327	0.035375	490	protein_coding
ENSG00000068001	HYAL2	-1.13983	4.24714	10.849	0.000988516	0.0429092	8692	protein_coding	ENSG00000070047	PHRF1	967.957	-0.657999	0.197339	-3.33436	0.000854969	0.035375	57661	protein_coding
ENSG00000143537	ADAM15	-1.00189	6.23037	10.8434	0.000991502	0.0429093	8751	protein_coding	ENSG00000032444	PNPLA6	599.69	-0.779442	0.234125	-3.32917	0.000871044	0.0358856	10908	protein_coding
ENSG00000112245	PTP4A1	0.463057	7.92153	10.838	0.000994402	0.0429093	7803	protein_coding	ENSG00000204160	ZDHHC18	340.408	-0.517003	0.155316	-3.32873	0.000872442	0.0358856	84243	protein_coding
ENSG00000143816	WNT9A	-0.743677	3.11427	10.8147	0.00100696	0.0433145	7483	protein_coding	ENSG00000142765	SYTL1	1837.31	-0.843387	0.25362	-3.3254	0.000882912	0.0360023	84958	protein_coding
ENSG00000168758	SEMA4C	-0.850535	4.32583	10.8096	0.00100973	0.0433145	54910	protein_coding	ENSG00000112893	MAN2A1	3836.11	0.514519	0.154836	3.32299	0.000890572	0.0360023	4124	protein_coding
ENSG00000158106	RHPN1	-1.35621	0.765107	10.8003	0.00101482	0.0434053	114822	protein_coding	ENSG00000070950	RAD18	535.159	0.29228	0.0879614	3.32282	0.000891124	0.0360023	56852	protein_coding
ENSG00000177697	CD151	-1.22167	5.85923	10.7844	0.0010236	0.0434808	977	protein_coding	ENSG00000133067	LGR6	38.2383	-1.07638	0.324005	-3.32212	0.000893365	0.0360023	59352	protein_coding
ENSG00000183011	NAA38	-0.965873	4.63443	10.7827	0.00102455	0.0434808	84316	protein_coding	ENSG00000136205	TNS3	1893.26	-0.539349	0.16212	-3.32686	0.000878304	0.0360023	64759	protein_coding
ENSG00000058453	CROCC	-1.20803	2.49753	10.7809	0.00102553	0.0434808	9696	protein_coding	ENSG00000170231	FABP6	51.7876	-0.905899	0.272751	-3.32134	0.000895875	0.0360023	2172	protein_coding
ENSG00000113657	DPYSL3	2.68461	1.53821	10.7704	0.00103135	0.0435998	1809	protein_coding	ENSG00000188976	NOC2L	1215.62	-0.622474	0.187391	-3.32179	0.000894431	0.0360023	26155	protein_coding
ENSG00000112576	CCND3	-0.716333	4.83691	10.7518	0.00104179	0.0435998	896	protein_coding	ENSG00000179262	RAD23A	1328.99	-0.698085	0.210167	-3.32157	0.000895133	0.0360023	5886	protein_coding
ENSG00000143416	SELENBP1	-0.878135	3.83144	10.7513	0.00104204	0.0435998	8991	protein_coding	ENSG00000173039	RELA	809.92	-0.606627	0.182757	-3.3193	0.000902428	0.0360584	5970	protein_coding
ENSG00000171130	ATP6V0E2	-0.930378	2.85937	10.7505	0.0010425	0.0435998	155066	protein_coding	ENSG00000107404	DVL1	1260	-0.877255	0.264227	-3.32008	0.000899925	0.0360584	1855	protein_coding
ENSG00000167967	E4F1	-1.03903	3.42673	10.7491	0.00104329	0.0435998	1877	protein_coding	ENSG00000164896	FASTK	581.688	-0.766462	0.231301	-3.3137	0.000920689	0.03627	10922	protein_coding
ENSG00000167880	EVPL	-0.848187	8.71504	10.7395	0.00104871	0.0436045	2125	protein_coding	ENSG00000169696	ASPSCR1	267.333	-0.77281	0.233194	-3.31402	0.000919633	0.03627	79058	protein_coding
ENSG00000168077	SCARA3	-0.503599	7.3417	10.7384	0.00104938	0.0436045	51435	protein_coding	ENSG00000162664	ZNF326	5091.54	0.435617	0.131403	3.31512	0.000916048	0.03627	284695	protein_coding
ENSG00000104852	SNRNP70	-0.696578	5.73524	10.7242	0.00105745	0.0438149	6625	protein_coding	ENSG00000149476	TKFC	647.515	-0.631665	0.190607	-3.31396	0.000919853	0.03627	26007	protein_coding
ENSG00000215041	NEURL4	-0.888404	3.33106	10.7173	0.00106139	0.0438539	84461	protein_coding	ENSG00000143793	C1orf35	232.324	-0.643435	0.1941	-3.31497	0.000916546	0.03627	79169	protein_coding
ENSG00000160799	CCDC12	-0.797323	4.87272	10.6986	0.00107217	0.0439727	151903	protein_coding	ENSG00000213398	LCAT	66.6419	-0.80002	0.241626	-3.31099	0.00092968	0.0365213	3931	protein_coding
ENSG00000164880	INTS1	-0.942271	4.89872	10.6845	0.00108035	0.0439727	26173	protein_coding	ENSG00000135373	EHF	12454.2	0.281427	0.0850663	3.30832	0.000938561	0.0366765	26298	protein_coding
ENSG00000171703	TCEA2	-1.04169	3.23708	10.6845	0.00108038	0.0439727	6919	protein_coding	ENSG00000163930	BAP1	1887.96	-0.661007	0.199807	-3.30823	0.000938875	0.0366765	8314	protein_coding
ENSG00000143774	GUK1	-1.19077	6.1263	10.6842	0.00108055	0.0439727	2987	protein_coding	ENSG00000081014	AP4E1	1472.51	0.290248	0.0878128	3.30531	0.000948715	0.0369576	23431	protein_coding
ENSG00000100417	PMM1	-0.94746	2.12608	10.6814	0.00108217	0.0439727	5372	protein_coding	ENSG00000116809	ZBTB17	323.382	-0.872663	0.264136	-3.30384	0.0009537	0.0370486	7709	protein_coding
ENSG00000165905	LARGE2	-1.34123	1.54478	10.68	0.00108299	0.0439727	120071	protein_coding	ENSG00000067829	IDH3G	649.952	-0.787026	0.238335	-3.30219	0.000959346	0.037062	3421	protein_coding
ENSG00000017260	ATP2C1	0.373192	6.87282	10.676	0.00108537	0.0439727	27032	protein_coding	ENSG00000079432	CIC	830.588	-0.814012	0.246454	-3.3029	0.000956909	0.037062	23152	protein_coding
ENSG00000187244	BCAM	-1.13394	6.05992	10.668	0.00109007	0.0440407	4059	protein_coding	ENSG00000205903	ZNF316	524.994	-0.771547	0.233723	-3.30112	0.000963001	0.0371007	100131017	protein_coding
ENSG00000106211	HSPB1	-1.12927	8.05081	10.6516	0.00109976	0.0443095	3315	protein_coding	ENSG00000189306	RRP7A	815.279	-0.684442	0.207566	-3.29747	0.000975604	0.037483	27341	protein_coding
ENSG00000179846	NKPD1	-0.991536	2.12626	10.6179	0.00111996	0.0448861	284353	protein_coding	ENSG00000184897	H1FX	402.245	-0.766377	0.232487	-3.29642	0.000979239	0.0375196	8971	protein_coding
ENSG00000112655	PTK7	-0.70712	5.66144	10.6127	0.00112313	0.0448861	5754	protein_coding	ENSG00000100151	PICK1	319.929	-0.647676	0.196705	-3.29263	0.000992559	0.0376706	9463	protein_coding
ENSG00000100307	CBX7	-0.627056	4.54789	10.6122	0.00112343	0.0448861	23492	protein_coding	ENSG00000112576	CCND3	880.57	-0.661779	0.201097	-3.29085	0.000998845	0.0376706	896	protein_coding
ENSG00000184564	SLITRK6	0.555481	6.11284	10.6055	0.00112751	0.0448861	84189	protein_coding	ENSG00000157637	SLC38A10	887.067	-0.712563	0.216406	-3.29271	0.000992278	0.0376706	124565	protein_coding
ENSG00000104866	PPP1R37	-0.908452	4.41763	10.6023	0.00112946	0.0448861	284352	protein_coding	ENSG00000213699	SLC35F6	1734.16	-0.450785	0.13697	-3.29113	0.000997873	0.0376706	54978	protein_coding
ENSG00000141258	SGSM2	-0.810774	4.5573	10.58	0.00114318	0.0453077	9905	protein_coding	ENSG00000183734	ASCL2	280.588	-0.627156	0.190644	-3.28967	0.00100304	0.0376706	430	protein_coding
ENSG00000160226	C21orf2	-0.998359	1.94497	10.5729	0.00114755	0.0453579	755	protein_coding	ENSG00000167967	E4F1	329.253	-0.832796	0.252844	-3.29372	0.000988702	0.0376706	1877	protein_coding
ENSG00000110697	PITPNM1	-0.901852	4.52992	10.5582	0.00115671	0.0455964	9600	protein_coding	ENSG00000138829	FBN2	272.494	0.880107	0.267503	3.29008	0.0010016	0.0376706	2201	protein_coding
ENSG00000179094	PER1	-0.94631	5.42055	10.5501	0.00116181	0.0456738	5187	protein_coding	ENSG00000197555	SIPA1L1	3694	0.293406	0.0892029	3.2892	0.00100473	0.0376706	26037	protein_coding
ENSG00000115255	REEP6	-1.18425	3.96549	10.5376	0.00116973	0.0458131	92840	protein_coding	ENSG00000136848	DAB2IP	2637.07	-0.709811	0.21591	-3.28754	0.00101068	0.0376916	153090	protein_coding
ENSG00000134909	ARHGAP32	0.478169	7.25727	10.5346	0.00117163	0.0458131	9743	protein_coding	ENSG00000126803	HSPA2	2016.61	-0.598664	0.182062	-3.28824	0.00100817	0.0376916	3306	protein_coding
ENSG00000177595	PIDD1	-1.42929	1.64775	10.5125	0.00118572	0.0462401	55367	protein_coding	ENSG00000090581	GNPTG	644.599	-0.752107	0.229013	-3.28413	0.00102297	0.0379384	84572	protein_coding
ENSG00000241878	PISD	-0.761655	4.07719	10.4934	0.00119801	0.0465446	23761	protein_coding	ENSG00000197948	FCHSD1	226.675	-0.550432	0.167675	-3.28273	0.00102807	0.0379384	89848	protein_coding
ENSG00000160183	TMPRSS3	-1.19519	1.14392	10.4905	0.00119992	0.0465446	64699	protein_coding	ENSG00000078902	TOLLIP	1774.37	-0.389639	0.118748	-3.28122	0.00103357	0.0379384	54472	protein_coding
ENSG00000185989	RASA3	-0.845723	2.58527	10.4808	0.00120623	0.0465503	22821	protein_coding	ENSG00000105732	ZNF574	305.87	-0.790742	0.240963	-3.28159	0.00103223	0.0379384	64763	protein_coding
ENSG00000200795	RNU4-1	1.51421	4.61091	10.4804	0.00120644	0.0465503	26835	snRNA	ENSG00000235863	B3GALT4	469.01	-0.665109	0.202641	-3.2822	0.00102999	0.0379384	8705	protein_coding
ENSG00000197020	ZNF100	0.629351	4.69757	10.4611	0.00121915	0.0467216	163227	protein_coding	ENSG00000108557	RAI1	342.098	-0.684681	0.20852	-3.28353	0.00102515	0.0379384	10743	protein_coding
ENSG00000238227	C9orf69	-0.812622	4.55968	10.4531	0.00122444	0.0467216	90120	protein_coding	ENSG00000151150	ANK3	931.12	0.72971	0.222565	3.27864	0.00104307	0.0381154	288	protein_coding
ENSG00000111816	FRK	0.445828	6.24759	10.4506	0.00122608	0.0467216	2444	protein_coding	ENSG00000012983	MAP4K5	6103.2	0.325133	0.0992495	3.27592	0.00105319	0.0381154	11183	protein_coding
ENSG00000162910	MRPL55	-0.776114	3.67902	10.4498	0.00122665	0.0467216	128308	protein_coding	ENSG00000159214	CCDC24	137.243	-0.7684	0.23485	-3.27187	0.00106838	0.0381154	149473	protein_coding
ENSG00000105298	CACTIN	-0.971962	3.58675	10.4457	0.00122934	0.0467216	58509	protein_coding	ENSG00000076984	MAP2K7	279.848	-0.578157	0.176615	-3.27354	0.0010621	0.0381154	5609	protein_coding
ENSG00000205268	PDE7A	0.372862	6.42569	10.4446	0.00123011	0.0467216	5150	protein_coding	ENSG00000140961	OSGIN1	207.177	-0.715851	0.21838	-3.27801	0.00104542	0.0381154	29948	protein_coding
ENSG00000104960	PTOV1	-0.979531	3.89959	10.4304	0.00123961	0.0469128	53635	protein_coding	ENSG00000161395	PGAP3	621.25	-0.75678	0.231288	-3.27202	0.00106783	0.0381154	93210	protein_coding
ENSG00000097021	ACOT7	-1.00924	3.04792	10.4223	0.00124504	0.0469128	11332	protein_coding	ENSG00000125534	PPDPF	1422.89	-0.713096	0.217866	-3.27309	0.00106379	0.0381154	79144	protein_coding
ENSG00000167608	TMC4	-1.34297	3.52251	10.4135	0.00125101	0.0469128	147798	protein_coding	ENSG00000174791	RIN1	333.121	-0.767068	0.234316	-3.27364	0.00106172	0.0381154	9610	protein_coding
ENSG00000144579	CTDSP1	-0.820359	5.12569	10.4072	0.00125524	0.0469128	58190	protein_coding	ENSG00000100299	ARSA	148.652	-0.717268	0.219003	-3.27514	0.00105608	0.0381154	410	protein_coding
ENSG00000168702	LRP1B	1.47594	0.562103	10.4032	0.00125797	0.0469128	53353	protein_coding	ENSG00000090238	YPEL3	849.882	-0.609411	0.185972	-3.2769	0.00104953	0.0381154	83719	protein_coding
ENSG00000105701	FKBP8	-1.08993	5.92787	10.4004	0.00125988	0.0469128	23770	protein_coding	ENSG00000177425	PAWR	3034.96	0.342259	0.10445	3.27678	0.00104997	0.0381154	5074	protein_coding
ENSG00000189280	GJB5	-0.807951	6.25204	10.3979	0.00126162	0.0469128	2709	protein_coding	ENSG00000099797	TECR	1911.41	-0.646004	0.197639	-3.26861	0.00108076	0.0381679	9524	protein_coding
ENSG00000101152	DNAJC5	-0.442429	6.86986	10.3975	0.00126188	0.0469128	80331	protein_coding	ENSG00000131067	GGT7	113.744	-0.651286	0.199255	-3.26861	0.00108076	0.0381679	2686	protein_coding
ENSG00000172725	CORO1B	-1.03876	4.82159	10.3942	0.00126409	0.0469128	57175	protein_coding	ENSG00000175866	BAIAP2	2417.34	-0.689754	0.211019	-3.26868	0.00108052	0.0381679	10458	protein_coding
ENSG00000126457	PRMT1	-0.812732	5.68826	10.3853	0.00127021	0.0470142	3276	protein_coding	ENSG00000168702	LRP1B	44.1754	1.0024	0.306608	3.26931	0.00107809	0.0381679	53353	protein_coding
ENSG00000176170	SPHK1	-1.0347	5.42436	10.3783	0.00127507	0.0470142	8877	protein_coding	ENSG00000101577	LPIN2	114.112	-0.440137	0.134722	-3.26699	0.00108696	0.0382899	9663	protein_coding
ENSG00000105732	ZNF574	-0.944689	3.32106	10.3716	0.00127966	0.0470142	64763	protein_coding	ENSG00000109606	DHX15	6255.6	0.183529	0.056211	3.26499	0.00109467	0.0384646	1665	protein_coding
ENSG00000116786	PLEKHM2	-0.857869	5.72035	10.3716	0.00127971	0.0470142	23207	protein_coding	ENSG00000167191	GPRC5B	2099.21	-0.468405	0.143525	-3.26357	0.00110018	0.0384652	51704	protein_coding
ENSG00000115808	STRN	0.453678	7.73838	10.3626	0.00128591	0.0471105	6801	protein_coding	ENSG00000126522	ASL	215.652	-0.864261	0.264802	-3.2638	0.0010993	0.0384652	435	protein_coding
ENSG00000105221	AKT2	-0.619409	4.82545	10.3564	0.00129029	0.0471105	208	protein_coding	ENSG00000196152	ZNF79	406.262	-0.491372	0.150671	-3.26123	0.00110931	0.038627	7633	protein_coding
ENSG00000180596	HIST1H2BC	-0.846957	5.04427	10.3539	0.00129203	0.0471105	8347	protein_coding	ENSG00000059122	FLYWCH1	334.681	-0.685844	0.210575	-3.25701	0.00112594	0.038627	84256	protein_coding
ENSG00000268104	SLC6A14	2.07904	4.06983	10.3425	0.00130003	0.047284	11254	protein_coding	ENSG00000136802	LRRC8A	1269.18	-0.642618	0.197313	-3.25684	0.00112661	0.038627	56262	protein_coding
ENSG00000132819	RBM38	-0.929142	2.55724	10.3288	0.00130971	0.0473708	55544	protein_coding	ENSG00000198730	CTR9	4215.72	0.323228	0.0991506	3.25997	0.00111424	0.038627	9646	protein_coding
ENSG00000058335	RASGRF1	-0.626194	6.33264	10.3274	0.0013107	0.0473708	5923	protein_coding	ENSG00000165650	PDZD8	5137.94	0.397246	0.121888	3.25911	0.00111763	0.038627	118987	protein_coding
ENSG00000124429	POF1B	0.502269	9.88035	10.3253	0.00131216	0.0473708	79983	protein_coding	ENSG00000173621	LRFN4	98.099	-0.976443	0.299887	-3.25604	0.00112979	0.038627	78999	protein_coding
ENSG00000116691	MIIP	-1.03082	2.55223	10.3115	0.00132205	0.0475495	60672	protein_coding	ENSG00000065057	NTHL1	107.804	-0.782315	0.239996	-3.2597	0.00111529	0.038627	4913	protein_coding
ENSG00000082781	ITGB5	-0.536888	5.92082	10.3093	0.00132363	0.0475495	3693	protein_coding	ENSG00000106266	SNX8	1660.42	-0.771466	0.236909	-3.25637	0.00112845	0.038627	29886	protein_coding
ENSG00000161011	SQSTM1	-0.651275	7.62293	10.3034	0.00132786	0.0475842	8878	protein_coding	ENSG00000152578	GRIA4	80.0587	1.05891	0.324996	3.25823	0.00112109	0.038627	2893	protein_coding
ENSG00000090238	YPEL3	-0.646597	4.78586	10.2963	0.00133296	0.0476499	83719	protein_coding	ENSG00000101224	CDC25B	224.504	-0.608111	0.186802	-3.25537	0.00113243	0.038627	994	protein_coding
ENSG00000162714	ZNF496	-0.508832	4.9116	10.2784	0.00134594	0.0478941	84838	protein_coding	ENSG00000131584	ACAP3	900.275	-0.803128	0.246971	-3.25192	0.0011463	0.0387335	116983	protein_coding
ENSG00000063854	HAGH	-0.841651	4.41547	10.2728	0.00135007	0.0478941	3029	protein_coding	ENSG00000122490	PQLC1	551.341	-0.778506	0.239506	-3.25046	0.00115217	0.0387335	80148	protein_coding
ENSG00000158941	CCAR2	-0.620321	5.69291	10.2692	0.00135268	0.0478941	57805	protein_coding	ENSG00000141258	SGSM2	724.46	-0.715723	0.220037	-3.25274	0.00114299	0.0387335	9905	protein_coding
ENSG00000103534	TMC5	0.584831	4.4835	10.265	0.00135577	0.0478941	79838	protein_coding	ENSG00000130175	PRKCSH	1384.61	-0.644345	0.198049	-3.25347	0.00114006	0.0387335	5589	protein_coding
ENSG00000126522	ASL	-1.12391	2.82312	10.2612	0.00135858	0.0478941	435	protein_coding	ENSG00000166575	TMEM135	850.775	0.470328	0.144649	3.2515	0.00114796	0.0387335	65084	protein_coding
ENSG00000149823	VPS51	-0.952373	4.79196	10.259	0.0013602	0.0478941	738	protein_coding	ENSG00000114859	CLCN2	101.205	-0.527524	0.162291	-3.25047	0.00115214	0.0387335	1181	protein_coding
ENSG00000114626	ABTB1	-0.996936	2.65191	10.2486	0.0013679	0.0478941	80325	protein_coding	ENSG00000126773	PCNX4	1748.56	0.361131	0.111169	3.24849	0.0011602	0.0389097	64430	protein_coding
ENSG00000204580	DDR1	-0.545115	8.16737	10.2466	0.00136934	0.0478941	780	protein_coding	ENSG00000003137	CYP26B1	106.437	-0.714512	0.220448	-3.24119	0.00119033	0.0389119	56603	protein_coding
ENSG00000134590	FAM127A	-0.641278	3.96795	10.2341	0.00137864	0.0480956	8933	protein_coding	ENSG00000183077	AFMID	479.375	-0.670414	0.206799	-3.24187	0.00118749	0.0389119	125061	protein_coding
ENSG00000198858	R3HDM4	-0.753051	4.3819	10.2301	0.0013817	0.0480956	91300	protein_coding	ENSG00000197858	GPAA1	543.3	-0.866008	0.266839	-3.24543	0.00117274	0.0389119	8733	protein_coding
ENSG00000128050	PAICS	0.413043	6.30789	10.2147	0.00139327	0.0482925	10606	protein_coding	ENSG00000168758	SEMA4C	616.754	-0.743367	0.22902	-3.24585	0.00117099	0.0389119	54910	protein_coding
ENSG00000174791	RIN1	-0.90384	3.44297	10.2083	0.00139809	0.0482925	9610	protein_coding	ENSG00000171703	TCEA2	288.54	-0.828348	0.255314	-3.24443	0.00117684	0.0389119	6919	protein_coding
ENSG00000137171	KLC4	-0.793901	3.67341	10.2064	0.00139956	0.0482925	89953	protein_coding	ENSG00000122140	MRPS2	293.811	-0.765883	0.236306	-3.24106	0.00119087	0.0389119	51116	protein_coding
ENSG00000108582	CPD	0.435346	7.76131	10.205	0.0014006	0.0482925	1362	protein_coding	ENSG00000127824	TUBA4A	6320.81	-0.738438	0.227428	-3.24691	0.00116664	0.0389119	7277	protein_coding
ENSG00000167191	GPRC5B	-0.462591	6.0949	10.1969	0.00140674	0.04839	51704	protein_coding	ENSG00000069248	NUP133	2566.21	0.263554	0.0813169	3.24107	0.00119081	0.0389119	55746	protein_coding
ENSG00000175416	CLTB	-0.918249	6.84483	10.1761	0.00142274	0.0486674	1212	protein_coding	ENSG00000108239	TBC1D12	820.542	0.337263	0.103981	3.24351	0.00118068	0.0389119	23232	protein_coding
ENSG00000169692	AGPAT2	-1.09782	4.66837	10.1716	0.00142619	0.0486674	10555	protein_coding	ENSG00000120885	CLU	289703	-0.556005	0.1714	-3.2439	0.00117906	0.0389119	1191	protein_coding
ENSG00000197070	ARRDC1	-0.840284	4.64417	10.1645	0.00143174	0.0486674	92714	protein_coding	ENSG00000242802	AP5Z1	223.873	-0.748085	0.231077	-3.23739	0.00120631	0.0390983	9907	protein_coding
ENSG00000130733	YIPF2	-0.782911	4.18796	10.1587	0.0014362	0.0486674	78992	protein_coding	ENSG00000187860	CCDC157	44.7295	-0.821961	0.253915	-3.23715	0.0012073	0.0390983	550631	protein_coding
ENSG00000055070	SZRD1	-0.509437	6.93899	10.1547	0.00143937	0.0486674	26099	protein_coding	ENSG00000076944	STXBP2	287.347	-0.773115	0.238836	-3.23702	0.00120787	0.0390983	6813	protein_coding
ENSG00000205356	TECPR1	-0.73679	3.83564	10.154	0.00143987	0.0486674	25851	protein_coding	ENSG00000142675	CNKSR1	312.366	-0.754918	0.233257	-3.23642	0.0012104	0.0390983	10256	protein_coding
ENSG00000115159	GPD2	0.432393	6.95712	10.1496	0.00144334	0.0486674	2820	protein_coding	ENSG00000197444	OGDHL	160.753	-0.861509	0.26634	-3.23461	0.00121807	0.0391603	55753	protein_coding
ENSG00000006704	GTF2IRD1	-0.747992	3.17103	10.1481	0.00144453	0.0486674	9569	protein_coding	ENSG00000111816	FRK	2321.04	0.398829	0.123286	3.23499	0.00121648	0.0391603	2444	protein_coding
ENSG00000078177	N4BP2	0.504769	5.25981	10.146	0.00144614	0.0486674	55728	protein_coding	ENSG00000176087	SLC35A4	1390.15	-0.504214	0.155913	-3.23395	0.00122092	0.0391618	113829	protein_coding
ENSG00000104529	EEF1D	-0.8766	6.82912	10.1422	0.00144912	0.0486674	1936	protein_coding	ENSG00000092295	TGM1	647.702	-0.835117	0.258682	-3.22836	0.00124504	0.0397532	7051	protein_coding
ENSG00000105426	PTPRS	-0.559357	6.22868	10.1392	0.00145151	0.0486674	5802	protein_coding	ENSG00000099812	MISP	498.245	-0.887462	0.274846	-3.22894	0.00124249	0.0397532	126353	protein_coding
ENSG00000223525	RABGAP1L-IT1	1.32305	0.28766	10.1254	0.00146239	0.0489041	NA	sense_intronic	ENSG00000136527	TRA2B	6631.67	0.244118	0.0756515	3.22688	0.00125148	0.0398678	6434	protein_coding
ENSG00000082269	FAM135A	0.384961	7.76092	10.1218	0.00146528	0.0489041	57579	protein_coding	ENSG00000064195	DLX3	319.676	-0.601299	0.186438	-3.2252	0.00125884	0.0398944	1747	protein_coding
ENSG00000112561	TFEB	-0.713839	3.45705	10.106	0.00147789	0.0492124	7942	protein_coding	ENSG00000198858	R3HDM4	642.625	-0.672389	0.208489	-3.22505	0.00125949	0.0398944	91300	protein_coding
ENSG00000165912	PACSIN3	-0.905763	5.6081	10.0786	0.0015	0.0497403	29763	protein_coding	ENSG00000137198	GMPR	44.5551	-0.924514	0.286706	-3.22461	0.00126145	0.0398944	2766	protein_coding
ENSG00000166183	ASPG	-1.03775	4.89529	10.0742	0.00150363	0.0497403	374569	protein_coding	ENSG00000168907	PLA2G4F	433.956	-0.585002	0.181447	-3.22409	0.00126373	0.0398944	255189	protein_coding
ENSG00000169972	PUSL1	-0.936976	2.88854	10.0705	0.00150665	0.0497403	126789	protein_coding	ENSG00000105298	CACTIN	368.617	-0.799261	0.247966	-3.22327	0.00126737	0.0399192	58509	protein_coding
ENSG00000177469	PTRF	-0.514758	6.90703	10.0691	0.0015078	0.0497403	284119	protein_coding	ENSG00000197020	ZNF100	791.322	0.553924	0.171888	3.22258	0.00127041	0.0399252	163227	protein_coding
ENSG00000174903	RAB1B	-0.747457	5.98027	10.0631	0.00151267	0.0497403	81876	protein_coding	ENSG00000100241	SBF1	2391.29	-0.843478	0.261798	-3.22186	0.00127361	0.0399358	6305	protein_coding
ENSG00000107281	NPDC1	-1.14848	2.08548	10.0591	0.001516	0.0497403	56654	protein_coding	ENSG00000174775	HRAS	1153.53	-0.831034	0.258066	-3.22024	0.00128085	0.0400731	3265	protein_coding
ENSG00000185043	CIB1	-0.713361	4.64468	10.0571	0.00151762	0.0497403	10519	protein_coding	ENSG00000107281	NPDC1	127.496	-0.863919	0.268443	-3.21826	0.00128971	0.0401795	56654	protein_coding
ENSG00000149115	TNKS1BP1	-0.657536	6.66445	10.0474	0.00152563	0.0498909	85456	protein_coding	ENSG00000175906	ARL4D	2722.29	-0.364879	0.113387	-3.21799	0.00129091	0.0401795	379	protein_coding
ENSG00000099795	NDUFB7	-1.22608	5.0378	10.0241	0.00154503	0.0504121	4713	protein_coding	ENSG00000184602	SNN	2694.61	-0.500844	0.15566	-3.21756	0.00129287	0.0401795	8303	protein_coding
ENSG00000134900	TPP2	0.457425	6.60496	10.0093	0.00155751	0.050706	7174	protein_coding	ENSG00000168395	ING5	535.663	-0.51582	0.160527	-3.21329	0.00131221	0.0402043	84289	protein_coding
ENSG00000127954	STEAP4	1.08944	3.52481	9.99771	0.00156735	0.0509127	79689	protein_coding	ENSG00000152894	PTPRK	2049.55	0.444811	0.138297	3.21636	0.00129829	0.0402043	5796	protein_coding
ENSG00000007171	NOS2	-1.22896	1.88773	9.98558	0.00157771	0.0511209	4843	protein_coding	ENSG00000115275	MOGS	634.721	-0.689376	0.214481	-3.21416	0.00130827	0.0402043	7841	protein_coding
ENSG00000179950	PUF60	-0.857261	5.79734	9.98201	0.00158077	0.0511209	22827	protein_coding	ENSG00000258920	FOXN3-AS1	58.8651	-0.645837	0.200905	-3.21465	0.00130605	0.0402043	400236	antisense
ENSG00000160211	G6PD	-0.921842	4.98385	9.97687	0.00158519	0.0511394	2539	protein_coding	ENSG00000078177	N4BP2	1169.76	0.451834	0.140553	3.21469	0.00130587	0.0402043	55728	protein_coding
ENSG00000075240	GRAMD4	-0.48882	5.21748	9.97215	0.00158926	0.0511394	23151	protein_coding	ENSG00000106948	AKNA	226.031	-0.665918	0.207261	-3.21295	0.00131379	0.0402043	80709	protein_coding
ENSG00000175467	SART1	-0.944849	4.66134	9.96914	0.00159186	0.0511394	9092	protein_coding	ENSG00000204839	MROH6	870.806	-0.906031	0.281903	-3.21398	0.00130907	0.0402043	642475	protein_coding
ENSG00000131759	RARA	-0.886013	2.86853	9.95538	0.0016038	0.0514097	5914	protein_coding	ENSG00000104852	SNRNP70	1640.45	-0.647323	0.201589	-3.2111	0.00132227	0.0403755	6625	protein_coding
ENSG00000167770	OTUB1	-0.643081	5.08857	9.93305	0.00162338	0.0517642	55611	protein_coding	ENSG00000160799	CCDC12	902.757	-0.710311	0.221433	-3.20779	0.00133758	0.0405197	151903	protein_coding
ENSG00000122140	MRPS2	-0.903474	3.26284	9.92809	0.00162776	0.0517642	51116	protein_coding	ENSG00000106348	IMPDH1	392.794	-0.686806	0.214132	-3.20739	0.00133945	0.0405197	3614	protein_coding
ENSG00000138246	DNAJC13	0.417435	7.02298	9.92662	0.00162905	0.0517642	23317	protein_coding	ENSG00000101152	DNAJC5	3614.13	-0.448071	0.139735	-3.20658	0.00134324	0.0405197	80331	protein_coding
ENSG00000115275	MOGS	-0.775306	4.36641	9.91899	0.00163582	0.0517642	7841	protein_coding	ENSG00000131591	C1orf159	131.732	-0.851578	0.265387	-3.20881	0.00133286	0.0405197	54991	protein_coding
ENSG00000104447	TRPS1	0.429327	7.02203	9.91725	0.00163737	0.0517642	7227	protein_coding	ENSG00000139192	TAPBPL	601.712	-0.682579	0.212926	-3.20571	0.00134728	0.0405197	55080	protein_coding
ENSG00000108840	HDAC5	-0.953257	4.24124	9.9155	0.00163893	0.0517642	10014	protein_coding	ENSG00000160404	TOR2A	123.157	-0.688189	0.214669	-3.20581	0.00134681	0.0405197	27433	protein_coding
ENSG00000139350	NEDD1	0.404584	5.56405	9.91463	0.0016397	0.0517642	121441	protein_coding	ENSG00000241935	HOGA1	42.0389	-0.723786	0.225609	-3.20814	0.00133598	0.0405197	112817	protein_coding
ENSG00000131653	TRAF7	-0.81457	5.45221	9.90352	0.00164963	0.0519651	84231	protein_coding	ENSG00000117984	CTSD	3596.18	-0.869773	0.27143	-3.20441	0.00135338	0.0405289	1509	protein_coding
ENSG00000105640	RPL18A	-1.05873	6.76203	9.89286	0.00165922	0.0519808	6142	protein_coding	ENSG00000101144	BMP7	2934.56	-0.428944	0.133842	-3.20484	0.00135136	0.0405289	655	protein_coding
ENSG00000091542	ALKBH5	-0.474862	6.74805	9.89204	0.00165995	0.0519808	54890	protein_coding	ENSG00000088543	C3orf18	79.61	-0.645019	0.201391	-3.20282	0.00136089	0.0406668	51161	protein_coding
ENSG00000197444	OGDHL	-1.09616	2.40717	9.89108	0.00166082	0.0519808	55753	protein_coding	ENSG00000132436	FIGNL1	825.745	0.401393	0.125445	3.19974	0.0013755	0.0407195	63979	protein_coding
ENSG00000054148	PHPT1	-1.0371	3.88815	9.88192	0.0016691	0.0521282	29085	protein_coding	ENSG00000197226	TBC1D9B	3663.12	-0.55353	0.17307	-3.1983	0.00138241	0.0407195	23061	protein_coding
ENSG00000169220	RGS14	-1.01552	3.42241	9.86876	0.00168109	0.0522528	10636	protein_coding	ENSG00000178814	OPLAH	100.917	-0.837427	0.261823	-3.19845	0.0013817	0.0407195	26873	protein_coding
ENSG00000030419	IKZF2	0.474385	8.42228	9.86863	0.00168121	0.0522528	22807	protein_coding	ENSG00000120896	SORBS3	252.008	-0.786501	0.245892	-3.19857	0.00138112	0.0407195	10174	protein_coding
ENSG00000182208	MOB2	-0.748433	4.70647	9.86575	0.00168384	0.0522528	81532	protein_coding	ENSG00000099849	RASSF7	654.413	-0.765881	0.239449	-3.19851	0.00138139	0.0407195	8045	protein_coding
ENSG00000010327	STAB1	-1.03615	1.06006	9.85874	0.00169027	0.052341	23166	protein_coding	ENSG00000107130	NCS1	1261.51	-0.596907	0.186597	-3.19891	0.0013795	0.0407195	23413	protein_coding
ENSG00000173039	RELA	-0.638551	4.71787	9.85138	0.00169704	0.0523968	5970	protein_coding	ENSG00000169129	AFAP1L2	570.454	-0.503942	0.157572	-3.19817	0.00138304	0.0407195	84632	protein_coding
ENSG00000173801	JUP	-0.949891	8.31887	9.84898	0.00169926	0.0523968	3728	protein_coding	ENSG00000163517	HDAC11	850.774	-0.752117	0.235404	-3.19501	0.00139827	0.0407654	79885	protein_coding
ENSG00000103490	PYCARD	-1.13488	3.40712	9.83569	0.00171158	0.0525103	29108	protein_coding	ENSG00000206417	H1FX-AS1	39.3691	-0.786245	0.246141	-3.19429	0.00140175	0.0407654	NA	antisense
ENSG00000164889	SLC4A2	-0.801387	5.1406	9.82653	0.00172013	0.0525103	6522	protein_coding	ENSG00000164050	PLXNB1	2292.38	-0.734457	0.229896	-3.19474	0.00139956	0.0407654	5364	protein_coding
ENSG00000060982	BCAT1	1.42445	3.35226	9.81656	0.00172947	0.0525103	586	protein_coding	ENSG00000130150	MOSPD2	1038.8	0.295497	0.0925097	3.19422	0.00140209	0.0407654	158747	protein_coding
ENSG00000149476	TKFC	-0.678135	4.39508	9.80985	0.00173579	0.0525103	26007	protein_coding	ENSG00000166912	MTMR10	2825.24	0.356446	0.111493	3.19704	0.00138846	0.0407654	54893	protein_coding
ENSG00000187079	TEAD1	0.447744	7.10066	9.8098	0.00173584	0.0525103	7003	protein_coding	ENSG00000182580	EPHB3	1600.95	-0.815055	0.255139	-3.19456	0.00140046	0.0407654	2049	protein_coding
ENSG00000176087	SLC35A4	-0.507053	5.49491	9.80766	0.00173786	0.0525103	113829	protein_coding	ENSG00000102362	SYTL4	53.3701	0.888522	0.278772	3.18728	0.0014362	0.0411274	94121	protein_coding
ENSG00000166575	TMEM135	0.529277	4.79936	9.80766	0.00173787	0.0525103	65084	protein_coding	ENSG00000198892	SHISA4	346.666	-0.737056	0.231295	-3.18664	0.00143933	0.0411274	149345	protein_coding
ENSG00000107223	EDF1	-0.693519	6.44145	9.80522	0.00174017	0.0525103	8721	protein_coding	ENSG00000188157	AGRN	1507.89	-0.830157	0.260334	-3.18882	0.00142855	0.0411274	375790	protein_coding
ENSG00000196218	RYR1	-0.666433	4.62173	9.80283	0.00174243	0.0525103	6261	protein_coding	ENSG00000131899	LLGL1	1370.21	-0.776827	0.243838	-3.18584	0.00144335	0.0411274	3996	protein_coding
ENSG00000076944	STXBP2	-0.912289	3.23141	9.80117	0.00174401	0.0525103	6813	protein_coding	ENSG00000160446	ZDHHC12	280.483	-0.85835	0.269435	-3.18574	0.00144386	0.0411274	84885	protein_coding
ENSG00000141349	G6PC3	-0.853042	4.06309	9.79884	0.00174622	0.0525103	92579	protein_coding	ENSG00000169071	ROR2	72.8183	-0.749954	0.235246	-3.18795	0.00143284	0.0411274	4920	protein_coding
ENSG00000140264	SERF2	-0.666899	7.20585	9.79513	0.00174974	0.0525103	10169	protein_coding	ENSG00000227500	SCAMP4	215.451	-0.622257	0.195158	-3.18848	0.00143023	0.0411274	113178	protein_coding
ENSG00000138107	ACTR1A	-0.445637	6.50325	9.78327	0.00176107	0.0526332	10121	protein_coding	ENSG00000151893	CACUL1	5323.92	0.274635	0.086187	3.1865	0.00144007	0.0411274	143384	protein_coding
ENSG00000073350	LLGL2	-0.888553	4.67682	9.77969	0.0017645	0.0526332	3993	protein_coding	ENSG00000163029	SMC6	3690.29	0.391266	0.122819	3.18572	0.00144394	0.0411274	79677	protein_coding
ENSG00000178814	OPLAH	-1.11317	1.75939	9.77952	0.00176466	0.0526332	26873	protein_coding	ENSG00000173011	TADA2B	868.316	-0.41208	0.129267	-3.18784	0.00143342	0.0411274	93624	protein_coding
ENSG00000078808	SDF4	-0.949464	5.39774	9.77359	0.00177037	0.0526955	51150	protein_coding	ENSG00000196557	CACNA1H	201.462	-0.998377	0.31347	-3.18492	0.00144794	0.0411313	8912	protein_coding
ENSG00000167074	TEF	-0.495774	6.94309	9.76425	0.00177939	0.0528432	7008	protein_coding	ENSG00000011478	QPCTL	115.824	-0.732129	0.229923	-3.18424	0.00145134	0.0411313	54814	protein_coding
ENSG00000140497	SCAMP2	-0.677551	6.1765	9.76095	0.00178258	0.0528432	10066	protein_coding	ENSG00000155100	OTUD6B	785.973	0.332597	0.104461	3.18393	0.0014529	0.0411313	51633	protein_coding
ENSG00000139192	TAPBPL	-0.7562	4.29033	9.75425	0.00178909	0.0529287	55080	protein_coding	ENSG00000143303	RRNAD1	336.96	-0.661453	0.20793	-3.18113	0.00146703	0.0413876	51093	protein_coding
ENSG00000162430	SELENON	-0.802101	2.49724	9.74101	0.00180202	0.0531294	57190	protein_coding	ENSG00000145214	DGKQ	768.894	-0.764307	0.240275	-3.18096	0.00146787	0.0413876	1609	protein_coding
ENSG00000166912	MTMR10	0.398662	6.53274	9.73985	0.00180316	0.0531294	54893	protein_coding	ENSG00000103249	CLCN7	1502.86	-0.727014	0.228674	-3.17926	0.00147651	0.0415474	1186	protein_coding
ENSG00000142327	RNPEPL1	-0.847564	4.09156	9.72789	0.00181493	0.0531771	57140	protein_coding	ENSG00000130733	YIPF2	561.385	-0.694176	0.218393	-3.17856	0.0014801	0.0415645	78992	protein_coding
ENSG00000169696	ASPSCR1	-0.911091	3.13073	9.7277	0.00181511	0.0531771	79058	protein_coding	ENSG00000075618	FSCN1	299.449	-0.646274	0.203556	-3.17492	0.00149877	0.0417535	6624	protein_coding
ENSG00000155366	RHOC	-0.870686	5.20895	9.72653	0.00181627	0.0531771	389	protein_coding	ENSG00000100239	PPP6R2	1402.41	-0.606549	0.19101	-3.17549	0.00149585	0.0417535	9701	protein_coding
ENSG00000084207	GSTP1	-0.922255	9.22942	9.7195	0.00182323	0.0531771	2950	protein_coding	ENSG00000198026	ZNF335	458.667	-0.757192	0.2384	-3.17614	0.0014925	0.0417535	63925	protein_coding
ENSG00000185522	LMNTD2	-1.42568	1.11743	9.71731	0.0018254	0.0531771	256329	protein_coding	ENSG00000007171	NOS2	111.478	-0.919137	0.289447	-3.17549	0.00149584	0.0417535	4843	protein_coding
ENSG00000142186	SCYL1	-0.892347	4.71818	9.71606	0.00182665	0.0531771	57410	protein_coding	ENSG00000161914	ZNF653	72.2434	-0.804118	0.253342	-3.17404	0.00150334	0.0417976	115950	protein_coding
ENSG00000176720	BOK	-0.834628	4.58563	9.70834	0.00183434	0.0532945	666	protein_coding	ENSG00000101997	CCDC22	223.299	-0.784687	0.247288	-3.17317	0.00150782	0.041839	28952	protein_coding
ENSG00000126903	SLC10A3	-0.737172	3.60627	9.69443	0.00184828	0.0535483	8273	protein_coding	ENSG00000172270	BSG	3278.4	-0.788893	0.248917	-3.1693	0.00152807	0.041946	682	protein_coding
ENSG00000105519	CAPS	-0.822497	4.60286	9.69139	0.00185133	0.0535483	828	protein_coding	ENSG00000197019	SERTAD1	192.347	-0.650204	0.204993	-3.17183	0.00151482	0.041946	29950	protein_coding
ENSG00000104976	SNAPC2	-1.21925	2.26207	9.68866	0.00185409	0.0535483	6618	protein_coding	ENSG00000117676	RPS6KA1	921.54	-0.696816	0.219843	-3.16961	0.00152645	0.041946	6195	protein_coding
ENSG00000180900	SCRIB	-0.927829	5.72281	9.67913	0.00186373	0.0535984	23513	protein_coding	ENSG00000064545	TMEM161A	148.34	-0.76414	0.24113	-3.16899	0.00152967	0.041946	54929	protein_coding
ENSG00000137198	GMPR	-1.20413	0.614856	9.67376	0.00186918	0.0535984	2766	protein_coding	ENSG00000082781	ITGB5	1868.79	-0.528176	0.16661	-3.17013	0.00152373	0.041946	3693	protein_coding
ENSG00000177425	PAWR	0.383946	6.63285	9.66907	0.00187396	0.0535984	5074	protein_coding	ENSG00000133619	KRBA1	162.413	-0.827772	0.261026	-3.17122	0.001518	0.041946	84626	protein_coding
ENSG00000100242	SUN2	-0.609087	7.13912	9.66753	0.00187554	0.0535984	25777	protein_coding	ENSG00000140564	FURIN	1565.86	-0.668485	0.211005	-3.1681	0.00153437	0.0419926	5045	protein_coding
ENSG00000167716	WDR81	-0.920806	3.9782	9.66544	0.00187766	0.0535984	124997	protein_coding	ENSG00000177595	PIDD1	93.1305	-0.935592	0.29548	-3.16635	0.00154367	0.0420824	55367	protein_coding
ENSG00000110717	NDUFS8	-1.09566	4.70249	9.66222	0.00188096	0.0535984	4728	protein_coding	ENSG00000130669	PAK4	402.99	-0.70036	0.221187	-3.16637	0.00154356	0.0420824	10298	protein_coding
ENSG00000176531	PHLDB3	-0.836938	4.55051	9.66165	0.00188155	0.0535984	653583	protein_coding	ENSG00000186866	POFUT2	276.958	-0.573308	0.18134	-3.16151	0.00156955	0.0426238	23275	protein_coding
ENSG00000115694	STK25	-0.597241	5.04884	9.65235	0.0018911	0.0537258	10494	protein_coding	ENSG00000128050	PAICS	2426.94	0.368146	0.116468	3.16093	0.00157268	0.0426238	10606	protein_coding
ENSG00000167815	PRDX2	-1.06453	6.19129	9.64842	0.00189514	0.0537258	7001	protein_coding	ENSG00000165905	LARGE2	86.8366	-0.940743	0.297608	-3.16101	0.00157224	0.0426238	120071	protein_coding
ENSG00000269335	IKBKG	-1.04444	2.88569	9.64655	0.00189707	0.0537258	8517	protein_coding	ENSG00000168884	TNIP2	569.148	-0.609719	0.192944	-3.16009	0.00157723	0.0426644	79155	protein_coding
ENSG00000120896	SORBS3	-0.949312	3.04463	9.64055	0.00190328	0.0537422	10174	protein_coding	ENSG00000169957	ZNF768	582.224	-0.595299	0.188767	-3.15362	0.00161257	0.0432949	79724	protein_coding
ENSG00000198892	SHISA4	-0.844782	3.49902	9.63798	0.00190595	0.0537422	149345	protein_coding	ENSG00000168077	SCARA3	5005.92	-0.500647	0.158756	-3.15356	0.00161292	0.0432949	51435	protein_coding
ENSG00000203879	GDI1	-0.514972	5.9412	9.63533	0.0019087	0.0537422	2664	protein_coding	ENSG00000196218	RYR1	758.014	-0.62478	0.198096	-3.15393	0.00161085	0.0432949	6261	protein_coding
ENSG00000149084	HSD17B12	0.424164	6.68405	9.62504	0.00191943	0.0538362	51144	protein_coding	ENSG00000151422	FER	4957.93	0.343727	0.108989	3.15378	0.00161173	0.0432949	2241	protein_coding
ENSG00000103126	AXIN1	-0.676747	4.8679	9.61027	0.00193492	0.0541666	8312	protein_coding	ENSG00000100083	GGA1	583.86	-0.688013	0.218212	-3.15296	0.00161624	0.0433011	26088	protein_coding
ENSG00000175634	RPS6KB2	-0.763122	4.08953	9.60508	0.0019404	0.0541678	6199	protein_coding	ENSG00000256073	URB1-AS1	165.792	-0.605979	0.192241	-3.15218	0.00162058	0.0433343	84996	lincRNA
ENSG00000160789	LMNA	-0.570526	7.77713	9.6032	0.00194239	0.0541678	4000	protein_coding	ENSG00000105287	PRKD2	351.122	-0.620987	0.197059	-3.15128	0.00162559	0.0433853	25865	protein_coding
ENSG00000215559	ANKRD20A11P	1.68201	1.3012	9.58547	0.00196124	0.0542789	391267	transcribed_unprocessed_pseudogene	ENSG00000104960	PTOV1	458.407	-0.800469	0.254156	-3.14952	0.00163537	0.0434803	53635	protein_coding
ENSG00000212232	SNORD17	-1.01159	4.69959	9.58346	0.00196338	0.0542789	692086	snoRNA	ENSG00000104866	PPP1R37	658.564	-0.758637	0.240838	-3.14999	0.00163275	0.0434803	284352	protein_coding
ENSG00000198026	ZNF335	-0.896716	3.90218	9.58204	0.0019649	0.0542789	63925	protein_coding	ENSG00000065717	TLE2	206.093	-0.669049	0.212503	-3.14843	0.00164152	0.0434839	7089	protein_coding
ENSG00000122971	ACADS	-1.17711	2.43385	9.582	0.00196494	0.0542789	35	protein_coding	ENSG00000105723	GSK3A	138.864	-0.58585	0.186079	-3.14839	0.00164172	0.0434839	2931	protein_coding
ENSG00000095906	NUBP2	-0.945352	3.81682	9.58153	0.00196545	0.0542789	10101	protein_coding	ENSG00000227676	LINC01068	60.0695	0.836258	0.265847	3.14563	0.00165728	0.0434841	103724388	lincRNA
ENSG00000099364	FBXL19	-0.927997	3.64726	9.57849	0.0019687	0.0542789	54620	protein_coding	ENSG00000138107	ACTR1A	2796.34	-0.451723	0.143553	-3.14673	0.0016511	0.0434841	10121	protein_coding
ENSG00000164164	OTUD4	0.405675	7.41619	9.57159	0.00197611	0.0543804	54726	protein_coding	ENSG00000158480	SPATA2	215.048	-0.339281	0.107787	-3.1477	0.00164563	0.0434841	9825	protein_coding
ENSG00000126351	THRA	-0.657495	3.6925	9.55931	0.00198938	0.0546423	7067	protein_coding	ENSG00000153827	TRIP12	15002.3	0.303968	0.0965921	3.14692	0.00164998	0.0434841	9320	protein_coding
ENSG00000235863	B3GALT4	-0.730938	3.93155	9.55186	0.00199747	0.0547614	8705	protein_coding	ENSG00000124839	RAB17	236.563	-0.747601	0.237637	-3.14598	0.00165529	0.0434841	64284	protein_coding
ENSG00000101439	CST3	-0.649113	7.49644	9.53723	0.00201346	0.0549503	1471	protein_coding	ENSG00000137106	GRHPR	1761.15	-0.692582	0.220219	-3.14497	0.00166103	0.043501	9380	protein_coding
ENSG00000068120	COASY	-0.681646	5.01417	9.53675	0.00201399	0.0549503	80347	protein_coding	ENSG00000008710	PKD1	781.992	-0.851019	0.270896	-3.1415	0.00168084	0.0438092	5310	protein_coding
ENSG00000006282	SPATA20	-1.07418	3.79756	9.53522	0.00201566	0.0549503	64847	protein_coding	ENSG00000110697	PITPNM1	712.143	-0.74711	0.237837	-3.14127	0.0016822	0.0438092	9600	protein_coding
ENSG00000183077	AFMID	-0.732673	3.96341	9.52391	0.00202812	0.0551143	125061	protein_coding	ENSG00000175634	RPS6KB2	523.666	-0.679088	0.216421	-3.13782	0.0017021	0.044163	6199	protein_coding
ENSG00000170298	LGALS9B	-1.12947	3.80862	9.5229	0.00202923	0.0551143	284194	protein_coding	ENSG00000115694	STK25	1019.73	-0.568543	0.181163	-3.1383	0.00169929	0.044163	10494	protein_coding
ENSG00000112414	ADGRG6	1.0183	5.81009	9.51356	0.0020396	0.0552927	57211	protein_coding	ENSG00000137818	RPLP1	9438.55	-0.744672	0.237395	-3.13684	0.00170779	0.0441919	6176	protein_coding
ENSG00000170231	FABP6	-1.15785	0.817112	9.50895	0.00204472	0.055297	2172	protein_coding	ENSG00000100065	CARD10	861.799	-0.926752	0.295469	-3.13654	0.00170953	0.0441919	29775	protein_coding
ENSG00000196576	PLXNB2	-0.824827	7.74741	9.50661	0.00204733	0.055297	23654	protein_coding	ENSG00000150457	LATS2	783.091	0.402027	0.128278	3.13402	0.00172428	0.0442177	26524	protein_coding
ENSG00000184887	BTBD6	-0.630065	5.4254	9.49515	0.00206015	0.0555403	90135	protein_coding	ENSG00000173531	MST1	98.9416	-0.817969	0.260978	-3.13424	0.001723	0.0442177	4485	protein_coding
ENSG00000145901	TNIP1	-0.709181	6.05254	9.48887	0.00206722	0.0556281	10318	protein_coding	ENSG00000158941	CCAR2	1594.33	-0.587614	0.187476	-3.13434	0.00172241	0.0442177	57805	protein_coding
ENSG00000105402	NAPA	-0.688926	4.86479	9.47819	0.00207929	0.0558498	8775	protein_coding	ENSG00000169220	RGS14	328.297	-0.816931	0.26064	-3.13433	0.00172248	0.0442177	10636	protein_coding
ENSG00000142675	CNKSR1	-0.879599	3.35407	9.46527	0.00209399	0.0560546	10256	protein_coding	ENSG00000132635	PCED1A	237.275	-0.712513	0.227373	-3.13367	0.00172634	0.0442177	64773	protein_coding
ENSG00000168159	RNF187	-0.566654	5.82261	9.46251	0.00209714	0.0560546	149603	protein_coding	ENSG00000141994	DUS3L	195.885	-0.757677	0.242004	-3.13084	0.00174306	0.0443503	56931	protein_coding
ENSG00000213699	SLC35F6	-0.445578	5.81509	9.45846	0.00210178	0.0560546	54978	protein_coding	ENSG00000164880	INTS1	919.181	-0.775851	0.247721	-3.13195	0.00173649	0.0443503	26173	protein_coding
ENSG00000198730	CTR9	0.361297	7.10796	9.45801	0.00210229	0.0560546	9646	protein_coding	ENSG00000178585	CTNNBIP1	2403.72	-0.564427	0.180291	-3.13065	0.0017442	0.0443503	56998	protein_coding
ENSG00000200488	RN7SKP203	-1.26617	2.10524	9.45133	0.00210996	0.0561233	NA	misc_RNA	ENSG00000184916	JAG2	836.752	-0.507808	0.162198	-3.13079	0.00174335	0.0443503	3714	protein_coding
ENSG00000123989	CHPF	-0.803704	4.77734	9.44076	0.00212216	0.0561233	79586	protein_coding	ENSG00000103066	PLA2G15	342.333	-0.695393	0.222166	-3.13006	0.00174771	0.0443589	23659	protein_coding
ENSG00000102362	SYTL4	1.19316	0.846448	9.43686	0.00212667	0.0561233	94121	protein_coding	ENSG00000106665	CLIP2	2091.94	-0.622768	0.199014	-3.12927	0.00175239	0.0443972	7461	protein_coding
ENSG00000163362	C1orf106	-0.441853	6.75029	9.42992	0.00213474	0.0561233	55765	protein_coding	ENSG00000063854	HAGH	657.559	-0.722265	0.231131	-3.12491	0.00177857	0.0445233	3029	protein_coding
ENSG00000179886	TIGD5	-0.892841	2.73359	9.42428	0.00214131	0.0561233	84948	protein_coding	ENSG00000124151	NCOA3	11238.1	0.375615	0.12017	3.1257	0.00177384	0.0445233	8202	protein_coding
ENSG00000170242	USP47	0.380738	8.38753	9.42308	0.00214272	0.0561233	55031	protein_coding	ENSG00000136021	SCYL2	5486.41	0.324246	0.103767	3.12475	0.00177954	0.0445233	55681	protein_coding
ENSG00000187017	ESPN	-1.23918	1.99642	9.41854	0.00214802	0.0561233	83715	protein_coding	ENSG00000054611	TBC1D22A	986.637	-0.519094	0.166152	-3.12421	0.00178284	0.0445233	25771	protein_coding
ENSG00000104884	ERCC2	-0.836304	3.2745	9.41672	0.00215016	0.0561233	2068	protein_coding	ENSG00000188483	IER5L	64.3096	-0.6904	0.220756	-3.12744	0.00176338	0.0445233	389792	protein_coding
ENSG00000115268	RPS15	-0.992941	6.54409	9.41612	0.00215086	0.0561233	6209	protein_coding	ENSG00000129933	MAU2	1175.06	-0.374435	0.119845	-3.12432	0.00178217	0.0445233	23383	protein_coding
ENSG00000131591	C1orf159	-1.11552	2.13054	9.41524	0.0021519	0.0561233	54991	protein_coding	ENSG00000120458	MSANTD2	206.678	0.406435	0.130012	3.12613	0.00177122	0.0445233	79684	protein_coding
ENSG00000147403	RPL10	-0.818977	7.85443	9.41367	0.00215374	0.0561233	6134	protein_coding	ENSG00000138621	PPCDC	183.486	-0.724243	0.231607	-3.12704	0.00176575	0.0445233	60490	protein_coding
ENSG00000135924	DNAJB2	-0.622596	6.05313	9.41304	0.00215447	0.0561233	3300	protein_coding	ENSG00000197070	ARRDC1	770.28	-0.721628	0.231132	-3.12215	0.00179535	0.0447556	92714	protein_coding
ENSG00000008853	RHOBTB2	-0.691412	6.18504	9.41199	0.00215571	0.0561233	23221	protein_coding	ENSG00000155330	C16orf87	265.793	0.383753	0.122934	3.12162	0.00179857	0.0447562	388272	protein_coding
ENSG00000170522	ELOVL6	0.375824	6.97505	9.40942	0.00215874	0.0561233	79071	protein_coding	ENSG00000163362	C1orf106	3323.5	-0.447523	0.143456	-3.11959	0.00181102	0.0449859	55765	protein_coding
ENSG00000064666	CNN2	-0.718087	5.66727	9.40394	0.0021652	0.0561406	1265	protein_coding	ENSG00000141349	G6PC3	514.032	-0.731282	0.23448	-3.11874	0.00181624	0.0450357	92579	protein_coding
ENSG00000170430	MGMT	-0.813927	3.76733	9.40233	0.0021671	0.0561406	4255	protein_coding	ENSG00000092098	RNF31	450.205	-0.584116	0.187475	-3.11569	0.00183512	0.0454233	55072	protein_coding
ENSG00000136021	SCYL2	0.364946	7.48612	9.39156	0.00217987	0.0563554	55681	protein_coding	ENSG00000125746	EML2	2475.46	-0.59375	0.190856	-3.11098	0.00186469	0.0454725	24139	protein_coding
ENSG00000130193	THEM6	-1.09248	4.38628	9.38883	0.00218312	0.0563554	51337	protein_coding	ENSG00000158863	FAM160B2	396.384	-0.726432	0.233554	-3.11034	0.00186871	0.0454725	64760	protein_coding
ENSG00000130669	PAK4	-0.798787	3.71533	9.36514	0.00221151	0.0569875	10298	protein_coding	ENSG00000170430	MGMT	418.174	-0.707357	0.227111	-3.11459	0.00184203	0.0454725	4255	protein_coding
ENSG00000163520	FBLN2	-0.843027	4.56732	9.35325	0.00222591	0.0572573	2199	protein_coding	ENSG00000072415	MPP5	5692.58	0.282195	0.0907094	3.11098	0.0018647	0.0454725	64398	protein_coding
ENSG00000177169	ULK1	-0.789782	4.63289	9.34939	0.00223059	0.0572767	8408	protein_coding	ENSG00000100284	TOM1	813.745	-0.80698	0.259482	-3.10996	0.0018711	0.0454725	10043	protein_coding
ENSG00000151422	FER	0.384812	7.34402	9.34445	0.00223661	0.0573304	2241	protein_coding	ENSG00000238227	C9orf69	727.433	-0.702092	0.225589	-3.11226	0.00185658	0.0454725	90120	protein_coding
ENSG00000103024	NME3	-1.12396	3.0624	9.33847	0.00224393	0.0573383	4832	protein_coding	ENSG00000127954	STEAP4	351.558	0.838281	0.26925	3.11339	0.00184953	0.0454725	79689	protein_coding
ENSG00000082641	NFE2L1	-0.36642	8.04238	9.33481	0.00224841	0.0573383	4779	protein_coding	ENSG00000075461	CACNG4	644.021	-0.425432	0.136689	-3.11241	0.00185564	0.0454725	27092	protein_coding
ENSG00000200312	RN7SKP255	-1.09315	2.47248	9.33457	0.00224871	0.0573383	NA	misc_RNA	ENSG00000185043	CIB1	770.874	-0.650857	0.2093	-3.10968	0.00187288	0.0454725	10519	protein_coding
ENSG00000187531	SIRT7	-0.726033	4.52982	9.32848	0.00225619	0.0574286	51547	protein_coding	ENSG00000173992	CCS	262.934	-0.692319	0.222524	-3.11121	0.00186322	0.0454725	9973	protein_coding
ENSG00000233276	GPX1	-0.879493	7.20401	9.32252	0.00226354	0.0575152	2876	protein_coding	ENSG00000142208	AKT1	2205.48	-0.734627	0.235946	-3.11354	0.00184854	0.0454725	207	protein_coding
ENSG00000169718	DUS1L	-0.822451	4.46941	9.31242	0.00227606	0.0575709	64118	protein_coding	ENSG00000111880	RNGTT	1322.67	0.23338	0.0750685	3.10889	0.0018779	0.0455156	8732	protein_coding
ENSG00000095383	TBC1D2	-0.635574	6.07852	9.30835	0.00228111	0.0575709	55357	protein_coding	ENSG00000095066	HOOK2	1065.75	-0.468852	0.150892	-3.10721	0.00188859	0.0456416	29911	protein_coding
ENSG00000102225	CDK16	-0.622325	5.72229	9.30822	0.00228128	0.0575709	5127	protein_coding	ENSG00000144857	BOC	2495.84	-0.440733	0.141871	-3.10659	0.00189261	0.0456416	91653	protein_coding
ENSG00000127054	INTS11	-0.781909	4.48552	9.3009	0.00229042	0.0575709	54973	protein_coding	ENSG00000167965	MLST8	426.848	-0.692676	0.222973	-3.10654	0.0018929	0.0456416	64223	protein_coding
ENSG00000173020	GRK2	-0.655894	5.49471	9.29706	0.00229522	0.0575709	156	protein_coding	ENSG00000180891	CUEDC1	289.714	-0.736003	0.237046	-3.1049	0.00190346	0.0458174	404093	protein_coding
ENSG00000069812	HES2	-0.703193	6.03997	9.29476	0.0022981	0.0575709	54626	protein_coding	ENSG00000179091	CYC1	824.041	-0.847199	0.272932	-3.10406	0.00190883	0.0458677	1537	protein_coding
ENSG00000012211	PRICKLE3	-0.884146	2.82815	9.29347	0.00229972	0.0575709	4007	protein_coding	ENSG00000231770	TMEM44-AS1	61.4335	-0.710171	0.229025	-3.10084	0.00192971	0.0459744	NA	antisense
ENSG00000145730	PAM	0.414737	6.47879	9.28893	0.00230543	0.0575709	5066	protein_coding	ENSG00000167770	OTUB1	1049.98	-0.600543	0.19361	-3.10181	0.00192341	0.0459744	55611	protein_coding
ENSG00000214176	PLEKHM1P1	-0.920575	4.71229	9.28564	0.00230957	0.0575709	NA	transcribed_unprocessed_pseudogene	ENSG00000107816	LZTS2	674.168	-0.567722	0.183076	-3.10102	0.00192852	0.0459744	84445	protein_coding
ENSG00000126934	MAP2K2	-0.802538	5.06181	9.28247	0.00231358	0.0575709	5605	protein_coding	ENSG00000181649	PHLDA2	178.523	-0.6073	0.195848	-3.10088	0.00192949	0.0459744	7262	protein_coding
ENSG00000174744	BRMS1	-0.748922	4.9076	9.28193	0.00231425	0.0575709	25855	protein_coding	ENSG00000099364	FBXL19	384.229	-0.760527	0.245173	-3.10201	0.00192214	0.0459744	54620	protein_coding
ENSG00000100379	KCTD17	-0.997184	1.22055	9.27734	0.00232007	0.0575709	79734	protein_coding	ENSG00000071889	FAM3A	377.155	-0.637135	0.205529	-3.09998	0.00193531	0.0460295	60343	protein_coding
ENSG00000070404	FSTL3	-1.05683	0.740336	9.27576	0.00232206	0.0575709	10272	protein_coding	ENSG00000104870	FCGRT	164.953	-0.74343	0.23999	-3.09775	0.00194994	0.0462986	2217	protein_coding
ENSG00000140859	KIFC3	-0.774209	5.72355	9.27362	0.00232478	0.0575709	3801	protein_coding	ENSG00000086544	ITPKC	1580.46	-0.633815	0.204676	-3.09667	0.00195704	0.0463872	80271	protein_coding
ENSG00000012983	MAP4K5	0.364046	7.64212	9.27126	0.00232778	0.0575709	11183	protein_coding	ENSG00000187531	SIRT7	711.065	-0.65304	0.210918	-3.09618	0.0019603	0.0463872	51547	protein_coding
ENSG00000178685	PARP10	-1.09455	3.28841	9.27039	0.00232889	0.0575709	84875	protein_coding	ENSG00000167880	EVPL	12989.7	-0.725959	0.234753	-3.09244	0.00198517	0.0464404	2125	protein_coding
ENSG00000162076	FLYWCH2	-0.896663	3.5014	9.25547	0.00234794	0.0579436	114984	protein_coding	ENSG00000149179	C11orf49	388.453	-0.505867	0.163617	-3.09178	0.00198957	0.0464404	79096	protein_coding
ENSG00000185122	HSF1	-0.549603	4.18073	9.25022	0.00235467	0.0580117	3297	protein_coding	ENSG00000105700	KXD1	1228.44	-0.739525	0.2393	-3.09037	0.00199908	0.0464404	79036	protein_coding
ENSG00000101997	CCDC22	-0.965317	2.87272	9.24334	0.00236353	0.0581317	28952	protein_coding	ENSG00000165194	PCDH19	40.2241	0.937599	0.30293	3.0951	0.00196745	0.0464404	57526	protein_coding
ENSG00000005486	RHBDD2	-0.546562	5.47563	9.22964	0.00238128	0.0583769	57414	protein_coding	ENSG00000189077	TMEM120A	257.342	-0.596874	0.192899	-3.09424	0.0019732	0.0464404	83862	protein_coding
ENSG00000127445	PIN1	-0.873138	4.03878	9.22947	0.00238151	0.0583769	5300	protein_coding	ENSG00000148341	SH3GLB2	1479.75	-0.786499	0.25449	-3.09049	0.0019983	0.0464404	56904	protein_coding
ENSG00000005483	KMT2E	0.443659	7.06083	9.22124	0.00239224	0.0584483	55904	protein_coding	ENSG00000146535	GNA12	348.103	-0.381998	0.123527	-3.09243	0.00198523	0.0464404	2768	protein_coding
ENSG00000104518	GSDMD	-1.26744	3.22725	9.22011	0.00239371	0.0584483	79792	protein_coding	ENSG00000067606	PRKCZ	718.832	-0.576309	0.186428	-3.09131	0.00199272	0.0464404	5590	protein_coding
ENSG00000186732	MPPED1	-1.09471	2.23933	9.21802	0.00239644	0.0584483	758	protein_coding	ENSG00000167566	NCKAP5L	168.404	-0.665349	0.215275	-3.09069	0.0019969	0.0464404	57701	protein_coding
ENSG00000197562	RAB40C	-0.920569	4.05296	9.2124	0.00240381	0.05847	57799	protein_coding	ENSG00000269335	IKBKG	225.144	-0.812899	0.262758	-3.09372	0.00197666	0.0464404	8517	protein_coding
ENSG00000178882	RFLNA	-1.36965	0.150501	9.20909	0.00240817	0.05847	144347	protein_coding	ENSG00000118007	STAG1	2935.45	0.248618	0.0803723	3.09333	0.00197922	0.0464404	10274	protein_coding
ENSG00000124151	NCOA3	0.419697	8.52354	9.20733	0.00241048	0.05847	8202	protein_coding	ENSG00000115255	REEP6	480.382	-0.855256	0.276949	-3.08814	0.00201417	0.046636	92840	protein_coding
ENSG00000100083	GGA1	-0.773079	4.24798	9.20514	0.00241337	0.05847	26088	protein_coding	ENSG00000030419	IKZF2	10480.6	0.422713	0.136871	3.0884	0.00201239	0.046636	22807	protein_coding
ENSG00000125458	NT5C	-0.960439	3.87497	9.1989	0.00242161	0.0585163	30833	protein_coding	ENSG00000185522	LMNTD2	63.4742	-0.930734	0.301536	-3.08664	0.00202431	0.0467934	256329	protein_coding
ENSG00000173156	RHOD	-0.928424	5.53295	9.19172	0.00243112	0.0585163	29984	protein_coding	ENSG00000172824	CES4A	89.1777	-0.65242	0.211417	-3.08593	0.00202915	0.0468278	283848	protein_coding
ENSG00000166145	SPINT1	-0.673712	7.28229	9.19133	0.00243165	0.0585163	6692	protein_coding	ENSG00000132024	CC2D1A	634.302	-0.679078	0.220103	-3.08527	0.00203365	0.0468542	54862	protein_coding
ENSG00000133619	KRBA1	-1.05752	2.42406	9.18673	0.00243776	0.0585163	84626	protein_coding	ENSG00000107854	TNKS2	7704.47	0.281604	0.0913149	3.08388	0.0020432	0.0469969	80351	protein_coding
ENSG00000093010	COMT	-0.726414	6.20402	9.18636	0.00243826	0.0585163	1312	protein_coding	ENSG00000108582	CPD	6623.54	0.388775	0.126158	3.08165	0.00205855	0.0472722	1362	protein_coding
ENSG00000011009	LYPLA2	-0.785798	4.83864	9.18554	0.00243935	0.0585163	11313	protein_coding	ENSG00000176531	PHLDB3	721.902	-0.719005	0.233479	-3.07953	0.0020733	0.0474553	653583	protein_coding
ENSG00000124839	RAB17	-0.878783	2.95482	9.182	0.00244407	0.0585333	64284	protein_coding	ENSG00000149418	ST14	5303.29	-0.765071	0.248428	-3.07965	0.00207243	0.0474553	6768	protein_coding
ENSG00000029363	BCLAF1	0.432746	7.74625	9.17607	0.002452	0.0585743	9774	protein_coding	ENSG00000197565	COL4A6	454.407	-0.409792	0.133118	-3.07842	0.00208099	0.0475037	1288	protein_coding
ENSG00000165194	PCDH19	1.35477	0.454336	9.17121	0.00245852	0.0585743	57526	protein_coding	ENSG00000236256	DIAPH2-AS1	45.7828	0.73385	0.238399	3.07825	0.00208222	0.0475037	10824	antisense
ENSG00000167965	MLST8	-0.791864	3.79607	9.16892	0.00246159	0.0585743	64223	protein_coding	ENSG00000141551	CSNK1D	1030.33	-0.495429	0.160979	-3.0776	0.00208674	0.0475295	1453	protein_coding
ENSG00000130313	PGLS	-0.945719	3.81549	9.16873	0.00246185	0.0585743	25796	protein_coding	ENSG00000176978	DPP7	732.303	-0.89152	0.289813	-3.07619	0.00209664	0.0475999	29952	protein_coding
ENSG00000107829	FBXW4	-0.541589	4.50979	9.16166	0.00247138	0.0586317	6468	protein_coding	ENSG00000160445	ZER1	894.534	-0.550455	0.178916	-3.07661	0.00209372	0.0475999	10444	protein_coding
ENSG00000083444	PLOD1	-0.820172	4.3283	9.16098	0.0024723	0.0586317	5351	protein_coding	ENSG00000112245	PTP4A1	7406.4	0.413715	0.134526	3.07535	0.00210259	0.0476576	7803	protein_coding
ENSG00000167792	NDUFV1	-0.712571	5.73037	9.1548	0.00248067	0.058669	4723	protein_coding	ENSG00000100485	SOS2	4138.77	0.306538	0.0997309	3.07365	0.0021146	0.0477072	6655	protein_coding
ENSG00000132024	CC2D1A	-0.771218	4.36503	9.15388	0.00248192	0.058669	54862	protein_coding	ENSG00000164086	DUSP7	709.309	-0.473283	0.153984	-3.07359	0.00211501	0.0477072	1849	protein_coding
ENSG00000109133	TMEM33	0.372388	6.87544	9.14807	0.0024898	0.0587189	55161	protein_coding	ENSG00000167716	WDR81	484.154	-0.757279	0.246369	-3.07376	0.0021138	0.0477072	124997	protein_coding
ENSG00000087086	FTL	-0.778851	7.38861	9.1464	0.00249208	0.0587189	2512	protein_coding	ENSG00000132294	EFR3A	10432	0.325062	0.105803	3.07233	0.00212398	0.0478322	23167	protein_coding
ENSG00000042493	CAPG	-0.827146	7.07353	9.13709	0.00250479	0.0587378	822	protein_coding	ENSG00000162076	FLYWCH2	347.325	-0.745735	0.243132	-3.0672	0.00216076	0.0480942	114984	protein_coding
ENSG00000281344	HELLPAR	0.932452	7.04299	9.13696	0.00250497	0.0587378	NA	macro_lncRNA	ENSG00000104976	SNAPC2	144.917	-0.874281	0.285117	-3.0664	0.00216656	0.0480942	6618	protein_coding
ENSG00000103266	STUB1	-1.03627	4.51989	9.13377	0.00250934	0.0587378	10273	protein_coding	ENSG00000178188	SH2B1	389.186	-0.655636	0.213789	-3.06675	0.00216401	0.0480942	25970	protein_coding
ENSG00000188986	NELFB	-0.751215	4.4101	9.13109	0.00251302	0.0587378	25920	protein_coding	ENSG00000103126	AXIN1	900.144	-0.62165	0.202644	-3.06769	0.0021572	0.0480942	8312	protein_coding
ENSG00000059122	FLYWCH1	-0.7652	3.45004	9.11959	0.00252886	0.0590135	84256	protein_coding	ENSG00000188910	GJB3	2559.11	-0.650886	0.212069	-3.06921	0.00214623	0.0480942	2707	protein_coding
ENSG00000161016	RPL8	-0.990878	7.73081	9.07649	0.00258916	0.0600909	6132	protein_coding	ENSG00000147416	ATP6V1B2	6865.93	0.234237	0.0763796	3.06675	0.00216399	0.0480942	526	protein_coding
ENSG00000105223	PLD3	-0.76173	5.30401	9.07579	0.00259016	0.0600909	23646	protein_coding	ENSG00000104447	TRPS1	3967.69	0.38226	0.124593	3.06806	0.00215452	0.0480942	7227	protein_coding
ENSG00000167657	DAPK3	-1.09379	3.32305	9.07488	0.00259145	0.0600909	1613	protein_coding	ENSG00000198917	SPOUT1	410.162	-0.604703	0.197147	-3.06728	0.0021602	0.0480942	51490	protein_coding
ENSG00000102265	TIMP1	-0.738223	4.30919	9.07018	0.00259811	0.0600909	7076	protein_coding	ENSG00000174405	LIG4	1418.03	0.318397	0.103772	3.06823	0.00215331	0.0480942	3981	protein_coding
ENSG00000101144	BMP7	-0.412625	6.57512	9.06838	0.00260067	0.0600909	655	protein_coding	ENSG00000142327	RNPEPL1	524.706	-0.714319	0.233057	-3.065	0.00217668	0.0482401	57140	protein_coding
ENSG00000047410	TPR	0.445625	8.62206	9.06828	0.00260082	0.0600909	7175	protein_coding	ENSG00000105568	PPP2R1A	2271.15	-0.612886	0.199993	-3.06454	0.00218003	0.0482401	5518	protein_coding
ENSG00000108557	RAI1	-0.755686	3.48164	9.06611	0.00260391	0.0600909	10743	protein_coding	ENSG00000204580	DDR1	8881.73	-0.527076	0.1721	-3.06261	0.00219417	0.0484761	780	protein_coding
ENSG00000103257	SLC7A5	-0.562749	5.91348	9.05797	0.00261552	0.0600909	8140	protein_coding	ENSG00000180596	HIST1H2BC	1017.36	-0.724649	0.236687	-3.06163	0.00220132	0.0485403	8347	protein_coding
ENSG00000158292	GPR153	-0.691609	5.36882	9.05782	0.00261573	0.0600909	387509	protein_coding	ENSG00000148219	ASTN2	101.913	0.791714	0.258649	3.06096	0.00220627	0.0485403	23245	protein_coding
ENSG00000066735	KIF26A	-0.711118	2.73331	9.05748	0.00261623	0.0600909	26153	protein_coding	ENSG00000183011	NAA38	766.22	-0.776633	0.253738	-3.06077	0.0022077	0.0485403	84316	protein_coding
ENSG00000168268	NT5DC2	-0.7066	5.18506	9.04835	0.00262932	0.0601331	64943	protein_coding	ENSG00000164070	HSPA4L	9557.61	0.471499	0.154068	3.06033	0.00221095	0.0485403	22824	protein_coding
ENSG00000179750	APOBEC3B	-0.884535	4.18167	9.04372	0.00263598	0.0601331	9582	protein_coding	ENSG00000006062	MAP3K14	81.4479	-0.73768	0.241164	-3.05883	0.00222202	0.0486065	9020	protein_coding
ENSG00000162302	RPS6KA4	-0.765403	5.08177	9.0393	0.00264236	0.0601331	8986	protein_coding	ENSG00000182973	CNOT10	1115.59	0.202933	0.0663356	3.05919	0.00221939	0.0486065	25904	protein_coding
ENSG00000063244	U2AF2	-0.701934	5.69914	9.03566	0.00264764	0.0601331	11338	protein_coding	ENSG00000007866	TEAD3	788.252	-0.550391	0.179954	-3.05851	0.0022244	0.0486065	7005	protein_coding
ENSG00000167987	VPS37C	-0.549011	4.5103	9.03541	0.002648	0.0601331	55048	protein_coding	ENSG00000165813	CCDC186	9503.07	0.32755	0.107125	3.05764	0.00223087	0.048672	55088	protein_coding
ENSG00000144445	KANSL1L	0.499062	4.31141	9.0347	0.00264903	0.0601331	151050	protein_coding	ENSG00000126705	AHDC1	316.849	-0.686365	0.224708	-3.05448	0.00225453	0.0489227	27245	protein_coding
ENSG00000125817	CENPB	-0.638449	5.6545	9.03165	0.00265345	0.0601331	1059	protein_coding	ENSG00000130332	LSM7	315.84	-0.670118	0.219337	-3.0552	0.0022491	0.0489227	51690	protein_coding
ENSG00000089486	CDIP1	-0.784745	4.22206	9.03115	0.00265418	0.0601331	29965	protein_coding	ENSG00000168517	HEXIM2	181.472	-0.766422	0.250952	-3.05406	0.00225767	0.0489227	124790	protein_coding
ENSG00000132793	LPIN3	-0.848024	4.64154	9.03004	0.00265578	0.0601331	64900	protein_coding	ENSG00000060982	BCAT1	310.294	0.938927	0.307465	3.05377	0.00225985	0.0489227	586	protein_coding
ENSG00000132842	AP3B1	0.337081	7.2372	9.02525	0.00266275	0.0601331	8546	protein_coding	ENSG00000118454	ANKRD13C	1935.25	0.290505	0.0951014	3.05469	0.00225296	0.0489227	81573	protein_coding
ENSG00000164023	SGMS2	0.422686	6.34066	9.02479	0.00266342	0.0601331	166929	protein_coding	ENSG00000068079	IFI35	191.089	-0.774467	0.253718	-3.05247	0.0022697	0.049009	3430	protein_coding
ENSG00000121671	CRY2	-0.531936	5.86917	9.01769	0.00267379	0.0602417	1408	protein_coding	ENSG00000112655	PTK7	1563.43	-0.639373	0.209472	-3.05231	0.00227085	0.049009	5754	protein_coding
ENSG00000161999	JMJD8	-0.954274	4.12928	9.01585	0.00267649	0.0602417	339123	protein_coding	ENSG00000131944	FAAP24	123.211	-0.616045	0.20187	-3.0517	0.00227551	0.0490339	91442	protein_coding
ENSG00000100139	MICALL1	-0.5049	5.68375	8.99779	0.00270306	0.060699	85377	protein_coding	ENSG00000171680	PLEKHG5	734.199	-0.616151	0.202021	-3.04993	0.00228894	0.049047	57449	protein_coding
ENSG00000141959	PFKL	-0.803711	6.07476	8.99639	0.00270513	0.060699	5211	protein_coding	ENSG00000254838	GVINP1	45.823	0.82396	0.270282	3.04852	0.0022997	0.049047	387751	transcribed_unprocessed_pseudogene
ENSG00000100605	ITPK1	-0.640797	4.80972	8.98562	0.00272113	0.0608757	3705	protein_coding	ENSG00000177169	ULK1	763.095	-0.691378	0.226801	-3.04839	0.00230074	0.049047	8408	protein_coding
ENSG00000104872	PIH1D1	-0.626429	5.24695	8.98416	0.00272329	0.0608757	55011	protein_coding	ENSG00000223501	VPS52	1427.74	-0.355897	0.116788	-3.04738	0.00230849	0.049047	6293	protein_coding
ENSG00000156671	SAMD8	0.386393	6.32976	8.98267	0.00272553	0.0608757	142891	protein_coding	ENSG00000120915	EPHX2	1515.94	-0.378869	0.124264	-3.04891	0.00229671	0.049047	2053	protein_coding
ENSG00000106348	IMPDH1	-0.764942	3.67917	8.97087	0.00274318	0.0611763	3614	protein_coding	ENSG00000155313	USP25	3334.84	0.273735	0.0898263	3.04737	0.0023085	0.049047	29761	protein_coding
ENSG00000242802	AP5Z1	-0.891892	2.87828	8.95893	0.00276117	0.0612082	9907	protein_coding	ENSG00000105426	PTPRS	2312.35	-0.53952	0.176901	-3.04984	0.00228962	0.049047	5802	protein_coding
ENSG00000158863	FAM160B2	-0.840432	3.69357	8.9569	0.00276423	0.0612082	64760	protein_coding	ENSG00000134909	ARHGAP32	4667.42	0.425516	0.13965	3.04702	0.00231119	0.049047	9743	protein_coding
ENSG00000103066	PLA2G15	-0.795666	3.48184	8.94931	0.00277574	0.0612082	23659	protein_coding	ENSG00000156671	SAMD8	2458.51	0.34429	0.11286	3.05059	0.00228396	0.049047	142891	protein_coding
ENSG00000099203	TMED1	-1.08087	2.5668	8.94808	0.00277762	0.0612082	11018	protein_coding	ENSG00000081237	PTPRC	56.7097	0.810605	0.265935	3.04813	0.0023027	0.049047	5788	protein_coding
ENSG00000054611	TBC1D22A	-0.532253	5.00185	8.94595	0.00278085	0.0612082	25771	protein_coding	ENSG00000138709	LARP1B	1669.11	0.291591	0.0957228	3.04621	0.00231748	0.0491061	55132	protein_coding
ENSG00000114554	PLXNA1	-0.667402	5.01584	8.94138	0.00278782	0.0612082	5361	protein_coding	ENSG00000100359	SGSM3	840.617	-0.835143	0.274205	-3.04569	0.00232151	0.0491169	27352	protein_coding
ENSG00000161714	PLCD3	-0.732747	5.17385	8.93863	0.00279202	0.0612082	113026	protein_coding	ENSG00000134900	TPP2	2963.5	0.406	0.133345	3.04475	0.00232877	0.0491219	7174	protein_coding
ENSG00000121680	PEX16	-0.943466	3.46379	8.93829	0.00279254	0.0612082	9409	protein_coding	ENSG00000106290	TAF6	267.826	-0.701986	0.230699	-3.04286	0.00234339	0.0491406	6878	protein_coding
ENSG00000105669	COPE	-1.05513	5.06974	8.93581	0.00279633	0.0612082	11316	protein_coding	ENSG00000104953	TLE6	50.0811	-0.761667	0.250351	-3.0424	0.00234701	0.0491406	79816	protein_coding
ENSG00000162191	UBXN1	-0.653062	5.38964	8.93468	0.00279807	0.0612082	51035	protein_coding	ENSG00000126461	SCAF1	317.127	-0.710742	0.233543	-3.0433	0.00233998	0.0491406	58506	protein_coding
ENSG00000064490	RFXANK	-1.01227	3.22898	8.93437	0.00279853	0.0612082	8625	protein_coding	ENSG00000236104	ZBTB22	394.986	-0.621518	0.204287	-3.04237	0.00234722	0.0491406	9278	protein_coding
ENSG00000178445	GLDC	1.80912	0.333272	8.93378	0.00279944	0.0612082	2731	protein_coding	ENSG00000116213	WRAP73	404.491	-0.565049	0.185625	-3.04404	0.00233422	0.0491406	49856	protein_coding
ENSG00000176058	TPRN	-1.0256	3.141	8.93035	0.00280471	0.0612082	286262	protein_coding	ENSG00000203879	GDI1	1892.02	-0.506171	0.16643	-3.04135	0.00235523	0.0492346	2664	protein_coding
ENSG00000180891	CUEDC1	-0.857016	3.24305	8.92339	0.00281542	0.0612082	404093	protein_coding	ENSG00000090565	RAB11FIP3	175.646	-0.655111	0.215551	-3.03924	0.00237174	0.0495057	9727	protein_coding
ENSG00000167693	NXN	-0.547885	6.29812	8.91821	0.00282341	0.0612082	64359	protein_coding	ENSG00000146067	FAM193B	336.72	-0.779352	0.256483	-3.03861	0.00237672	0.0495096	54540	protein_coding
ENSG00000123159	GIPC1	-0.876534	7.22649	8.91781	0.00282402	0.0612082	10755	protein_coding	ENSG00000163932	PRKCD	971.929	-0.501611	0.165095	-3.03832	0.00237901	0.0495096	5580	protein_coding
ENSG00000169242	EFNA1	-0.617638	4.90419	8.91748	0.00282454	0.0612082	1942	protein_coding	ENSG00000173540	GMPPB	384.034	-0.593277	0.195379	-3.03654	0.0023931	0.0496236	29925	protein_coding
ENSG00000126773	PCNX4	0.404978	5.839	8.91729	0.00282483	0.0612082	64430	protein_coding	ENSG00000138246	DNAJC13	3968.97	0.372055	0.122536	3.03628	0.00239513	0.0496236	23317	protein_coding
ENSG00000185033	SEMA4B	-0.660391	5.85336	8.91489	0.00282854	0.0612082	10509	protein_coding	ENSG00000100139	MICALL1	1585.73	-0.498206	0.164044	-3.03702	0.0023893	0.0496236	85377	protein_coding
ENSG00000100412	ACO2	-0.661373	4.69402	8.88605	0.00287357	0.0620904	50	protein_coding	ENSG00000167608	TMC4	352.18	-0.914629	0.301361	-3.035	0.00240538	0.0497621	147798	protein_coding
ENSG00000169223	LMAN2	-0.84385	5.85138	8.8793	0.00288421	0.0622074	10960	protein_coding	ENSG00000091542	ALKBH5	3317.73	-0.472487	0.155707	-3.03446	0.00240964	0.0497767	54890	protein_coding
ENSG00000119333	WDR34	-1.0835	3.8106	8.87722	0.00288752	0.0622074	89891	protein_coding	ENSG00000261713	SSTR5-AS1	137.483	-0.838804	0.276622	-3.03231	0.00242691	0.0499858	146336	processed_transcript
ENSG00000179632	MAF1	-0.685907	5.34935	8.86646	0.00290457	0.0624826	84232	protein_coding	ENSG00000182208	MOB2	804.666	-0.664242	0.219028	-3.03268	0.00242393	0.0499858	81532	protein_coding
ENSG00000196591	HDAC2	0.382997	6.5482	8.86321	0.00290975	0.0624873	3066	protein_coding	ENSG00000168936	TMEM129	535.184	-0.59922	0.197894	-3.02799	0.0024619	0.0502436	92305	protein_coding
ENSG00000112511	PHF1	-0.550244	4.1614	8.86095	0.00291336	0.0624873	5252	protein_coding	ENSG00000175467	SART1	779.651	-0.768457	0.25378	-3.02805	0.0024614	0.0502436	9092	protein_coding
ENSG00000119383	PTPA	-0.594156	5.03583	8.84984	0.00293115	0.0627766	5524	protein_coding	ENSG00000163686	ABHD6	1733.74	-0.389648	0.128676	-3.02814	0.00246067	0.0502436	57406	protein_coding
ENSG00000169957	ZNF768	-0.636015	4.242	8.83919	0.0029483	0.0628923	79724	protein_coding	ENSG00000108840	HDAC5	581.999	-0.776214	0.256163	-3.03016	0.00244425	0.0502436	10014	protein_coding
ENSG00000137409	MTCH1	-0.635203	7.50067	8.83838	0.00294961	0.0628923	23787	protein_coding	ENSG00000111731	C2CD5	2276.45	0.326049	0.10769	3.02766	0.00246458	0.0502436	9847	protein_coding
ENSG00000163219	ARHGAP25	-0.9766	1.10542	8.83812	0.00295003	0.0628923	9938	protein_coding	ENSG00000100364	KIAA0930	1360.54	-0.473139	0.156186	-3.02933	0.00245099	0.0502436	23313	protein_coding
ENSG00000168884	TNIP2	-0.654191	4.20974	8.83306	0.00295822	0.0628923	79155	protein_coding	ENSG00000125633	CCDC93	1492.97	0.297772	0.0983355	3.02812	0.0024608	0.0502436	54520	protein_coding
ENSG00000197930	ERO1A	0.446569	6.86888	8.8325	0.00295913	0.0628923	30001	protein_coding	ENSG00000136720	HS6ST1	3056.32	-0.626752	0.207096	-3.02638	0.002475	0.0502814	9394	protein_coding
ENSG00000125753	VASP	-0.602238	5.31265	8.82789	0.00296661	0.0628923	7408	protein_coding	ENSG00000172354	GNB2	2410.39	-0.857846	0.283481	-3.02611	0.00247722	0.0502814	2783	protein_coding
ENSG00000159214	CCDC24	-0.918491	2.18632	8.82332	0.00297406	0.0628923	149473	protein_coding	ENSG00000163214	DHX57	1027.96	0.375941	0.124204	3.0268	0.0024716	0.0502814	90957	protein_coding
ENSG00000068079	IFI35	-0.93981	2.64975	8.81953	0.00298023	0.0628923	3430	protein_coding	ENSG00000177106	EPS8L2	3236.92	-0.696633	0.23025	-3.02555	0.0024818	0.0503014	64787	protein_coding
ENSG00000121900	TMEM54	-1.1024	4.44209	8.81343	0.00299021	0.0628923	113452	protein_coding	ENSG00000178882	RFLNA	31.377	-0.926067	0.306317	-3.02323	0.00250093	0.0503337	144347	protein_coding
ENSG00000118200	CAMSAP2	0.402785	8.17616	8.8122	0.00299224	0.0628923	23271	protein_coding	ENSG00000054148	PHPT1	455.634	-0.802811	0.265552	-3.02317	0.00250139	0.0503337	29085	protein_coding
ENSG00000146540	C7orf50	-0.857399	3.99016	8.81109	0.00299405	0.0628923	84310	protein_coding	ENSG00000215559	ANKRD20A11P	74.5124	0.979459	0.323911	3.02385	0.00249576	0.0503337	391267	transcribed_unprocessed_pseudogene
ENSG00000185386	MAPK11	-1.06204	2.45624	8.8067	0.00300126	0.0628923	5600	protein_coding	ENSG00000068001	HYAL2	585.423	-0.83871	0.277298	-3.02458	0.00248981	0.0503337	8692	protein_coding
ENSG00000178498	DTX3	-0.831784	1.27309	8.80623	0.00300203	0.0628923	196403	protein_coding	ENSG00000157873	TNFRSF14	222.547	-0.664813	0.219852	-3.02391	0.00249534	0.0503337	8764	protein_coding
ENSG00000166289	PLEKHF1	-0.842534	2.05324	8.80555	0.00300316	0.0628923	79156	protein_coding	ENSG00000105619	TFPT	155.272	-0.795189	0.263139	-3.02194	0.00251163	0.0504672	29844	protein_coding
ENSG00000114353	GNAI2	-0.422528	7.02111	8.80353	0.00300649	0.0628923	2771	protein_coding	ENSG00000021776	AQR	4550.14	0.319824	0.105876	3.02072	0.00252171	0.0505969	9716	protein_coding
ENSG00000065057	NTHL1	-0.97856	1.84883	8.80066	0.00301121	0.0628923	4913	protein_coding	ENSG00000156521	TYSND1	814.405	-0.554263	0.183551	-3.01967	0.00253049	0.0506279	219743	protein_coding
ENSG00000132589	FLOT2	-0.595326	5.43786	8.7995	0.00301313	0.0628923	2319	protein_coding	ENSG00000168389	MFSD2A	323.844	-0.562834	0.186364	-3.02008	0.00252711	0.0506279	84879	protein_coding
ENSG00000224051	CPTP	-0.998832	3.46688	8.79887	0.00301417	0.0628923	80772	protein_coding	ENSG00000175854	SWI5	253.768	-0.579832	0.192072	-3.01883	0.00253755	0.0506967	375757	protein_coding
ENSG00000148337	CIZ1	-0.563171	5.58731	8.79377	0.00302261	0.0629783	25792	protein_coding	ENSG00000117266	CDK18	409.822	-0.549224	0.182007	-3.01759	0.00254792	0.0507284	5129	protein_coding
ENSG00000157227	MMP14	-0.486761	6.69376	8.78354	0.00303961	0.063242	4323	protein_coding	ENSG00000100577	GSTZ1	831.776	-0.569029	0.188564	-3.01769	0.00254712	0.0507284	2954	protein_coding
ENSG00000110719	TCIRG1	-1.01222	3.58856	8.77888	0.00304738	0.0632746	10312	protein_coding	ENSG00000111817	DSE	4867.49	0.282513	0.093643	3.01691	0.00255365	0.0507284	29940	protein_coding
ENSG00000227676	LINC01068	1.08606	1.00825	8.77483	0.00305416	0.0632746	103724388	lincRNA	ENSG00000123815	COQ8B	295.805	-0.665614	0.220628	-3.01691	0.00255364	0.0507284	79934	protein_coding
ENSG00000171222	SCAND1	-1.17552	3.24671	8.77481	0.00305419	0.0632746	51282	protein_coding	ENSG00000158552	ZFAND2B	527.484	-0.651272	0.216042	-3.01456	0.00257349	0.0509893	130617	protein_coding
ENSG00000100485	SOS2	0.344733	7.08114	8.76687	0.00306751	0.0633668	6655	protein_coding	ENSG00000143862	ARL8A	870.25	-0.460598	0.152838	-3.01364	0.00258137	0.0509893	127829	protein_coding
ENSG00000061273	HDAC7	-0.658856	5.71128	8.76652	0.0030681	0.0633668	51564	protein_coding	ENSG00000248712	CCDC153	127.244	-0.572002	0.189795	-3.01379	0.00258005	0.0509893	283152	protein_coding
ENSG00000143761	ARF1	-0.462013	7.59847	8.7644	0.00307167	0.0633668	375	protein_coding	ENSG00000196422	PPP1R26	530.89	-0.593792	0.197001	-3.01416	0.00257691	0.0509893	9858	protein_coding
ENSG00000146067	FAM193B	-0.955527	3.46203	8.75269	0.00309146	0.0636024	54540	protein_coding	ENSG00000173653	RCE1	194.298	-0.535005	0.177574	-3.01285	0.00258809	0.05105	9986	protein_coding
ENSG00000108091	CCDC6	0.394266	7.30814	8.74587	0.00310304	0.0636024	8030	protein_coding	ENSG00000014216	CAPN1	8911.15	-0.734717	0.243918	-3.01214	0.00259411	0.0510967	823	protein_coding
ENSG00000083845	RPS5	-0.891314	6.99199	8.74264	0.00310854	0.0636024	6193	protein_coding	ENSG00000105402	NAPA	897.654	-0.628777	0.209109	-3.00694	0.00263893	0.0512576	8775	protein_coding
ENSG00000103549	RNF40	-0.655483	5.75123	8.74247	0.00310883	0.0636024	9810	protein_coding	ENSG00000095906	NUBP2	433.013	-0.754873	0.250912	-3.00852	0.00262527	0.0512576	10101	protein_coding
ENSG00000171680	PLEKHG5	-0.666302	4.57696	8.74235	0.00310903	0.0636024	57449	protein_coding	ENSG00000178363	CALML3	3081.48	-0.879061	0.291993	-3.01056	0.00260768	0.0512576	810	protein_coding
ENSG00000148400	NOTCH1	-0.703028	5.35209	8.74222	0.00310926	0.0636024	4851	protein_coding	ENSG00000070610	GBA2	644.527	-0.527096	0.17522	-3.00819	0.00262806	0.0512576	57704	protein_coding
ENSG00000073169	SELENOO	-1.06216	2.89164	8.73323	0.00312462	0.0638271	83642	protein_coding	ENSG00000157353	FUK	279.767	-0.733733	0.243866	-3.00876	0.00262318	0.0512576	197258	protein_coding
ENSG00000185115	NSMCE3	-0.555868	4.49251	8.7222	0.00314359	0.0640804	56160	protein_coding	ENSG00000103257	SLC7A5	1858.89	-0.541347	0.179885	-3.00941	0.00261752	0.0512576	8140	protein_coding
ENSG00000157778	PSMG3	-0.636839	4.62229	8.72091	0.00314581	0.0640804	84262	protein_coding	ENSG00000200312	RN7SKP255	168.159	-0.811183	0.269706	-3.00766	0.00263269	0.0512576	NA	misc_RNA
ENSG00000169727	GPS1	-0.805472	4.98745	8.71673	0.00315302	0.064128	2873	protein_coding	ENSG00000068120	COASY	996.55	-0.622331	0.206768	-3.0098	0.00261422	0.0512576	80347	protein_coding
ENSG00000160445	ZER1	-0.573126	4.86025	8.71447	0.00315694	0.064128	10444	protein_coding	ENSG00000188191	PRKAR1B	100.247	-0.57237	0.190348	-3.00697	0.00263869	0.0512576	5575	protein_coding
ENSG00000125734	GPR108	-0.69892	5.46345	8.70962	0.00316536	0.0642096	56927	protein_coding	ENSG00000099904	ZDHHC8	193.151	-0.774939	0.25748	-3.0097	0.00261504	0.0512576	29801	protein_coding
ENSG00000145743	FBXL17	0.470604	5.69704	8.70492	0.00317353	0.064286	64839	protein_coding	ENSG00000188986	NELFB	655.335	-0.661196	0.219943	-3.00621	0.00264525	0.0513091	25920	protein_coding
ENSG00000152495	CAMK4	1.11688	2.51483	8.70079	0.00318072	0.0643422	814	protein_coding	ENSG00000161642	ZNF385A	247.52	-0.708677	0.235773	-3.00576	0.00264919	0.0513143	25946	protein_coding
ENSG00000173267	SNCG	-0.821211	5.17162	8.68647	0.00320581	0.0644055	6623	protein_coding	ENSG00000042286	AIFM2	184.774	-0.493824	0.16435	-3.00471	0.00265836	0.0514207	84883	protein_coding
ENSG00000023191	RNH1	-0.836964	6.46194	8.68607	0.0032065	0.0644055	6050	protein_coding	ENSG00000167107	ACSF2	244.986	-0.547302	0.182343	-3.00151	0.00268648	0.0518929	80221	protein_coding
ENSG00000126254	RBM42	-0.936586	3.95084	8.68471	0.00320891	0.0644055	79171	protein_coding	ENSG00000187017	ESPN	119.691	-0.877452	0.292535	-2.99948	0.00270445	0.0521679	83715	protein_coding
ENSG00000103145	HCFC1R1	-0.883127	3.70914	8.68387	0.00321039	0.0644055	54985	protein_coding	ENSG00000134815	DHX34	197.545	-0.638278	0.212901	-2.99801	0.0027175	0.0521967	9704	protein_coding
ENSG00000161513	FDXR	-0.897281	3.39955	8.6818	0.00321404	0.0644055	2232	protein_coding	ENSG00000178105	DDX10	1903.44	0.245255	0.0817993	2.99825	0.00271533	0.0521967	1662	protein_coding
ENSG00000125170	DOK4	-0.514928	6.48849	8.67895	0.00321906	0.0644055	55715	protein_coding	ENSG00000058335	RASGRF1	2472.98	-0.58836	0.196199	-2.99879	0.0027105	0.0521967	5923	protein_coding
ENSG00000182674	KCNB2	2.24309	0.226263	8.67782	0.00322106	0.0644055	9312	protein_coding	ENSG00000122971	ACADS	163.647	-0.84134	0.280668	-2.99763	0.00272087	0.0521967	35	protein_coding
ENSG00000168517	HEXIM2	-0.928686	2.57854	8.67776	0.00322117	0.0644055	124790	protein_coding	ENSG00000198794	SCAMP5	58.7314	-0.754677	0.25193	-2.99558	0.0027392	0.0522543	192683	protein_coding
ENSG00000187778	MCRS1	-0.658994	5.10794	8.67639	0.00322359	0.0644055	10445	protein_coding	ENSG00000127419	TMEM175	139.944	-0.614974	0.205211	-2.99679	0.0027284	0.0522543	84286	protein_coding
ENSG00000164855	TMEM184A	-0.769082	5.99225	8.6711	0.00323296	0.064434	202915	protein_coding	ENSG00000185386	MAPK11	166.297	-0.809623	0.270256	-2.99577	0.00273756	0.0522543	5600	protein_coding
ENSG00000148180	GSN	-0.66152	9.82353	8.66815	0.00323819	0.064434	2934	protein_coding	ENSG00000177469	PTRF	3707.67	-0.502866	0.167841	-2.99609	0.00273465	0.0522543	284119	protein_coding
ENSG00000067606	PRKCZ	-0.602135	4.54831	8.66811	0.00323827	0.064434	5590	protein_coding	ENSG00000164713	BRI3	478.014	-0.594656	0.198591	-2.99438	0.00275003	0.0522543	25798	protein_coding
ENSG00000129194	SOX15	-0.836316	5.2976	8.66166	0.00324975	0.0644694	6665	protein_coding	ENSG00000168487	BMP1	633.157	-0.649238	0.216814	-2.99445	0.00274939	0.0522543	649	protein_coding
ENSG00000126062	TMEM115	-0.893537	4.1581	8.66077	0.00325134	0.0644694	11070	protein_coding	ENSG00000164164	OTUD4	5216.78	0.360181	0.120282	2.99447	0.00274923	0.0522543	54726	protein_coding
ENSG00000053371	AKR7A2	-0.718746	4.33226	8.65967	0.00325331	0.0644694	8574	protein_coding	ENSG00000147813	NAPRT	1591.68	-0.864198	0.288662	-2.99381	0.00275519	0.0522814	93100	protein_coding
ENSG00000143303	RRNAD1	-0.733286	3.45877	8.65504	0.00326157	0.0645455	51093	protein_coding	ENSG00000127054	INTS11	689.821	-0.680719	0.227459	-2.99271	0.00276515	0.0523993	54973	protein_coding
ENSG00000132470	ITGB4	-0.898332	6.95728	8.65014	0.00327037	0.0646319	3691	protein_coding	ENSG00000171097	KYAT1	53.9308	-0.757116	0.253154	-2.99074	0.00278307	0.0525962	883	protein_coding
ENSG00000102189	EEA1	0.461127	7.73731	8.64216	0.00328472	0.0648276	8411	protein_coding	ENSG00000073169	SELENOO	226.062	-0.801959	0.26813	-2.99093	0.00278125	0.0525962	83642	protein_coding
ENSG00000168487	BMP1	-0.726658	4.36284	8.63889	0.00329062	0.0648558	649	protein_coding	ENSG00000113758	DBN1	83.9601	-0.792179	0.265264	-2.98638	0.00282305	0.0526032	1627	protein_coding
ENSG00000177700	POLR2L	-1.09116	5.18005	8.63644	0.00329504	0.0648558	5441	protein_coding	ENSG00000127445	PIN1	505.67	-0.730501	0.244578	-2.98678	0.00281932	0.0526032	5300	protein_coding
ENSG00000115307	AUP1	-0.594586	5.99003	8.62154	0.00332211	0.0651728	550	protein_coding	ENSG00000102265	TIMP1	610.407	-0.656431	0.219811	-2.98634	0.00282334	0.0526032	7076	protein_coding
ENSG00000101782	RIOK3	0.368264	9.06899	8.62052	0.00332397	0.0651728	8780	protein_coding	ENSG00000113504	SLC12A7	176.028	-0.71295	0.238528	-2.98896	0.00279929	0.0526032	10723	protein_coding
ENSG00000135272	MDFIC	0.358121	6.96651	8.6202	0.00332455	0.0651728	29969	protein_coding	ENSG00000143374	TARS2	761.739	-0.505624	0.169134	-2.98949	0.00279442	0.0526032	80222	protein_coding
ENSG00000111199	TRPV4	-0.91296	0.943928	8.61245	0.00333874	0.0653631	59341	protein_coding	ENSG00000186732	MPPED1	142.838	-0.85328	0.285435	-2.9894	0.00279529	0.0526032	758	protein_coding
ENSG00000144674	GOLGA4	0.459459	9.33782	8.6075	0.00334782	0.0654529	2803	protein_coding	ENSG00000100412	ACO2	796.991	-0.607976	0.203596	-2.98619	0.00282481	0.0526032	50	protein_coding
ENSG00000106330	MOSPD3	-0.81275	2.492	8.60486	0.00335267	0.0654601	64598	protein_coding	ENSG00000089486	CDIP1	574.339	-0.680439	0.227789	-2.98714	0.00281598	0.0526032	29965	protein_coding
ENSG00000215030	RPL13P12	-1.53253	1.02947	8.58681	0.00338607	0.0660238	NA	processed_pseudogene	ENSG00000130779	CLIP1	7242.03	0.25375	0.0849646	2.98654	0.00282151	0.0526032	6249	protein_coding
ENSG00000228300	C19orf24	-1.19359	2.54488	8.5816	0.00339577	0.0661247	55009	protein_coding	ENSG00000173818	ENDOV	319.37	-0.374894	0.125539	-2.98627	0.00282401	0.0526032	284131	protein_coding
ENSG00000261713	SSTR5-AS1	-1.05365	2.18642	8.57911	0.00340041	0.0661267	146336	processed_transcript	ENSG00000175793	SFN	5573.52	-0.818294	0.273851	-2.9881	0.00280721	0.0526032	2810	protein_coding
ENSG00000178982	EIF3K	-0.720331	6.4056	8.57446	0.00340911	0.066194	27335	protein_coding	ENSG00000170522	ELOVL6	3843.3	0.333312	0.111637	2.98568	0.00282944	0.0526049	79071	protein_coding
ENSG00000142556	ZNF614	0.751712	3.35808	8.5707	0.00341616	0.066194	80110	protein_coding	ENSG00000261221	ZNF865	69.2456	-0.756414	0.253374	-2.98536	0.00283243	0.0526049	100507290	protein_coding
ENSG00000165813	CCDC186	0.368386	8.28146	8.56999	0.00341749	0.066194	55088	protein_coding	ENSG00000144674	GOLGA4	19717.1	0.409446	0.137233	2.98359	0.0028489	0.0527707	2803	protein_coding
ENSG00000141994	DUS3L	-0.921808	2.68687	8.567	0.0034231	0.0662147	56931	protein_coding	ENSG00000047410	TPR	12008.9	0.396806	0.132979	2.98398	0.00284526	0.0527707	7175	protein_coding
ENSG00000104870	FCGRT	-0.90186	2.44357	8.56077	0.00343485	0.0662953	2217	protein_coding	ENSG00000167291	TBC1D16	202.783	-0.583387	0.195661	-2.98161	0.00286733	0.0527971	125058	protein_coding
ENSG00000144655	CSRNP1	-0.804971	3.42699	8.55784	0.00344037	0.0662953	64651	protein_coding	ENSG00000089060	SLC8B1	854.021	-0.551046	0.184837	-2.98125	0.00287072	0.0527971	80024	protein_coding
ENSG00000100246	DNAL4	-0.794402	2.48637	8.55756	0.0034409	0.0662953	10126	protein_coding	ENSG00000145833	DDX46	2897.95	0.263436	0.0883381	2.98213	0.00286247	0.0527971	9879	protein_coding
ENSG00000175756	AURKAIP1	-0.979973	4.54748	8.54835	0.00345835	0.0665436	54998	protein_coding	ENSG00000119559	C19orf25	268.526	-0.728615	0.244336	-2.98202	0.00286352	0.0527971	148223	protein_coding
ENSG00000130702	LAMA5	-0.890901	6.60522	8.52883	0.00349565	0.0670656	3911	protein_coding	ENSG00000099203	TMED1	179.943	-0.810672	0.271982	-2.98061	0.00287675	0.0527971	11018	protein_coding
ENSG00000123136	DDX39A	-0.840762	3.82948	8.52774	0.00349773	0.0670656	10212	protein_coding	ENSG00000138835	RGS3	501.639	-0.519933	0.17439	-2.98144	0.00286893	0.0527971	5998	protein_coding
ENSG00000198719	DLL1	-0.693331	2.8721	8.5209	0.0035109	0.0670656	28514	protein_coding	ENSG00000139324	TMTC3	19877.1	0.337301	0.113223	2.97908	0.00289112	0.0529912	160418	protein_coding
ENSG00000166925	TSC22D4	-0.91673	3.41553	8.51823	0.00351605	0.0670656	81628	protein_coding	ENSG00000105063	PPP6R1	579.883	-0.612092	0.20559	-2.97724	0.00290855	0.0530328	22870	protein_coding
ENSG00000113615	SEC24A	0.441085	6.26394	8.51353	0.00352516	0.0670656	10802	protein_coding	ENSG00000179094	PER1	1322.49	-0.7759	0.26057	-2.97771	0.00290414	0.0530328	5187	protein_coding
ENSG00000030582	GRN	-0.950405	6.62162	8.51322	0.00352576	0.0670656	2896	protein_coding	ENSG00000144589	STK11IP	228.295	-0.697843	0.234386	-2.97732	0.00290783	0.0530328	114790	protein_coding
ENSG00000021776	AQR	0.360879	7.2206	8.51082	0.00353042	0.0670656	9716	protein_coding	ENSG00000161513	FDXR	323.263	-0.734075	0.246522	-2.97772	0.00290399	0.0530328	2232	protein_coding
ENSG00000140961	OSGIN1	-0.814035	2.76732	8.51067	0.00353069	0.0670656	29948	protein_coding	ENSG00000115808	STRN	6521.59	0.405103	0.136132	2.97581	0.00292213	0.0530728	6801	protein_coding
ENSG00000100364	KIAA0930	-0.474661	5.46349	8.51032	0.00353138	0.0670656	23313	protein_coding	ENSG00000179295	PTPN11	8520.97	0.229782	0.0772063	2.97621	0.00291834	0.0530728	5781	protein_coding
ENSG00000187860	CCDC157	-1.05109	0.634398	8.50542	0.00354091	0.0670656	550631	protein_coding	ENSG00000106268	NUDT1	131.182	-0.75434	0.253433	-2.97649	0.00291568	0.0530728	4521	protein_coding
ENSG00000110711	AIP	-0.995492	3.92227	8.50246	0.00354668	0.0670656	9049	protein_coding	ENSG00000144655	CSRNP1	329.446	-0.693194	0.232975	-2.9754	0.00292604	0.0530748	64651	protein_coding
ENSG00000196705	ZNF431	0.363536	6.89544	8.50159	0.00354836	0.0670656	170959	protein_coding	ENSG00000123104	ITPR2	3725.91	0.491084	0.165101	2.97445	0.00293517	0.0531715	3709	protein_coding
ENSG00000183401	CCDC159	-0.768334	2.51997	8.49987	0.00355172	0.0670656	126075	protein_coding	ENSG00000100325	ASCC2	959.113	-0.560398	0.18843	-2.97404	0.00293909	0.0531737	84164	protein_coding
ENSG00000130304	SLC27A1	-0.707138	2.88283	8.49858	0.00355424	0.0670656	376497	protein_coding	ENSG00000173894	CBX2	70.0248	-0.743579	0.250117	-2.97292	0.00294981	0.0532985	84733	protein_coding
ENSG00000068354	TBC1D25	-0.640183	3.52955	8.49847	0.00355445	0.0670656	4943	protein_coding	ENSG00000068745	IP6K2	2013.55	-0.300772	0.101248	-2.97064	0.00297178	0.0533305	51447	protein_coding
ENSG00000107290	SETX	0.42377	8.3404	8.49297	0.00356521	0.0671314	23064	protein_coding	ENSG00000170677	SOCS6	2007.42	0.267601	0.090056	2.97149	0.00296355	0.0533305	9306	protein_coding
ENSG00000131408	NR1H2	-0.76586	4.76235	8.48955	0.00357193	0.0671314	7376	protein_coding	ENSG00000214176	PLEKHM1P1	804.764	-0.763377	0.257017	-2.97015	0.00297658	0.0533305	NA	transcribed_unprocessed_pseudogene
ENSG00000120694	HSPH1	0.371547	7.99235	8.48767	0.00357561	0.0671314	10808	protein_coding	ENSG00000198931	APRT	994.173	-0.787006	0.265037	-2.96942	0.00298361	0.0533305	353	protein_coding
ENSG00000164877	MICALL2	-0.903048	3.57612	8.48719	0.00357656	0.0671314	79778	protein_coding	ENSG00000126457	PRMT1	1592.72	-0.696966	0.234602	-2.97084	0.00296986	0.0533305	3276	protein_coding
ENSG00000100577	GSTZ1	-0.600316	4.75739	8.48496	0.00358095	0.0671314	2954	protein_coding	ENSG00000239887	C1orf226	980.974	-0.430295	0.144805	-2.97154	0.00296306	0.0533305	400793	protein_coding
ENSG00000196505	GDAP2	0.426925	6.64933	8.46879	0.00361291	0.0675738	54834	protein_coding	ENSG00000179750	APOBEC3B	556.806	-0.758306	0.25529	-2.97037	0.00297442	0.0533305	9582	protein_coding
ENSG00000064545	TMEM161A	-0.960879	2.2964	8.46563	0.00361919	0.0675738	54929	protein_coding	ENSG00000138031	ADCY3	131.445	-0.625779	0.210751	-2.96929	0.00298491	0.0533305	109	protein_coding
ENSG00000136830	FAM129B	-0.87784	8.45015	8.46329	0.00362386	0.0675738	64855	protein_coding	ENSG00000124006	OBSL1	223.786	-0.47456	0.159828	-2.96919	0.0029859	0.0533305	23363	protein_coding
ENSG00000185024	BRF1	-0.592019	3.99808	8.46154	0.00362734	0.0675738	2972	protein_coding	ENSG00000132793	LPIN3	767.314	-0.72322	0.243804	-2.96639	0.00301314	0.0535262	64900	protein_coding
ENSG00000013306	SLC25A39	-0.798263	5.73802	8.46135	0.00362772	0.0675738	51629	protein_coding	ENSG00000149115	TNKS1BP1	3132.77	-0.603769	0.203556	-2.9661	0.00301599	0.0535262	85456	protein_coding
ENSG00000119559	C19orf25	-0.889502	3.13574	8.45839	0.00363363	0.0675976	148223	protein_coding	ENSG00000275023	MLLT6	2632.94	-0.303707	0.102364	-2.96692	0.00300798	0.0535262	4302	protein_coding
ENSG00000185924	RTN4RL1	-1.31258	1.1776	8.44864	0.00365317	0.0678745	146760	protein_coding	ENSG00000249471	ZNF324B	170.893	-0.619222	0.208724	-2.9667	0.00301015	0.0535262	388569	protein_coding
ENSG00000132635	PCED1A	-0.810792	2.9595	8.43718	0.00367626	0.0682167	64773	protein_coding	ENSG00000163795	ZNF513	235.25	-0.672919	0.226765	-2.96748	0.00300253	0.0535262	130557	protein_coding
ENSG00000126461	SCAF1	-0.835432	3.37311	8.43354	0.00368363	0.0682342	58506	protein_coding	ENSG00000281332	LINC00997	68.4443	0.691921	0.2334	2.96453	0.00303148	0.0537329	NA	lincRNA
ENSG00000100403	ZC3H7B	-0.545367	5.62981	8.43209	0.00368657	0.0682342	23264	protein_coding	ENSG00000134107	BHLHE40	4862.87	-0.382271	0.129017	-2.96294	0.00304714	0.053942	8553	protein_coding
ENSG00000100151	PICK1	-0.701471	3.38583	8.42883	0.00369318	0.06827	9463	protein_coding	ENSG00000109133	TMEM33	3596.29	0.331511	0.111927	2.96184	0.00305803	0.0540664	55161	protein_coding
ENSG00000091640	SPAG7	-0.479012	5.38979	8.42168	0.00370773	0.0683881	9552	protein_coding	ENSG00000176058	TPRN	269.482	-0.785467	0.265447	-2.95903	0.00308607	0.0541112	286262	protein_coding
ENSG00000132294	EFR3A	0.363185	8.41343	8.42108	0.00370894	0.0683881	23167	protein_coding	ENSG00000031823	RANBP3	946.645	-0.443361	0.149814	-2.95941	0.00308225	0.0541112	8498	protein_coding
ENSG00000204859	ZBTB48	-0.950806	2.99176	8.41108	0.00372941	0.0685158	3104	protein_coding	ENSG00000172725	CORO1B	873.163	-0.792766	0.267889	-2.95931	0.00308332	0.0541112	57175	protein_coding
ENSG00000136942	RPL35	-0.817644	7.24055	8.41101	0.00372955	0.0685158	11224	protein_coding	ENSG00000169242	EFNA1	922.727	-0.579581	0.195879	-2.95887	0.00308765	0.0541112	1942	protein_coding
ENSG00000099904	ZDHHC8	-0.979879	2.67035	8.4102	0.00373122	0.0685158	29801	protein_coding	ENSG00000146828	SLC12A9	360.775	-0.662983	0.22396	-2.96028	0.0030736	0.0541112	56996	protein_coding
ENSG00000164506	STXBP5	0.387141	7.60131	8.40756	0.00373664	0.0685158	134957	protein_coding	ENSG00000170185	USP38	3418.05	0.256071	0.0865193	2.95969	0.00307947	0.0541112	84640	protein_coding
ENSG00000145721	LIX1	1.84941	1.98475	8.40511	0.00374168	0.0685158	167410	protein_coding	ENSG00000109101	FOXN1	181.313	-0.650777	0.219868	-2.95986	0.00307783	0.0541112	8456	protein_coding
ENSG00000108344	PSMD3	-0.615261	5.74869	8.40326	0.0037455	0.0685158	5709	protein_coding	ENSG00000174827	PDZK1	48.6162	-0.783574	0.264955	-2.95739	0.00310259	0.0541695	5174	protein_coding
ENSG00000211584	SLC48A1	-0.544243	5.1754	8.40167	0.00374876	0.0685158	55652	protein_coding	ENSG00000148337	CIZ1	1481.14	-0.541688	0.183126	-2.95801	0.00309633	0.0541695	25792	protein_coding
ENSG00000197555	SIPA1L1	0.331901	6.9173	8.38998	0.00377296	0.0687294	26037	protein_coding	ENSG00000080819	CPOX	716.512	0.284513	0.0961971	2.9576	0.00310043	0.0541695	1371	protein_coding
ENSG00000281392	LINC00506	1.00613	3.67679	8.38925	0.00377447	0.0687294	100846978	lincRNA	ENSG00000005486	RHBDD2	1374.26	-0.523912	0.17728	-2.95529	0.00312375	0.0543581	57414	protein_coding
ENSG00000110011	DNAJC4	-0.818211	2.25933	8.38704	0.00377905	0.0687294	3338	protein_coding	ENSG00000185049	NELFA	443.724	-0.622274	0.210588	-2.95494	0.00312734	0.0543581	7469	protein_coding
ENSG00000081237	PTPRC	1.02866	0.918956	8.38656	0.00378006	0.0687294	5788	protein_coding	ENSG00000176170	SPHK1	1327.91	-0.785341	0.265787	-2.95478	0.00312895	0.0543581	8877	protein_coding
ENSG00000145725	PPIP5K2	0.363368	7.00896	8.38405	0.00378528	0.0687294	23262	protein_coding	ENSG00000055070	SZRD1	3791.18	-0.49731	0.168353	-2.95397	0.0031371	0.0544321	26099	protein_coding
ENSG00000170906	NDUFA3	-1.01194	3.91325	8.37846	0.00379694	0.0687294	4696	protein_coding	ENSG00000105519	CAPS	749.157	-0.702965	0.238022	-2.95337	0.00314329	0.0544719	828	protein_coding
ENSG00000173531	MST1	-1.01715	1.7287	8.37539	0.00380335	0.0687294	4485	protein_coding	ENSG00000143537	ADAM15	2325.05	-0.774694	0.262382	-2.95255	0.00315165	0.0545492	8751	protein_coding
ENSG00000148219	ASTN2	1.0066	1.74557	8.37455	0.00380512	0.0687294	23245	protein_coding	ENSG00000160602	NEK8	196.563	-0.576723	0.195393	-2.9516	0.00316136	0.0545823	284086	protein_coding
ENSG00000112773	FAM46A	0.420225	6.50124	8.37402	0.00380623	0.0687294	55603	protein_coding	ENSG00000083444	PLOD1	618.572	-0.700079	0.237166	-2.95186	0.0031587	0.0545823	5351	protein_coding
ENSG00000130055	GDPD2	-0.554381	6.20362	8.37197	0.00381052	0.0687294	54857	protein_coding	ENSG00000065613	SLK	29085.3	0.373496	0.126583	2.95061	0.00317143	0.0546479	9748	protein_coding
ENSG00000171148	TADA3	-0.658543	5.54337	8.36815	0.00381854	0.0687294	10474	protein_coding	ENSG00000020256	ZFP64	975.904	-0.376046	0.127501	-2.94937	0.00318425	0.0546479	55734	protein_coding
ENSG00000105619	TFPT	-1.00105	2.35594	8.36751	0.00381988	0.0687294	29844	protein_coding	ENSG00000104907	TRMT1	187.719	-0.681436	0.231068	-2.94907	0.0031873	0.0546479	55621	protein_coding
ENSG00000126768	TIMM17B	-0.740231	3.95665	8.36665	0.0038217	0.0687294	10245	protein_coding	ENSG00000189280	GJB5	2357.07	-0.694332	0.235447	-2.94899	0.00318811	0.0546479	2709	protein_coding
ENSG00000156521	TYSND1	-0.582858	4.72525	8.35053	0.00385576	0.0691768	219743	protein_coding	ENSG00000123136	DDX39A	436.474	-0.708296	0.240167	-2.94918	0.00318621	0.0546479	10212	protein_coding
ENSG00000007080	CCDC124	-1.13959	3.20655	8.34879	0.00385945	0.0691768	115098	protein_coding	ENSG00000107890	ANKRD26	892.74	0.402538	0.136502	2.94894	0.00318861	0.0546479	22852	protein_coding
ENSG00000081320	STK17B	0.429282	6.27948	8.34805	0.00386102	0.0691768	9262	protein_coding	ENSG00000204859	ZBTB48	242.625	-0.76074	0.258035	-2.9482	0.00319633	0.0546903	3104	protein_coding
ENSG00000085552	IGSF9	-0.717015	4.53702	8.34461	0.00386833	0.0691768	57549	protein_coding	ENSG00000142556	ZNF614	313.085	0.632823	0.214666	2.94795	0.0031989	0.0546903	80110	protein_coding
ENSG00000137497	NUMA1	-0.572444	8.06613	8.34369	0.0038703	0.0691768	4926	protein_coding	ENSG00000144579	CTDSP1	1078.66	-0.69442	0.235618	-2.94723	0.00320636	0.0546997	58190	protein_coding
ENSG00000100325	ASCC2	-0.590092	4.96262	8.33792	0.00388261	0.0693119	84164	protein_coding	ENSG00000130813	C19orf66	455.992	-0.422625	0.143475	-2.94564	0.00322292	0.0546997	55337	protein_coding
ENSG00000088280	ASAP3	-0.401246	5.30398	8.33319	0.00389271	0.0694074	55616	protein_coding	ENSG00000160211	G6PD	975.829	-0.749172	0.25426	-2.94648	0.00321414	0.0546997	2539	protein_coding
ENSG00000010256	UQCRC1	-0.713034	6.77778	8.3208	0.00391937	0.0697958	7384	protein_coding	ENSG00000130313	PGLS	432.904	-0.754461	0.256123	-2.9457	0.00322226	0.0546997	25796	protein_coding
ENSG00000168907	PLA2G4F	-0.6114	3.82259	8.31744	0.00392662	0.0697958	255189	protein_coding	ENSG00000122861	PLAU	2090.31	-0.398318	0.13521	-2.94592	0.00321997	0.0546997	5328	protein_coding
ENSG00000205339	IPO7	0.384814	8.16256	8.31641	0.00392886	0.0697958	10527	protein_coding	ENSG00000104859	CLASRP	297.23	-0.705484	0.239534	-2.94524	0.00322709	0.054704	11129	protein_coding
ENSG00000186174	BCL9L	-0.895944	3.99063	8.31392	0.00393425	0.0698065	283149	protein_coding	ENSG00000157778	PSMG3	758.96	-0.589237	0.20014	-2.94413	0.00323865	0.0547687	84262	protein_coding
ENSG00000105063	PPP6R1	-0.671002	4.23746	8.30132	0.00396163	0.0700971	22870	protein_coding	ENSG00000204991	SPIRE2	93.5283	-0.559246	0.189954	-2.94412	0.00323874	0.0547687	84501	protein_coding
ENSG00000075618	FSCN1	-0.72358	3.29049	8.30103	0.00396227	0.0700971	6624	protein_coding	ENSG00000114554	PLXNA1	997.667	-0.608405	0.206687	-2.94361	0.00324411	0.0547933	5361	protein_coding
ENSG00000213398	LCAT	-0.936462	1.1716	8.29754	0.00396987	0.0700971	3931	protein_coding	ENSG00000196914	ARHGEF12	19590.8	0.284722	0.0967607	2.94254	0.00325533	0.0549165	23365	protein_coding
ENSG00000105289	TJP3	-0.689471	4.71148	8.29603	0.00397319	0.0700971	27134	protein_coding	ENSG00000168159	RNF187	1748.19	-0.539378	0.183334	-2.94206	0.00326041	0.0549329	149603	protein_coding
ENSG00000013364	MVP	-0.841341	6.11821	8.29275	0.00398037	0.0700971	9961	protein_coding	ENSG00000103490	PYCARD	325.294	-0.830625	0.282362	-2.9417	0.00326415	0.0549329	29108	protein_coding
ENSG00000007866	TEAD3	-0.572725	4.68005	8.29083	0.00398457	0.0700971	7005	protein_coding	ENSG00000100056	DGCR14	332.985	-0.592527	0.201499	-2.9406	0.00327577	0.054996	8220	protein_coding
ENSG00000169217	CD2BP2	-0.615262	5.55172	8.29063	0.00398502	0.0700971	10421	protein_coding	ENSG00000116786	PLEKHM2	1629.24	-0.717196	0.243876	-2.94082	0.00327343	0.054996	23207	protein_coding
ENSG00000127837	AAMP	-0.58558	6.26807	8.28837	0.00398997	0.0700971	14	protein_coding	ENSG00000163520	FBLN2	731.357	-0.710706	0.241899	-2.93803	0.00330303	0.0553872	2199	protein_coding
ENSG00000130255	RPL36	-0.959025	6.6244	8.2866	0.00399388	0.0700971	25873	protein_coding	ENSG00000121680	PEX16	338.252	-0.7476	0.254577	-2.93664	0.00331794	0.0555705	9409	protein_coding
ENSG00000173992	CCS	-0.787655	3.10582	8.28117	0.00400584	0.0702225	9973	protein_coding	ENSG00000160813	PPP1R35	128.282	-0.737799	0.251277	-2.9362	0.00332261	0.0555822	221908	protein_coding
ENSG00000080345	RIF1	0.451048	7.55401	8.27815	0.00401249	0.0702502	55183	protein_coding	ENSG00000073350	LLGL2	789.245	-0.724305	0.246759	-2.93528	0.00333249	0.0556809	3993	protein_coding
ENSG00000163344	PMVK	-0.747501	5.05282	8.27497	0.00401953	0.0702502	10654	protein_coding	ENSG00000148634	HERC4	2880.54	0.262073	0.0893268	2.93387	0.00334765	0.0557412	26091	protein_coding
ENSG00000068796	KIF2A	0.417918	6.01262	8.27292	0.00402408	0.0702502	3796	protein_coding	ENSG00000180758	GPR157	1202.48	-0.34082	0.116157	-2.93412	0.00334497	0.0557412	80045	protein_coding
ENSG00000104825	NFKBIB	-0.809838	3.89537	8.27174	0.00402668	0.0702502	4793	protein_coding	ENSG00000142186	SCYL1	811.733	-0.733118	0.249946	-2.93311	0.00335586	0.0557412	57410	protein_coding
ENSG00000110400	NECTIN1	-0.58722	7.48461	8.26571	0.00404008	0.0703418	5818	protein_coding	ENSG00000197562	RAB40C	510.476	-0.739423	0.252077	-2.93332	0.00335354	0.0557412	57799	protein_coding
ENSG00000196544	BORCS6	-1.07584	2.17484	8.26368	0.0040446	0.0703418	54785	protein_coding	ENSG00000172731	LRRC20	69.8829	-0.7808	0.266204	-2.93309	0.00335603	0.0557412	55222	protein_coding
ENSG00000085276	MECOM	1.46951	0.533511	8.2611	0.00405036	0.0703418	2122	protein_coding	ENSG00000164877	MICALL2	365.15	-0.738211	0.251768	-2.93211	0.00336667	0.0557855	79778	protein_coding
ENSG00000149923	PPP4C	-0.883196	5.19486	8.25999	0.00405283	0.0703418	5531	protein_coding	ENSG00000109689	STIM2	2455.39	0.285718	0.0974331	2.93246	0.00336289	0.0557855	57620	protein_coding
ENSG00000100299	ARSA	-0.854242	2.29981	8.25855	0.00405605	0.0703418	410	protein_coding	ENSG00000148335	NTMT1	133.535	-0.7742	0.264123	-2.93121	0.00337642	0.0558147	28989	protein_coding
ENSG00000144857	BOC	-0.431737	6.34385	8.2543	0.00406556	0.070423	91653	protein_coding	ENSG00000187650	VMAC	149.024	-0.604837	0.206336	-2.93133	0.00337519	0.0558147	400673	protein_coding
ENSG00000152217	SETBP1	0.473644	5.12076	8.24435	0.0040879	0.070726	26040	protein_coding	ENSG00000230724	LINC01001	62.316	-0.626196	0.213685	-2.93046	0.0033846	0.0558839	NA	lincRNA
ENSG00000184260	HIST2H2AC	-0.732588	6.24151	8.2373	0.00410381	0.0709171	8338	protein_coding	ENSG00000070423	RNF126	357.005	-0.659567	0.225199	-2.92882	0.00340256	0.0559164	55658	protein_coding
ENSG00000089060	SLC8B1	-0.579719	4.79441	8.22664	0.004128	0.0712507	80024	protein_coding	ENSG00000204310	AGPAT1	407.692	-0.495484	0.169164	-2.92902	0.00340032	0.0559164	10554	protein_coding
ENSG00000114480	GBE1	0.353771	5.80142	8.22093	0.00414099	0.0713069	2632	protein_coding	ENSG00000100605	ITPK1	863.958	-0.590797	0.201681	-2.92936	0.00339658	0.0559164	3705	protein_coding
ENSG00000140044	JDP2	-0.493618	6.21606	8.22092	0.00414103	0.0713069	122953	protein_coding	ENSG00000172732	MUS81	299.914	-0.606555	0.207093	-2.9289	0.00340164	0.0559164	80198	protein_coding
ENSG00000106290	TAF6	-0.80702	3.13098	8.21678	0.00415049	0.071372	6878	protein_coding	ENSG00000170298	LGALS9B	429.696	-0.847774	0.289626	-2.92713	0.00342103	0.0560245	284194	protein_coding
ENSG00000183734	ASCL2	-0.657898	3.19999	8.2134	0.00415822	0.071372	430	protein_coding	ENSG00000085552	IGSF9	713.152	-0.643633	0.219895	-2.92699	0.00342255	0.0560245	57549	protein_coding
ENSG00000141295	SCRN2	-0.958381	3.3682	8.21284	0.00415949	0.071372	90507	protein_coding	ENSG00000168256	NKIRAS2	572.167	-0.398174	0.136	-2.92775	0.00341428	0.0560245	28511	protein_coding
ENSG00000159228	CBR1	-0.465265	5.73344	8.20829	0.00416994	0.0714647	873	protein_coding	ENSG00000212232	SNORD17	801.383	-0.796566	0.272167	-2.92676	0.00342516	0.0560245	692086	snoRNA
ENSG00000071889	FAM3A	-0.70935	3.61981	8.20392	0.00418	0.0714647	60343	protein_coding	ENSG00000169718	DUS1L	682.723	-0.695369	0.23763	-2.92626	0.00343062	0.0560481	64118	protein_coding
ENSG00000072415	MPP5	0.319155	7.53939	8.20266	0.00418291	0.0714647	64398	protein_coding	ENSG00000126768	TIMM17B	477.345	-0.650274	0.222305	-2.92514	0.00344301	0.0561849	10245	protein_coding
ENSG00000185803	SLC52A2	-1.04241	3.47928	8.20197	0.0041845	0.0714647	79581	protein_coding	ENSG00000121671	CRY2	1802.39	-0.516855	0.176769	-2.9239	0.00345681	0.0563443	1408	protein_coding
ENSG00000165171	WBSCR27	-1.18089	0.513896	8.19869	0.00419206	0.0715102	155368	protein_coding	ENSG00000006282	SPATA20	427.132	-0.805063	0.275598	-2.92115	0.00348744	0.0563789	64847	protein_coding
ENSG00000103245	NARFL	-0.820125	3.64031	8.1943	0.00420223	0.0715999	64428	protein_coding	ENSG00000167600	CYP2S1	101.792	-0.720839	0.246722	-2.92166	0.0034817	0.0563789	29785	protein_coding
ENSG00000138621	PPCDC	-0.84019	2.59504	8.19047	0.0042111	0.07166	60490	protein_coding	ENSG00000119383	PTPA	1012.29	-0.558792	0.191229	-2.9221	0.00347676	0.0563789	5524	protein_coding
ENSG00000160214	RRP1	-0.879024	3.89431	8.18766	0.00421762	0.07166	8568	protein_coding	ENSG00000099956	SMARCB1	681.795	-0.607412	0.207989	-2.92041	0.00349573	0.0563789	6598	protein_coding
ENSG00000134709	HOOK1	0.409888	7.0824	8.18643	0.0042205	0.07166	51361	protein_coding	ENSG00000176248	ANAPC2	355.332	-0.682193	0.233619	-2.92011	0.00349906	0.0563789	29882	protein_coding
ENSG00000157353	FUK	-0.873102	3.19561	8.18339	0.00422757	0.0716648	197258	protein_coding	ENSG00000202538	RNU4-2	794.512	0.942167	0.322575	2.92077	0.00349171	0.0563789	26834	snRNA
ENSG00000090530	P3H2	-0.554229	5.56248	8.17947	0.00423671	0.0716648	55214	protein_coding	ENSG00000149823	VPS51	855.643	-0.751382	0.257124	-2.92226	0.00347503	0.0563789	738	protein_coding
ENSG00000168936	TMEM129	-0.651942	4.1203	8.17756	0.00424117	0.0716648	92305	protein_coding	ENSG00000233016	SNHG7	382.967	-0.384755	0.131761	-2.9201	0.00349924	0.0563789	84973	antisense
ENSG00000102103	PQBP1	-0.762509	4.45435	8.17641	0.00424387	0.0716648	10084	protein_coding	ENSG00000170604	IRF2BP1	367.939	-0.615733	0.210817	-2.9207	0.00349251	0.0563789	26145	protein_coding
ENSG00000146904	EPHA1	-0.594418	5.55199	8.17455	0.00424822	0.0716648	2041	protein_coding	ENSG00000167074	TEF	3799.27	-0.488498	0.167146	-2.92258	0.00347144	0.0563789	7008	protein_coding
ENSG00000236104	ZBTB22	-0.677108	3.68552	8.17368	0.00425026	0.0716648	9278	protein_coding	ENSG00000153317	ASAP1	633.476	0.439308	0.150472	2.91954	0.00350549	0.0564146	50807	protein_coding
ENSG00000099624	ATP5D	-0.976562	3.25519	8.17006	0.00425876	0.071669	513	protein_coding	ENSG00000157510	AFAP1L1	50.8283	-0.669754	0.229436	-2.91913	0.00351006	0.0564233	134265	protein_coding
ENSG00000184436	THAP7	-0.718834	3.98159	8.16817	0.00426319	0.071669	80764	protein_coding	ENSG00000178685	PARP10	298.857	-0.809359	0.27735	-2.91818	0.00352078	0.0565306	84875	protein_coding
ENSG00000125733	TRIP10	-0.462503	6.11284	8.16678	0.00426645	0.071669	9322	protein_coding	ENSG00000165804	ZNF219	807.534	-0.55456	0.190225	-2.91529	0.00355361	0.0568806	51222	protein_coding
ENSG00000161914	ZNF653	-0.99893	1.28534	8.16333	0.00427458	0.071669	115950	protein_coding	ENSG00000198673	FAM19A2	86.4911	0.508509	0.174497	2.91415	0.00356662	0.0568806	338811	protein_coding
ENSG00000115904	SOS1	0.486774	6.78151	8.16312	0.00427508	0.071669	6654	protein_coding	ENSG00000145725	PPIP5K2	3939.38	0.321403	0.110285	2.9143	0.00356487	0.0568806	23262	protein_coding
ENSG00000254838	GVINP1	1.07945	0.621301	8.16002	0.00428239	0.0717091	387751	transcribed_unprocessed_pseudogene	ENSG00000176720	BOK	740.94	-0.697804	0.239374	-2.91512	0.00355546	0.0568806	666	protein_coding
ENSG00000126705	AHDC1	-0.784017	3.37319	8.15602	0.00429185	0.0717257	27245	protein_coding	ENSG00000196504	PRPF40A	8957.49	0.28311	0.0971078	2.91542	0.00355212	0.0568806	55660	protein_coding
ENSG00000158552	ZFAND2B	-0.721035	4.10282	8.1546	0.0042952	0.0717257	130617	protein_coding	ENSG00000069812	HES2	2026.61	-0.639301	0.219381	-2.91411	0.00356699	0.0568806	54626	protein_coding
ENSG00000105287	PRKD2	-0.672579	3.519	8.15336	0.00429813	0.0717257	25865	protein_coding	ENSG00000106211	HSPB1	8225.9	-0.819062	0.281241	-2.91231	0.00358767	0.0571453	3315	protein_coding
ENSG00000165804	ZNF219	-0.597318	4.70985	8.15114	0.0043034	0.0717316	51222	protein_coding	ENSG00000182103	FAM181B	85.3397	-0.645097	0.221579	-2.91136	0.00359859	0.057254	220382	protein_coding
ENSG00000175906	ARL4D	-0.346884	6.46273	8.14696	0.00431334	0.0718151	379	protein_coding	ENSG00000091640	SPAG7	1291.9	-0.473645	0.162723	-2.91074	0.00360571	0.0573021	9552	protein_coding
ENSG00000163191	S100A11	-0.549885	7.00549	8.14311	0.00432252	0.0718859	6282	protein_coding	ENSG00000130479	MAP1S	72.2766	-0.76607	0.263226	-2.91031	0.00361067	0.0573158	55201	protein_coding
ENSG00000183751	TBL3	-1.0184	3.59966	8.13979	0.00433042	0.0719353	NA	protein_coding	ENSG00000154764	WNT7A	443.644	-0.539977	0.185622	-2.90901	0.00362576	0.0574901	7476	protein_coding
ENSG00000095066	HOOK2	-0.467706	5.11373	8.13279	0.00434718	0.0720739	29911	protein_coding	ENSG00000174903	RAB1B	1949.52	-0.660604	0.227215	-2.90739	0.00364455	0.0575431	81876	protein_coding
ENSG00000111817	DSE	0.319626	7.31225	8.13218	0.00434865	0.0720739	29940	protein_coding	ENSG00000152495	CAMK4	173.584	0.826785	0.284465	2.90646	0.00365549	0.0575431	814	protein_coding
ENSG00000153406	NMRAL1	-0.730209	3.96453	8.1248	0.00436638	0.0722216	57407	protein_coding	ENSG00000125458	NT5C	451.244	-0.759824	0.261477	-2.9059	0.00366202	0.0575431	30833	protein_coding
ENSG00000123064	DDX54	-0.670828	5.26423	8.12435	0.00436746	0.0722216	79039	protein_coding	ENSG00000118200	CAMSAP2	8830.31	0.357944	0.123144	2.90671	0.00365247	0.0575431	23271	protein_coding
ENSG00000146834	MEPCE	-0.541407	5.15208	8.12149	0.00437437	0.0722221	56257	protein_coding	ENSG00000196705	ZNF431	3640.52	0.323282	0.111216	2.90679	0.00365159	0.0575431	170959	protein_coding
ENSG00000127191	TRAF2	-1.06706	2.66903	8.1182	0.00438231	0.0722221	7186	protein_coding	ENSG00000164889	SLC4A2	1089.05	-0.686359	0.236184	-2.90604	0.0036604	0.0575431	6522	protein_coding
ENSG00000114251	WNT5A	0.4572	5.31024	8.11104	0.00439965	0.0722221	7474	protein_coding	ENSG00000147465	STAR	63.7345	-0.573339	0.197202	-2.90736	0.00364492	0.0575431	6770	protein_coding
ENSG00000159363	ATP13A2	-0.875278	3.33741	8.10836	0.00440615	0.0722221	23400	protein_coding	ENSG00000064490	RFXANK	286.98	-0.783428	0.269511	-2.90685	0.00365086	0.0575431	8625	protein_coding
ENSG00000107816	LZTS2	-0.59548	4.45379	8.10729	0.00440876	0.0722221	84445	protein_coding	ENSG00000104825	NFKBIB	457.279	-0.686087	0.236149	-2.90532	0.00366879	0.0575848	4793	protein_coding
ENSG00000130332	LSM7	-0.762434	3.36638	8.10727	0.0044088	0.0722221	51690	protein_coding	ENSG00000197302	ZNF720	869.031	0.353897	0.121867	2.90397	0.00368461	0.0577682	124411	protein_coding
ENSG00000099956	SMARCB1	-0.665184	4.4692	8.10501	0.0044143	0.0722221	6598	protein_coding	ENSG00000158161	EYA3	2001.23	0.266577	0.0918214	2.90321	0.00369357	0.0577791	2140	protein_coding
ENSG00000196422	PPP1R26	-0.641906	4.11095	8.10395	0.00441689	0.0722221	9858	protein_coding	ENSG00000177697	CD151	1797	-0.846308	0.29148	-2.90348	0.00369038	0.0577791	977	protein_coding
ENSG00000111731	C2CD5	0.368304	6.22161	8.1039	0.00441701	0.0722221	9847	protein_coding	ENSG00000141568	FOXK2	1518.46	-0.377471	0.130052	-2.90246	0.00370243	0.057853	3607	protein_coding
ENSG00000174917	C19orf70	-0.99506	3.47609	8.09181	0.00444658	0.0726241	125988	protein_coding	ENSG00000184887	BTBD6	1327.5	-0.581846	0.200519	-2.9017	0.00371142	0.0579288	90135	protein_coding
ENSG00000198832	SELENOM	-1.08818	1.07594	8.08314	0.0044679	0.0728907	140606	protein_coding	ENSG00000164654	MIOS	3098.44	0.24846	0.0856608	2.90052	0.0037255	0.0579385	54468	protein_coding
ENSG00000011478	QPCTL	-0.862818	1.94418	8.07173	0.00449613	0.0731922	54814	protein_coding	ENSG00000125733	TRIP10	2130.28	-0.463701	0.159902	-2.89991	0.00373275	0.0579385	9322	protein_coding
ENSG00000099800	TIMM13	-0.901326	4.48247	8.07161	0.00449641	0.0731922	26517	protein_coding	ENSG00000120690	ELF1	6380.15	0.266575	0.091915	2.90024	0.00372879	0.0579385	1997	protein_coding
ENSG00000063241	ISOC2	-1.01377	3.81208	8.06927	0.00450223	0.0731996	79763	protein_coding	ENSG00000178445	GLDC	36.2478	0.959266	0.330707	2.90065	0.00372387	0.0579385	2731	protein_coding
ENSG00000143793	C1orf35	-0.706891	2.9289	8.0672	0.00450737	0.0731996	79169	protein_coding	ENSG00000153406	NMRAL1	479.717	-0.646587	0.222909	-2.90068	0.00372353	0.0579385	57407	protein_coding
ENSG00000196177	ACADSB	0.426047	6.62207	8.06537	0.00451193	0.0731996	36	protein_coding	ENSG00000174744	BRMS1	926.386	-0.654532	0.225761	-2.89923	0.00374079	0.05798	25855	protein_coding
ENSG00000072310	SREBF1	-0.734995	6.17697	8.0575	0.00453156	0.0734052	6720	protein_coding	ENSG00000169592	INO80E	476.67	-0.633753	0.218612	-2.89899	0.00374372	0.05798	283899	protein_coding
ENSG00000100100	PIK3IP1	-0.495353	5.41926	8.05626	0.00453467	0.0734052	113791	protein_coding	ENSG00000179950	PUF60	1719.17	-0.711067	0.24545	-2.89699	0.00376756	0.0582847	22827	protein_coding
ENSG00000160111	CPAMD8	-0.527577	9.16845	8.04964	0.00455126	0.0735922	27151	protein_coding	ENSG00000169692	AGPAT2	784.735	-0.807195	0.278711	-2.89617	0.00377751	0.0583095	10555	protein_coding
ENSG00000099282	TSPAN15	-0.647611	5.62775	8.04668	0.00455871	0.073631	23555	protein_coding	ENSG00000200488	RN7SKP203	129.557	-0.854479	0.295034	-2.89621	0.00377705	0.0583095	NA	misc_RNA
ENSG00000129968	ABHD17A	-1.04914	3.85147	8.04052	0.00457424	0.0738001	81926	protein_coding	ENSG00000250878	METTL21EP	36.9576	0.780262	0.269914	2.89078	0.0038429	0.0584798	121952	transcribed_unprocessed_pseudogene
ENSG00000161642	ZNF385A	-0.826269	3.02127	8.03521	0.00458768	0.0739351	25946	protein_coding	ENSG00000144591	GMPPA	402.286	-0.591064	0.204269	-2.89356	0.00380905	0.0584798	29926	protein_coding
ENSG00000169071	ROR2	-0.849641	1.28456	8.02892	0.00460363	0.0740197	4920	protein_coding	ENSG00000142002	DPP9	635.362	-0.508029	0.175597	-2.89315	0.00381394	0.0584798	91039	protein_coding
ENSG00000184916	JAG2	-0.514987	4.76423	8.02729	0.00460778	0.0740197	3714	protein_coding	ENSG00000198832	SELENOM	61.6668	-0.806681	0.279045	-2.89086	0.00384187	0.0584798	140606	protein_coding
ENSG00000164713	BRI3	-0.644836	3.95891	8.02714	0.00460815	0.0740197	25798	protein_coding	ENSG00000110719	TCIRG1	369.114	-0.765765	0.264736	-2.89256	0.00382116	0.0584798	10312	protein_coding
ENSG00000106009	BRAT1	-0.842735	3.24147	8.02007	0.00462619	0.0742276	221927	protein_coding	ENSG00000279141	LINC01451	68.6369	-0.730504	0.252643	-2.89145	0.00383465	0.0584798	401561	lincRNA
ENSG00000117620	SLC35A3	0.385226	6.16105	8.01089	0.00464969	0.0744894	23443	protein_coding	ENSG00000173020	GRK2	1392.49	-0.596939	0.206222	-2.89463	0.003796	0.0584798	156	protein_coding
ENSG00000197921	HES5	-0.666917	4.92809	8.00971	0.00465271	0.0744894	388585	protein_coding	ENSG00000165912	PACSIN3	1507.84	-0.733101	0.253457	-2.89241	0.003823	0.0584798	29763	protein_coding
ENSG00000186716	BCR	-0.525295	5.76901	8.00527	0.00466413	0.0744949	613	protein_coding	ENSG00000102225	CDK16	1628.41	-0.577125	0.199621	-2.89111	0.00383885	0.0584798	5127	protein_coding
ENSG00000125652	ALKBH7	-1.03593	3.56367	8.00448	0.00466618	0.0744949	84266	protein_coding	ENSG00000115159	GPD2	3801.7	0.383416	0.132555	2.8925	0.00382192	0.0584798	2820	protein_coding
ENSG00000168453	HR	-0.803856	6.25864	8.00209	0.00467233	0.0744949	55806	protein_coding	ENSG00000053371	AKR7A2	620.25	-0.638399	0.220737	-2.89213	0.00382646	0.0584798	8574	protein_coding
ENSG00000170638	TRABD	-0.923317	3.58	8.00164	0.00467349	0.0744949	80305	protein_coding	ENSG00000167657	DAPK3	306.537	-0.801163	0.277034	-2.89193	0.00382884	0.0584798	1613	protein_coding
ENSG00000148335	NTMT1	-0.990428	2.14539	7.99896	0.00468043	0.074524	28989	protein_coding	ENSG00000106009	BRAT1	289.222	-0.692751	0.239589	-2.89142	0.00383506	0.0584798	221927	protein_coding
ENSG00000134757	DSG3	1.13189	7.06077	7.99408	0.00469306	0.0746437	1830	protein_coding	ENSG00000148180	GSN	28045.6	-0.599964	0.207621	-2.88971	0.00385595	0.0586146	2934	protein_coding
ENSG00000075391	RASAL2	0.370529	7.78891	7.99021	0.0047031	0.0747219	9462	protein_coding	ENSG00000167693	NXN	2426.89	-0.526076	0.182074	-2.88936	0.0038603	0.0586171	64359	protein_coding
ENSG00000064195	DLX3	-0.634378	3.38471	7.98761	0.00470985	0.0747477	1747	protein_coding	ENSG00000129493	HEATR5A	1107.81	0.379025	0.131263	2.88753	0.00388284	0.0588953	25938	protein_coding
ENSG00000180879	SSR4	-0.809489	5.46955	7.9849	0.00471691	0.0747784	6748	protein_coding	ENSG00000211584	SLC48A1	1114.07	-0.522947	0.181408	-2.88271	0.00394266	0.0589082	55652	protein_coding
ENSG00000103363	ELOB	-1.04353	5.88797	7.97667	0.00473839	0.0749351	6923	protein_coding	ENSG00000113716	HMGXB3	1005.16	-0.393432	0.136445	-2.88345	0.0039335	0.0589082	22993	protein_coding
ENSG00000070423	RNF126	-0.766584	3.54073	7.974	0.00474539	0.0749351	55658	protein_coding	ENSG00000103245	NARFL	382.473	-0.690084	0.239274	-2.88407	0.00392569	0.0589082	64428	protein_coding
ENSG00000141736	ERBB2	-0.508564	7.44172	7.97276	0.00474864	0.0749351	2064	protein_coding	ENSG00000101109	STK4	2472.38	0.227957	0.0790408	2.88404	0.00392606	0.0589082	6789	protein_coding
ENSG00000204389	HSPA1A	0.459173	7.53291	7.97059	0.00475436	0.0749351	3303	protein_coding	ENSG00000177303	CASKIN2	239.054	-0.693523	0.240409	-2.88476	0.00391711	0.0589082	57513	protein_coding
ENSG00000132436	FIGNL1	0.451804	4.75961	7.96961	0.00475691	0.0749351	63979	protein_coding	ENSG00000166925	TSC22D4	327.028	-0.735117	0.254968	-2.88318	0.00393685	0.0589082	81628	protein_coding
ENSG00000100592	DAAM1	0.422459	8.72804	7.96912	0.0047582	0.0749351	23002	protein_coding	ENSG00000114353	GNAI2	4006.62	-0.426855	0.147902	-2.88606	0.00390093	0.0589082	2771	protein_coding
ENSG00000104979	C19orf53	-0.929912	3.95574	7.96574	0.00476711	0.0749351	28974	protein_coding	ENSG00000130244	FAM98C	209.489	-0.579618	0.200971	-2.88409	0.00392543	0.0589082	147965	protein_coding
ENSG00000106948	AKNA	-0.732746	2.89064	7.96544	0.0047679	0.0749351	80709	protein_coding	ENSG00000101945	SUV39H1	191.844	-0.651424	0.225853	-2.88428	0.00392311	0.0589082	6839	protein_coding
ENSG00000078061	ARAF	-0.760995	4.02245	7.96292	0.00477454	0.0749587	369	protein_coding	ENSG00000102977	ACD	129.123	-0.686335	0.237984	-2.88396	0.00392709	0.0589082	65057	protein_coding
ENSG00000071894	CPSF1	-0.889501	3.54544	7.95168	0.00480426	0.0750391	29894	protein_coding	ENSG00000187244	BCAM	2065.98	-0.815341	0.282592	-2.88523	0.00391131	0.0589082	4059	protein_coding
ENSG00000159840	ZYX	-0.819445	3.93046	7.95162	0.00480445	0.0750391	7791	protein_coding	ENSG00000160789	LMNA	6788.11	-0.536107	0.185899	-2.88385	0.0039284	0.0589082	4000	protein_coding
ENSG00000118482	PHF3	0.395178	8.52498	7.95129	0.00480531	0.0750391	23469	protein_coding	ENSG00000160886	LY6K	43.2021	-0.69405	0.240602	-2.88463	0.0039187	0.0589082	54742	protein_coding
ENSG00000123815	COQ8B	-0.759157	3.27424	7.94836	0.0048131	0.0750391	79934	protein_coding	ENSG00000169093	ASMTL	395.303	-0.641538	0.222524	-2.88301	0.00393896	0.0589082	8623	protein_coding
ENSG00000172890	NADSYN1	-0.574909	6.70954	7.94821	0.00481349	0.0750391	55191	protein_coding	ENSG00000095383	TBC1D2	2086.73	-0.58391	0.20258	-2.88237	0.00394697	0.0589098	55357	protein_coding
ENSG00000198917	SPOUT1	-0.656801	3.74069	7.94589	0.00481967	0.0750391	51490	protein_coding	ENSG00000157227	MMP14	3191.07	-0.479447	0.166579	-2.8782	0.00399954	0.0590998	4323	protein_coding
ENSG00000187193	MT1X	-0.647238	6.98807	7.94432	0.00482385	0.0750391	4501	protein_coding	ENSG00000166326	TRIM44	5645.65	0.220328	0.0765886	2.87677	0.00401769	0.0590998	54765	protein_coding
ENSG00000198265	HELZ	0.454559	7.06207	7.94188	0.00483037	0.0750391	9931	protein_coding	ENSG00000100100	PIK3IP1	1318.5	-0.488748	0.169817	-2.87809	0.00400094	0.0590998	113791	protein_coding
ENSG00000180902	D2HGDH	-1.12402	2.40912	7.94065	0.00483365	0.0750391	728294	protein_coding	ENSG00000198816	ZNF358	173.878	-0.716213	0.248842	-2.87819	0.00399966	0.0590998	140467	protein_coding
ENSG00000051128	HOMER3	-0.804048	5.71073	7.93902	0.00483799	0.0750391	9454	protein_coding	ENSG00000176533	GNG7	49.3208	-0.845012	0.293681	-2.87731	0.0040108	0.0590998	2788	protein_coding
ENSG00000106268	NUDT1	-0.950199	2.12101	7.93859	0.00483915	0.0750391	4521	protein_coding	ENSG00000152217	SETBP1	1062.12	0.416981	0.144812	2.87947	0.00398343	0.0590998	26040	protein_coding
ENSG00000163931	TKT	-0.663257	10.551	7.93775	0.0048414	0.0750391	7086	protein_coding	ENSG00000165724	ZMYND19	582.167	-0.550683	0.191416	-2.87689	0.00401619	0.0590998	116225	protein_coding
ENSG00000002330	BAD	-1.15091	4.76595	7.92659	0.00487136	0.0753615	572	protein_coding	ENSG00000110717	NDUFS8	803.677	-0.801116	0.278445	-2.87711	0.00401341	0.0590998	4728	protein_coding
ENSG00000182175	RGMA	-0.785838	4.61887	7.92615	0.00487253	0.0753615	56963	protein_coding	ENSG00000112658	SRF	358.203	-0.552276	0.191702	-2.88092	0.0039652	0.0590998	6722	protein_coding
ENSG00000131462	TUBG1	-0.660438	4.63325	7.92113	0.00488607	0.0754908	7283	protein_coding	ENSG00000184436	THAP7	485.778	-0.637388	0.221356	-2.87947	0.00398346	0.0590998	80764	protein_coding
ENSG00000185049	NELFA	-0.697329	3.85255	7.90929	0.00491816	0.0759055	7469	protein_coding	ENSG00000116661	FBXO2	182.315	-0.743583	0.258501	-2.87652	0.00402088	0.0590998	26232	protein_coding
ENSG00000127415	IDUA	-1.13812	1.9827	7.90739	0.00492332	0.0759055	3425	protein_coding	ENSG00000162236	STX5	868.749	-0.538494	0.187198	-2.8766	0.0040198	0.0590998	6811	protein_coding
ENSG00000112599	GUCA1B	-1.22776	1.77425	7.90268	0.00493617	0.0760112	2979	protein_coding	ENSG00000166183	ASPG	919.857	-0.776496	0.269959	-2.87634	0.0040231	0.0590998	374569	protein_coding
ENSG00000144647	POMGNT2	-0.893121	3.15277	7.90105	0.0049406	0.0760112	84892	protein_coding	ENSG00000104872	PIH1D1	1170.61	-0.580599	0.201639	-2.8794	0.00398433	0.0590998	55011	protein_coding
ENSG00000117114	ADGRL2	0.532715	6.08021	7.88716	0.00497871	0.0765168	23266	protein_coding	ENSG00000102030	NAA10	145.318	-0.721845	0.251019	-2.87566	0.00403184	0.05913	8260	protein_coding
ENSG00000113758	DBN1	-0.992481	1.49413	7.88366	0.00498833	0.0765335	1627	protein_coding	ENSG00000143774	GUK1	2164.77	-0.825502	0.287079	-2.87552	0.00403361	0.05913	2987	protein_coding
ENSG00000039319	ZFYVE16	0.438936	5.55023	7.88295	0.00499029	0.0765335	9765	protein_coding	ENSG00000161011	SQSTM1	6095.72	-0.594947	0.206955	-2.87476	0.00404338	0.0592112	8878	protein_coding
ENSG00000003137	CYP26B1	-0.788799	1.8248	7.87828	0.00500322	0.0765698	56603	protein_coding	ENSG00000155366	RHOC	1142.89	-0.716952	0.249485	-2.87373	0.00405654	0.0593417	389	protein_coding
ENSG00000162496	DHRS3	-0.535044	5.58566	7.87526	0.00501158	0.0765698	9249	protein_coding	ENSG00000163104	SMARCAD1	2699.04	0.268279	0.093389	2.8727	0.00406978	0.0594313	56916	protein_coding
ENSG00000011485	PPP5C	-0.556271	5.71607	7.87454	0.00501357	0.0765698	5536	protein_coding	ENSG00000102103	PQBP1	674.163	-0.666496	0.232019	-2.87259	0.00407116	0.0594313	10084	protein_coding
ENSG00000188229	TUBB4B	-0.496954	8.57704	7.87283	0.00501831	0.0765698	10383	protein_coding	ENSG00000140859	KIFC3	1630.63	-0.664747	0.231446	-2.87215	0.0040769	0.059453	3801	protein_coding
ENSG00000065717	TLE2	-0.743818	2.7582	7.86961	0.00502725	0.0765698	7089	protein_coding	ENSG00000159840	ZYX	468.281	-0.692109	0.241038	-2.87137	0.00408691	0.059537	7791	protein_coding
ENSG00000083642	PDS5B	0.425791	6.16673	7.86505	0.00503994	0.0765698	23047	protein_coding	ENSG00000184564	SLITRK6	2119.02	0.489137	0.170443	2.8698	0.00410729	0.0596792	84189	protein_coding
ENSG00000078142	PIK3C3	0.314196	6.81753	7.86474	0.00504082	0.0765698	5289	protein_coding	ENSG00000184363	PKP3	3948.73	-0.818326	0.285125	-2.87006	0.00410391	0.0596792	11187	protein_coding
ENSG00000184281	TSSC4	-1.14472	3.68736	7.86443	0.00504167	0.0765698	10078	protein_coding	ENSG00000114251	WNT5A	1210.16	0.402006	0.14009	2.86963	0.00410948	0.0596792	7474	protein_coding
ENSG00000171862	PTEN	0.350164	8.22177	7.86358	0.00504404	0.0765698	5728	protein_coding	ENSG00000126456	IRF3	361.701	-0.646971	0.225484	-2.86926	0.00411438	0.0596884	3661	protein_coding
ENSG00000131143	COX4I1	-0.649917	6.80063	7.86276	0.00504633	0.0765698	1327	protein_coding	ENSG00000140497	SCAMP2	2236.27	-0.608954	0.212272	-2.86875	0.00412101	0.0597226	10066	protein_coding
ENSG00000120322	PCDHB8	-2.21746	-0.446638	7.86101	0.00505123	0.0765698	56128	protein_coding	ENSG00000146834	MEPCE	1095.89	-0.519337	0.181082	-2.86797	0.0041311	0.059745	56257	protein_coding
ENSG00000116661	FBXO2	-0.916137	2.5828	7.85942	0.00505565	0.0765698	26232	protein_coding	ENSG00000125753	VASP	1226.44	-0.560596	0.195458	-2.86812	0.00412919	0.059745	7408	protein_coding
ENSG00000164088	PPM1M	-0.722661	1.79626	7.85688	0.00506277	0.0765981	132160	protein_coding	ENSG00000145375	SPATA5	1315.76	0.289469	0.100961	2.86713	0.00414208	0.059842	166378	protein_coding
ENSG00000158290	CUL4B	0.394821	8.13531	7.84966	0.00508301	0.0767451	8450	protein_coding	ENSG00000131653	TRAF7	1352.89	-0.68638	0.239453	-2.86645	0.00415103	0.0598482	84231	protein_coding
ENSG00000125676	THOC2	0.408855	6.66522	7.84529	0.00509532	0.0768513	57187	protein_coding	ENSG00000162191	UBXN1	1292.37	-0.599887	0.209279	-2.86645	0.00415107	0.0598482	51035	protein_coding
ENSG00000178188	SH2B1	-0.723593	3.66842	7.82783	0.00514477	0.0774208	25970	protein_coding	ENSG00000196591	HDAC2	2860.47	0.340675	0.11888	2.86571	0.00416081	0.0598971	3066	protein_coding
ENSG00000151893	CACUL1	0.310917	7.44165	7.82552	0.00515137	0.0774208	143384	protein_coding	ENSG00000104529	EEF1D	3517.29	-0.724094	0.25269	-2.86554	0.00416303	0.0598971	1936	protein_coding
ENSG00000179526	SHARPIN	-0.889722	3.67739	7.82546	0.00515152	0.0774208	81858	protein_coding	ENSG00000116649	SRM	247.585	-0.614773	0.21465	-2.86407	0.00418234	0.060113	6723	protein_coding
ENSG00000137040	RANBP6	0.314029	6.42777	7.82449	0.00515431	0.0774208	26953	protein_coding	ENSG00000176371	ZSCAN2	233.375	-0.438234	0.153064	-2.86308	0.00419539	0.0602388	54993	protein_coding
ENSG00000225190	PLEKHM1	-0.477345	5.91899	7.8215	0.00516282	0.0774689	9842	protein_coding	ENSG00000084207	GSTP1	18616	-0.732706	0.256228	-2.85959	0.00424193	0.0603734	2950	protein_coding
ENSG00000092098	RNF31	-0.620511	3.87537	7.81595	0.00517872	0.0776142	55072	protein_coding	ENSG00000123989	CHPF	846.917	-0.672284	0.235272	-2.85747	0.00427028	0.0603734	79586	protein_coding
ENSG00000162236	STX5	-0.564984	4.81905	7.8144	0.00518315	0.0776142	6811	protein_coding	ENSG00000173801	JUP	9886.06	-0.747756	0.261452	-2.86001	0.0042363	0.0603734	3728	protein_coding
ENSG00000079337	RAPGEF3	-0.695163	6.36251	7.80762	0.00520264	0.0778262	10411	protein_coding	ENSG00000196544	BORCS6	136.163	-0.782792	0.273793	-2.85907	0.00424889	0.0603734	54785	protein_coding
ENSG00000141551	CSNK1D	-0.496515	5.06704	7.80483	0.00521067	0.0778664	1453	protein_coding	ENSG00000107290	SETX	9889.98	0.375209	0.131176	2.86035	0.00423175	0.0603734	23064	protein_coding
ENSG00000170889	RPS9	-0.992067	6.77735	7.79956	0.0052259	0.0779547	6203	protein_coding	ENSG00000112599	GUCA1B	102.222	-0.840734	0.294006	-2.85958	0.00424197	0.0603734	2979	protein_coding
ENSG00000157625	TAB3	0.434462	5.79546	7.79585	0.00523664	0.0779547	257397	protein_coding	ENSG00000061273	HDAC7	1615.49	-0.60019	0.21	-2.85805	0.00426254	0.0603734	51564	protein_coding
ENSG00000163932	PRKCD	-0.503738	4.98461	7.79446	0.00524066	0.0779547	5580	protein_coding	ENSG00000224051	CPTP	339.016	-0.761023	0.266298	-2.85779	0.00426607	0.0603734	80772	protein_coding
ENSG00000103653	CSK	-0.672956	4.50865	7.79295	0.00524505	0.0779547	1445	protein_coding	ENSG00000005379	TSPOAP1	194.178	-0.720841	0.252181	-2.85842	0.00425752	0.0603734	9256	protein_coding
ENSG00000102125	TAZ	-0.692044	2.46535	7.78868	0.00525745	0.0779547	6901	protein_coding	ENSG00000186871	ERCC6L	82.9035	0.578481	0.202267	2.85999	0.00423652	0.0603734	54821	protein_coding
ENSG00000116521	SCAMP3	-0.715418	4.26038	7.7886	0.0052577	0.0779547	10067	protein_coding	ENSG00000172939	OXSR1	4746.4	0.27678	0.0968005	2.85928	0.00424605	0.0603734	9943	protein_coding
ENSG00000178209	PLEC	-0.976866	8.40101	7.78627	0.00526447	0.0779547	5339	protein_coding	ENSG00000126254	RBM42	475.472	-0.738853	0.258217	-2.86136	0.00421823	0.0603734	79171	protein_coding
ENSG00000104859	CLASRP	-0.821288	3.28273	7.78583	0.00526576	0.0779547	11129	protein_coding	ENSG00000135924	DNAJB2	2050.43	-0.577885	0.202278	-2.85689	0.00427816	0.0603734	3300	protein_coding
ENSG00000163686	ABHD6	-0.376596	5.81577	7.7843	0.00527021	0.0779547	57406	protein_coding	ENSG00000126934	MAP2K2	1031.5	-0.678581	0.237437	-2.85795	0.00426392	0.0603734	5605	protein_coding
ENSG00000204673	AKT1S1	-0.64523	2.89736	7.78391	0.00527136	0.0779547	84335	protein_coding	ENSG00000186174	BCL9L	487.697	-0.733074	0.256517	-2.85781	0.00426581	0.0603734	283149	protein_coding
ENSG00000149782	PLCB3	-0.658571	5.51723	7.78096	0.00527997	0.0779547	5331	protein_coding	ENSG00000154174	TOMM70	3278.44	0.213079	0.0745817	2.85699	0.00427675	0.0603734	9868	protein_coding
ENSG00000178952	TUFM	-0.763274	6.20742	7.77908	0.00528548	0.0779547	7284	protein_coding	ENSG00000011243	AKAP8L	1188.97	-0.517015	0.180856	-2.85871	0.00425368	0.0603734	26993	protein_coding
ENSG00000176248	ANAPC2	-0.801099	3.53659	7.77746	0.00529023	0.0779547	29882	protein_coding	ENSG00000160293	VAV2	1873.43	-0.448207	0.156931	-2.85608	0.00428908	0.0604057	7410	protein_coding
ENSG00000117410	ATP6V0B	-0.669668	6.46933	7.77696	0.00529167	0.0779547	533	protein_coding	ENSG00000135250	SRPK2	4484.19	0.213233	0.0746539	2.85629	0.00428628	0.0604057	6733	protein_coding
ENSG00000213923	CSNK1E	-0.436091	6.11313	7.77426	0.00529958	0.0779547	1454	protein_coding	ENSG00000071894	CPSF1	357.593	-0.722327	0.25297	-2.85538	0.00429848	0.0604675	29894	protein_coding
ENSG00000164219	PGGT1B	0.386083	7.19965	7.77341	0.0053021	0.0779547	5229	protein_coding	ENSG00000107223	EDF1	2685.88	-0.622208	0.217927	-2.85512	0.00430212	0.0604675	8721	protein_coding
ENSG00000185359	HGS	-0.568956	5.36033	7.7702	0.00531153	0.0780148	9146	protein_coding	ENSG00000078808	SDF4	1302.87	-0.747311	0.261839	-2.85409	0.00431609	0.0606029	51150	protein_coding
ENSG00000078902	TOLLIP	-0.371598	5.847	7.76836	0.00531693	0.0780155	54472	protein_coding	ENSG00000122863	CHST3	2648.48	-0.408157	0.143076	-2.85273	0.00433456	0.0607403	9469	protein_coding
ENSG00000167930	FAM234A	-1.05985	2.43579	7.76412	0.00532943	0.0780632	83986	protein_coding	ENSG00000008853	RHOBTB2	2247.35	-0.617877	0.216622	-2.85232	0.00434009	0.0607569	23221	protein_coding
ENSG00000007255	TRAPPC6A	-1.01091	3.08086	7.76326	0.00533196	0.0780632	79090	protein_coding	ENSG00000161999	JMJD8	538.825	-0.753975	0.264428	-2.85134	0.00435358	0.0608848	339123	protein_coding
ENSG00000105254	TBCB	-0.722022	5.51211	7.76181	0.00533624	0.0780632	1155	protein_coding	ENSG00000146540	C7orf50	489.006	-0.708409	0.248499	-2.85075	0.00436165	0.0609367	84310	protein_coding
ENSG00000163956	LRPAP1	-0.533004	5.9964	7.75919	0.005344	0.0780984	4043	protein_coding	ENSG00000100403	ZC3H7B	1527.49	-0.521274	0.182889	-2.85022	0.00436887	0.0609766	23264	protein_coding
ENSG00000169093	ASMTL	-0.731324	3.6875	7.75218	0.00536478	0.0781361	8623	protein_coding	ENSG00000165934	CPSF2	5098.34	0.260661	0.091508	2.8485	0.00439253	0.0612458	53981	protein_coding
ENSG00000177600	RPLP2	-0.659171	6.81501	7.75058	0.00536954	0.0781361	6181	protein_coding	ENSG00000100242	SUN2	4360.65	-0.562073	0.197394	-2.84747	0.00440681	0.0613837	25777	protein_coding
ENSG00000205413	SAMD9	0.559684	7.47061	7.74937	0.00537314	0.0781361	54809	protein_coding	ENSG00000167792	NDUFV1	1640.28	-0.627931	0.220573	-2.84682	0.00441579	0.0614476	4723	protein_coding
ENSG00000101199	ARFGAP1	-0.725428	4.17157	7.74936	0.00537317	0.0781361	55738	protein_coding	ENSG00000175416	CLTB	3559.65	-0.737506	0.259223	-2.84506	0.00444026	0.0614822	1212	protein_coding
ENSG00000275832	ARHGAP23	-0.482548	7.17339	7.74904	0.00537412	0.0781361	57636	protein_coding	ENSG00000102226	USP11	685.1	-0.570806	0.200602	-2.84546	0.00443476	0.0614822	8237	protein_coding
ENSG00000108107	RPL28	-0.675505	6.02743	7.74749	0.00537872	0.0781361	6158	protein_coding	ENSG00000079387	SENP1	1573.75	0.289461	0.101719	2.84568	0.00443165	0.0614822	29843	protein_coding
ENSG00000214174	AMZ2P1	-0.677229	2.38893	7.74344	0.00539079	0.0781852	201283	transcribed_unprocessed_pseudogene	ENSG00000134954	ETS1	45.8027	0.800804	0.28145	2.84528	0.00443722	0.0614822	2113	protein_coding
ENSG00000149806	FAU	-0.712834	6.48356	7.74276	0.00539282	0.0781852	2197	protein_coding	ENSG00000162512	SDC3	48.4478	-0.564619	0.19842	-2.84557	0.00443316	0.0614822	9672	protein_coding
ENSG00000132361	CLUH	-0.876037	5.595	7.73659	0.00541128	0.0783047	23277	protein_coding	ENSG00000180900	SCRIB	1633.83	-0.724821	0.25488	-2.84377	0.00445831	0.0616711	23513	protein_coding
ENSG00000109586	GALNT7	0.366178	6.94354	7.73556	0.00541436	0.0783047	51809	protein_coding	ENSG00000171862	PTEN	9139.94	0.311034	0.109407	2.84292	0.00447022	0.0616879	5728	protein_coding
ENSG00000155313	USP25	0.311045	6.76985	7.73463	0.00541717	0.0783047	29761	protein_coding	ENSG00000165171	WBSCR27	41.0192	-0.860379	0.302649	-2.84283	0.00447155	0.0616879	155368	protein_coding
ENSG00000206417	H1FX-AS1	-0.968621	0.456252	7.72678	0.00544075	0.0785139	NA	antisense	ENSG00000148343	MIGA2	396.659	-0.520285	0.183022	-2.84274	0.00447276	0.0616879	84895	protein_coding
ENSG00000197150	ABCB8	-0.851833	3.8906	7.72529	0.00544527	0.0785139	11194	protein_coding	ENSG00000163931	TKT	46395.7	-0.59908	0.210788	-2.84209	0.00448189	0.061753	7086	protein_coding
ENSG00000144452	ABCA12	0.77879	5.23459	7.72445	0.00544779	0.0785139	26154	protein_coding	ENSG00000160691	SHC1	728.925	-0.418195	0.147197	-2.84106	0.00449637	0.0618915	6464	protein_coding
ENSG00000154305	MIA3	0.364264	7.17322	7.7178	0.00546788	0.0786281	375056	protein_coding	ENSG00000064547	LPAR2	140.799	-0.534514	0.188169	-2.8406	0.00450281	0.0619192	9170	protein_coding
ENSG00000150457	LATS2	0.449429	4.67703	7.71662	0.00547148	0.0786281	26524	protein_coding	ENSG00000138592	USP8	4960.67	0.281534	0.0991421	2.8397	0.00451562	0.0619734	9101	protein_coding
ENSG00000205336	ADGRG1	-0.528423	5.58146	7.71475	0.00547715	0.0786281	9289	protein_coding	ENSG00000187778	MCRS1	1064	-0.59716	0.210279	-2.83985	0.00451347	0.0619734	10445	protein_coding
ENSG00000008405	CRY1	0.642827	4.75476	7.71275	0.00548321	0.0786281	1407	protein_coding	ENSG00000160214	RRP1	457.039	-0.713559	0.251382	-2.83854	0.00453199	0.0620763	8568	protein_coding
ENSG00000196235	SUPT5H	-0.594096	5.92495	7.71205	0.00548533	0.0786281	6829	protein_coding	ENSG00000101199	ARFGAP1	554.196	-0.634356	0.22346	-2.83879	0.00452856	0.0620763	55738	protein_coding
ENSG00000134107	BHLHE40	-0.366184	7.30416	7.71115	0.00548807	0.0786281	8553	protein_coding	ENSG00000160111	CPAMD8	17788.6	-0.507077	0.178666	-2.83813	0.00453793	0.0620969	27151	protein_coding
ENSG00000185614	FAM212A	-0.997532	3.04663	7.70256	0.00551427	0.0789095	389119	protein_coding	ENSG00000011009	LYPLA2	883.451	-0.667725	0.235371	-2.83691	0.00455531	0.0622737	11313	protein_coding
ENSG00000105618	PRPF31	-0.593131	4.89628	7.70116	0.00551853	0.0789095	26121	protein_coding	ENSG00000103653	CSK	700.912	-0.602108	0.212316	-2.8359	0.00456968	0.0624091	1445	protein_coding
ENSG00000197136	PCNX3	-0.716168	4.63092	7.69548	0.00553592	0.0790744	399909	protein_coding	ENSG00000104524	PYCRL	113.63	-0.706392	0.249208	-2.83455	0.00458903	0.0624955	65263	protein_coding
ENSG00000122861	PLAU	-0.388727	6.08562	7.6921	0.00554632	0.0790744	5328	protein_coding	ENSG00000118482	PHF3	11224.7	0.350679	0.123744	2.8339	0.00459835	0.0624955	23469	protein_coding
ENSG00000135390	ATP5G2	-0.722485	5.64221	7.68953	0.00555422	0.0790837	517	protein_coding	ENSG00000105701	FKBP8	1885.74	-0.788932	0.278357	-2.83424	0.00459342	0.0624955	23770	protein_coding
ENSG00000173540	GMPPB	-0.640671	3.64592	7.68573	0.00556592	0.0790837	29925	protein_coding	ENSG00000197150	ABCB8	455.437	-0.694912	0.245171	-2.8344	0.00459124	0.0624955	11194	protein_coding
ENSG00000010803	SCMH1	-0.41632	4.54851	7.68278	0.00557504	0.0790837	22955	protein_coding	ENSG00000225190	PLEKHM1	1866.83	-0.469529	0.165709	-2.83346	0.00460465	0.0625205	9842	protein_coding
ENSG00000160948	VPS28	-0.89193	4.75582	7.68259	0.00557561	0.0790837	51160	protein_coding	ENSG00000073067	CYP2W1	115.287	-0.734561	0.259312	-2.83273	0.00461521	0.0625567	54905	protein_coding
ENSG00000146828	SLC12A9	-0.759099	3.55833	7.67815	0.00558936	0.0790837	56996	protein_coding	ENSG00000103145	HCFC1R1	401.861	-0.719336	0.253944	-2.83266	0.00461627	0.0625567	54985	protein_coding
ENSG00000140553	UNC45A	-0.691747	5.39766	7.67767	0.00559085	0.0790837	55898	protein_coding	ENSG00000145901	TNIP1	2049.48	-0.628714	0.222021	-2.83177	0.00462906	0.0626693	10318	protein_coding
ENSG00000167799	NUDT8	-1.13736	1.74308	7.6762	0.00559538	0.0790837	254552	protein_coding	ENSG00000127191	TRAF2	193.324	-0.785537	0.277467	-2.8311	0.00463888	0.0626809	7186	protein_coding
ENSG00000102226	USP11	-0.616322	4.47817	7.67607	0.00559578	0.0790837	8237	protein_coding	ENSG00000225950	NTF4	132.153	-0.599238	0.211645	-2.83134	0.00463541	0.0626809	4909	protein_coding
ENSG00000183207	RUVBL2	-0.880558	4.67727	7.67124	0.00561077	0.0791386	10856	protein_coding	ENSG00000171729	TMEM51	260.95	-0.357152	0.126188	-2.83032	0.00465013	0.0627723	55092	protein_coding
ENSG00000103199	ZNF500	-0.682889	2.82455	7.66951	0.00561616	0.0791386	26048	protein_coding	ENSG00000064666	CNN2	1569.76	-0.631816	0.223267	-2.82986	0.00465677	0.0628013	1265	protein_coding
ENSG00000177548	RABEP2	-0.791831	3.64236	7.66791	0.00562117	0.0791386	79874	protein_coding	ENSG00000078061	ARAF	499.657	-0.654776	0.231577	-2.82746	0.00469184	0.0631524	369	protein_coding
ENSG00000160813	PPP1R35	-0.927358	2.08904	7.66622	0.00562642	0.0791386	221908	protein_coding	ENSG00000154102	C16orf74	178.751	-0.726221	0.256821	-2.82773	0.00468798	0.0631524	404550	protein_coding
ENSG00000176533	GNG7	-1.14541	0.743752	7.6661	0.00562679	0.0791386	2788	protein_coding	ENSG00000187961	KLHL17	86.6262	-0.768353	0.27179	-2.82702	0.00469841	0.0631689	339451	protein_coding
ENSG00000134954	ETS1	1.08052	0.609924	7.65667	0.00565628	0.0792927	2113	protein_coding	ENSG00000065243	PKN2	5471.09	0.284418	0.100616	2.82676	0.0047021	0.0631689	5586	protein_coding
ENSG00000170471	RALGAPB	0.35893	7.52581	7.65603	0.0056583	0.0792927	57148	protein_coding	ENSG00000110063	DCPS	677.542	-0.534474	0.189141	-2.8258	0.00471632	0.0632565	28960	protein_coding
ENSG00000139044	B4GALNT3	-0.663694	5.90939	7.65561	0.0056596	0.0792927	283358	protein_coding	ENSG00000106351	AGFG2	371.353	-0.497768	0.176176	-2.8254	0.00472219	0.0632565	3268	protein_coding
ENSG00000198816	ZNF358	-0.916668	2.51964	7.65391	0.00566493	0.0792927	140467	protein_coding	ENSG00000111300	NAA25	1638.66	0.279894	0.0990609	2.82548	0.00472102	0.0632565	80018	protein_coding
ENSG00000106244	PDAP1	-0.546029	6.2779	7.64991	0.00567751	0.0793925	11333	protein_coding	ENSG00000257621	PSMA3-AS1	1561.93	0.266798	0.0944871	2.82364	0.00474816	0.0635436	379025	antisense
ENSG00000149925	ALDOA	-0.858837	8.42441	7.64268	0.00570032	0.0796352	226	protein_coding	ENSG00000141295	SCRN2	315.996	-0.743296	0.263475	-2.82113	0.00478551	0.0639821	90507	protein_coding
ENSG00000175137	SH3BP5L	-0.530332	5.34258	7.63908	0.00571171	0.0797179	80851	protein_coding	ENSG00000129219	PLD2	561.749	-0.591874	0.209992	-2.81855	0.00482411	0.0643269	5338	protein_coding
ENSG00000233927	RPS28	-0.798225	5.63962	7.63445	0.00572639	0.079727	6234	protein_coding	ENSG00000100968	NFATC4	160.47	-0.635243	0.225385	-2.81848	0.00482509	0.0643269	4776	protein_coding
ENSG00000041353	RAB27B	0.466377	7.57579	7.63347	0.00572949	0.079727	5874	protein_coding	ENSG00000182872	RBM10	649.175	-0.599749	0.212753	-2.819	0.0048174	0.0643269	8241	protein_coding
ENSG00000164081	TEX264	-0.755225	4.81566	7.63228	0.00573328	0.079727	51368	protein_coding	ENSG00000148400	NOTCH1	1259.86	-0.630025	0.223789	-2.81526	0.00487383	0.0643795	4851	protein_coding
ENSG00000162552	WNT4	-0.642398	5.07968	7.63198	0.00573422	0.079727	54361	protein_coding	ENSG00000145730	PAM	2729.9	0.36564	0.129899	2.8148	0.00488075	0.0643795	5066	protein_coding
ENSG00000136381	IREB2	0.385298	6.62801	7.62989	0.00574088	0.0797436	3658	protein_coding	ENSG00000120008	WDR11	3981.13	0.224832	0.0798382	2.8161	0.00486107	0.0643795	55717	protein_coding
ENSG00000187608	ISG15	-1.22854	2.05583	7.6237	0.00576062	0.0798277	9636	protein_coding	ENSG00000196576	PLXNB2	6647.73	-0.687593	0.244338	-2.81411	0.00489126	0.0643795	23654	protein_coding
ENSG00000163795	ZNF513	-0.773469	2.94629	7.62011	0.00577209	0.0798277	130557	protein_coding	ENSG00000103549	RNF40	1661.01	-0.596657	0.211802	-2.81706	0.00484662	0.0643795	9810	protein_coding
ENSG00000197969	VPS13A	0.502167	8.09955	7.61647	0.00578377	0.0798277	23230	protein_coding	ENSG00000159228	CBR1	1641.18	-0.459692	0.163381	-2.81362	0.00489875	0.0643795	873	protein_coding
ENSG00000112249	ASCC3	0.360446	7.55219	7.61644	0.00578385	0.0798277	10973	protein_coding	ENSG00000087502	ERGIC2	4035.37	0.270297	0.0959797	2.81619	0.00485972	0.0643795	51290	protein_coding
ENSG00000196498	NCOR2	-0.69568	5.03156	7.61529	0.00578755	0.0798277	9612	protein_coding	ENSG00000109787	KLF3	15069.6	0.281374	0.0998692	2.81742	0.00484104	0.0643795	51274	protein_coding
ENSG00000163214	DHX57	0.421764	5.07521	7.61511	0.00578813	0.0798277	90957	protein_coding	ENSG00000079313	REXO1	157.836	-0.700582	0.24902	-2.81336	0.00490267	0.0643795	57455	protein_coding
ENSG00000003402	CFLAR	0.389339	8.07098	7.61199	0.00579815	0.0798277	8837	protein_coding	ENSG00000120694	HSPH1	7794.21	0.329241	0.116941	2.81543	0.00487116	0.0643795	10808	protein_coding
ENSG00000205534	SMG1P2	-0.971968	0.0600577	7.61156	0.00579952	0.0798277	NA	unprocessed_pseudogene	ENSG00000159363	ATP13A2	309.525	-0.708773	0.25174	-2.8155	0.00487021	0.0643795	23400	protein_coding
ENSG00000114650	SCAP	-0.63778	5.61987	7.61086	0.00580177	0.0798277	22937	protein_coding	ENSG00000180902	D2HGDH	160.542	-0.802997	0.285216	-2.8154	0.00487168	0.0643795	728294	protein_coding
ENSG00000171159	C9orf16	-0.61449	4.99308	7.61005	0.00580438	0.0798277	79095	protein_coding	ENSG00000068724	TTC7A	1168.83	-0.387026	0.137563	-2.81344	0.00490141	0.0643795	57217	protein_coding
ENSG00000159692	CTBP1	-0.40429	4.95348	7.60919	0.00580714	0.0798277	1487	protein_coding	ENSG00000143761	ARF1	5992.18	-0.45541	0.161782	-2.81496	0.00487827	0.0643795	375	protein_coding
ENSG00000178226	PRSS36	-1.2263	0.813766	7.60689	0.00581456	0.0798543	146547	protein_coding	ENSG00000177548	RABEP2	383.168	-0.664937	0.23651	-2.81145	0.00493181	0.0646404	79874	protein_coding
ENSG00000115457	IGFBP2	-0.732089	7.06121	7.6009	0.00583391	0.0800403	3485	protein_coding	ENSG00000185800	DMWD	194.456	-0.588903	0.209463	-2.81149	0.00493127	0.0646404	1762	protein_coding
ENSG00000172869	DMXL1	0.401094	8.46346	7.59931	0.00583908	0.0800403	1657	protein_coding	ENSG00000078900	TP73	443.72	-0.600687	0.213858	-2.80881	0.00497255	0.065032	7161	protein_coding
ENSG00000173068	BNC2	0.363714	7.30319	7.59142	0.00586467	0.0803157	54796	protein_coding	ENSG00000168268	NT5DC2	1123.13	-0.624708	0.222431	-2.80855	0.00497649	0.065032	64943	protein_coding
ENSG00000106628	POLD2	-0.73785	5.38035	7.589	0.00587255	0.0803481	5425	protein_coding	ENSG00000006015	C19orf60	199.856	-0.57869	0.206064	-2.80831	0.00498028	0.065032	55049	protein_coding
ENSG00000107890	ANKRD26	0.456572	4.87408	7.58381	0.0058895	0.0804508	22852	protein_coding	ENSG00000029363	BCLAF1	6547.03	0.380612	0.135557	2.80776	0.00498881	0.0650826	9774	protein_coding
ENSG00000113504	SLC12A7	-0.817474	2.53821	7.58332	0.00589108	0.0804508	10723	protein_coding	ENSG00000167705	RILP	66.3911	-0.610671	0.217536	-2.80722	0.00499712	0.0651302	83547	protein_coding
ENSG00000167671	UBXN6	-0.684064	6.30243	7.58153	0.00589692	0.0804552	80700	protein_coding	ENSG00000102878	HSF4	89.0997	-0.711656	0.25354	-2.80688	0.00500244	0.0651388	3299	protein_coding
ENSG00000006016	CRLF1	-0.71277	6.40035	7.57893	0.00590546	0.0804964	9244	protein_coding	ENSG00000162302	RPS6KA4	1045.69	-0.654725	0.233307	-2.80628	0.00501175	0.0651993	8986	protein_coding
ENSG00000197580	BCO2	0.420278	5.62562	7.57581	0.00591569	0.0805606	83875	protein_coding	ENSG00000170291	ELP5	434.467	-0.522386	0.186227	-2.80511	0.00502998	0.0652516	23587	protein_coding
ENSG00000169592	INO80E	-0.704947	3.95837	7.56219	0.00596055	0.081045	283899	protein_coding	ENSG00000147065	MSN	444.461	-0.390453	0.139208	-2.80482	0.00503443	0.0652516	4478	protein_coding
ENSG00000173486	FKBP2	-0.761474	5.00944	7.56164	0.00596238	0.081045	2286	protein_coding	ENSG00000188229	TUBB4B	11770.3	-0.489493	0.174516	-2.80486	0.00503389	0.0652516	10383	protein_coding
ENSG00000143862	ARL8A	-0.459213	4.82329	7.5566	0.00597907	0.0811962	127829	protein_coding	ENSG00000114853	ZBTB47	335.656	-0.501572	0.178795	-2.80529	0.00502714	0.0652516	92999	protein_coding
ENSG00000236256	DIAPH2-AS1	0.897909	0.614059	7.55385	0.00598821	0.0812198	10824	antisense	ENSG00000101986	ABCD1	71.5495	-0.751057	0.267818	-2.80436	0.00504174	0.0652858	215	protein_coding
ENSG00000182872	RBM10	-0.660836	4.39987	7.55071	0.00599866	0.0812198	8241	protein_coding	ENSG00000063244	U2AF2	1603.69	-0.620828	0.221427	-2.80376	0.00505109	0.065286	11338	protein_coding
ENSG00000076864	RAP1GAP	-0.701046	4.01686	7.54945	0.00600284	0.0812198	5909	protein_coding	ENSG00000172081	MOB3A	258.559	-0.540643	0.193019	-2.80098	0.00509481	0.065354	126308	protein_coding
ENSG00000100697	DICER1	0.413008	8.81114	7.54938	0.00600309	0.0812198	23405	protein_coding	ENSG00000115042	FAHD2A	159.04	-0.623093	0.222382	-2.8019	0.00508022	0.065354	51011	protein_coding
ENSG00000154102	C16orf74	-0.902963	2.55755	7.54094	0.00603125	0.0812843	404550	protein_coding	ENSG00000085276	MECOM	42.7517	0.897197	0.320084	2.803	0.00506296	0.065354	2122	protein_coding
ENSG00000142677	IL22RA1	-0.694947	1.94037	7.5406	0.00603239	0.0812843	58985	protein_coding	ENSG00000099795	NDUFB7	1015.81	-0.824158	0.294079	-2.80251	0.00507068	0.065354	4713	protein_coding
ENSG00000009413	REV3L	0.46131	6.54807	7.54035	0.00603324	0.0812843	5980	protein_coding	ENSG00000105289	TJP3	807.891	-0.611808	0.218406	-2.80125	0.00509058	0.065354	27134	protein_coding
ENSG00000129493	HEATR5A	0.427608	5.18114	7.53985	0.0060349	0.0812843	25938	protein_coding	ENSG00000122642	FKBP9	1453.32	-0.271901	0.0970236	-2.80242	0.00507201	0.065354	11328	protein_coding
ENSG00000171298	GAA	-0.906788	3.98352	7.53961	0.00603571	0.0812843	2548	protein_coding	ENSG00000126062	TMEM115	549.548	-0.717154	0.256112	-2.80016	0.00510776	0.065354	11070	protein_coding
ENSG00000178372	CALML5	-1.16448	3.79897	7.53781	0.00604174	0.0812903	51806	protein_coding	ENSG00000068971	PPP2R5B	418.61	-0.52194	0.186381	-2.80039	0.0051041	0.065354	5526	protein_coding
ENSG00000173457	PPP1R14B	-0.885859	6.06179	7.53427	0.00605364	0.0813754	26472	protein_coding	ENSG00000105223	PLD3	1220.61	-0.649141	0.231782	-2.80065	0.00510003	0.065354	23646	protein_coding
ENSG00000197019	SERTAD1	-0.745676	2.66178	7.52969	0.00606902	0.0815071	29950	protein_coding	ENSG00000185924	RTN4RL1	66.59	-0.873564	0.311765	-2.80199	0.00507884	0.065354	146760	protein_coding
ENSG00000146247	PHIP	0.489136	7.71565	7.5276	0.00607609	0.081527	55023	protein_coding	ENSG00000197063	MAFG	666.972	-0.293079	0.104611	-2.80161	0.0050848	0.065354	4097	protein_coding
ENSG00000185112	FAM43A	-0.629608	2.31294	7.52537	0.00608359	0.0815526	131583	protein_coding	ENSG00000163347	CLDN1	17737.8	0.346034	0.123602	2.79959	0.00511678	0.0654097	9076	protein_coding
ENSG00000177303	CASKIN2	-0.823928	2.97177	7.52077	0.00609916	0.0816522	57513	protein_coding	ENSG00000152061	RABGAP1L	9350.92	0.265718	0.094944	2.79868	0.00513114	0.0655333	9910	protein_coding
ENSG00000241553	ARPC4	-0.560903	5.05741	7.51946	0.00610359	0.0816522	10093	protein_coding	ENSG00000157240	FZD1	407.958	0.340721	0.121776	2.79793	0.0051432	0.0655676	8321	protein_coding
ENSG00000076928	ARHGEF1	-0.886108	3.57043	7.51821	0.00610782	0.0816522	9138	protein_coding	ENSG00000149084	HSD17B12	3147.76	0.374874	0.133971	2.79818	0.00513922	0.0655676	51144	protein_coding
ENSG00000157873	TNFRSF14	-0.756019	2.86985	7.50786	0.00614302	0.0818431	8764	protein_coding	ENSG00000164597	COG5	2398.1	0.282411	0.100955	2.79738	0.00515181	0.0656176	10466	protein_coding
ENSG00000176946	THAP4	-0.746308	4.82665	7.50569	0.00615045	0.0818431	51078	protein_coding	ENSG00000116521	SCAMP3	589.78	-0.627207	0.224268	-2.79668	0.00516303	0.0656409	10067	protein_coding
ENSG00000076984	MAP2K7	-0.615258	3.19479	7.50491	0.00615312	0.0818431	5609	protein_coding	ENSG00000041988	THAP3	191.402	-0.689571	0.246555	-2.79682	0.00516082	0.0656409	90326	protein_coding
ENSG00000172939	OXSR1	0.313344	7.27589	7.50352	0.00615784	0.0818431	9943	protein_coding	ENSG00000090530	P3H2	1454.31	-0.53433	0.191183	-2.79487	0.00519211	0.0656713	55214	protein_coding
ENSG00000186648	CARMIL3	-1.08329	-0.397309	7.50295	0.0061598	0.0818431	90668	protein_coding	ENSG00000005483	KMT2E	4067.22	0.39188	0.140175	2.79565	0.00517955	0.0656713	55904	protein_coding
ENSG00000060971	ACAA1	-0.552909	4.96849	7.5028	0.00616031	0.0818431	30	protein_coding	ENSG00000004766	VPS50	1466.29	0.311925	0.11158	2.79552	0.00518155	0.0656713	55610	protein_coding
ENSG00000174405	LIG4	0.359024	5.5352	7.50249	0.00616138	0.0818431	3981	protein_coding	ENSG00000076864	RAP1GAP	497.449	-0.620007	0.221845	-2.79477	0.0051936	0.0656713	5909	protein_coding
ENSG00000173599	PC	-0.929392	3.45618	7.5001	0.00616955	0.081877	5091	protein_coding	ENSG00000144647	POMGNT2	272.056	-0.719938	0.257579	-2.79502	0.00518966	0.0656713	84892	protein_coding
ENSG00000164327	RICTOR	0.392634	7.12064	7.49628	0.00618267	0.0819765	253260	protein_coding	ENSG00000187079	TEAD1	4204.98	0.398358	0.142522	2.79508	0.00518876	0.0656713	7003	protein_coding
ENSG00000177191	B3GNT8	-1.32487	1.75896	7.49346	0.00619234	0.0820303	374907	protein_coding	ENSG00000120756	PLS1	764.535	0.386313	0.138335	2.79259	0.00522884	0.0657091	5357	protein_coding
ENSG00000182504	CEP97	0.36221	5.32695	7.4886	0.00620907	0.0821087	79598	protein_coding	ENSG00000185033	SEMA4B	1784.3	-0.596167	0.213395	-2.79373	0.00521043	0.0657091	10509	protein_coding
ENSG00000185624	P4HB	-0.460577	7.07395	7.48847	0.00620953	0.0821087	5034	protein_coding	ENSG00000121413	ZSCAN18	590.952	-0.472627	0.169264	-2.79226	0.00523417	0.0657091	65982	protein_coding
ENSG00000142784	WDTC1	-0.56458	5.69752	7.48677	0.0062154	0.082112	23038	protein_coding	ENSG00000167930	FAM234A	163.84	-0.772559	0.276588	-2.79317	0.00521937	0.0657091	83986	protein_coding
ENSG00000104953	TLE6	-0.979073	0.789831	7.48402	0.00622489	0.0821629	79816	protein_coding	ENSG00000154978	VOPP1	619.861	-0.511913	0.183278	-2.7931	0.00522058	0.0657091	81552	protein_coding
ENSG00000187961	KLHL17	-1.03482	1.54496	7.47983	0.00623941	0.0822801	339451	protein_coding	ENSG00000172932	ANKRD13D	427.044	-0.620641	0.222163	-2.79363	0.00521206	0.0657091	338692	protein_coding
ENSG00000080189	SLC35C2	-0.632088	5.02198	7.4747	0.00625719	0.0824401	51006	protein_coding	ENSG00000197580	BCO2	1503.91	0.372052	0.133177	2.79367	0.00521138	0.0657091	83875	protein_coding
ENSG00000143374	TARS2	-0.517256	4.63076	7.46869	0.00627811	0.0824979	80222	protein_coding	ENSG00000196182	STK40	731.547	-0.475164	0.170165	-2.79237	0.00523233	0.0657091	83931	protein_coding
ENSG00000160293	VAV2	-0.444073	5.93102	7.46857	0.00627855	0.0824979	7410	protein_coding	ENSG00000103024	NME3	254.967	-0.787492	0.28208	-2.79174	0.00524259	0.0657557	4832	protein_coding
ENSG00000149182	ARFGAP2	-0.576263	5.82848	7.46673	0.00628494	0.0825076	84364	protein_coding	ENSG00000167972	ABCA3	39.3949	-0.656142	0.235106	-2.79084	0.00525715	0.0658246	21	protein_coding
ENSG00000196465	MYL6B	-0.810916	3.91735	7.46373	0.00629543	0.0825405	140465	protein_coding	ENSG00000105607	GCDH	170.432	-0.571696	0.204849	-2.79082	0.00525749	0.0658246	2639	protein_coding
ENSG00000168298	HIST1H1E	-0.778627	7.13154	7.46278	0.00629877	0.0825405	3008	protein_coding	ENSG00000112996	MRPS30	2512.39	0.304264	0.109116	2.78846	0.00529594	0.0659831	10884	protein_coding
ENSG00000107854	TNKS2	0.31702	7.97596	7.45909	0.0063117	0.082605	80351	protein_coding	ENSG00000132589	FLOT2	1337.66	-0.557086	0.199697	-2.78966	0.00527631	0.0659831	2319	protein_coding
ENSG00000138593	SECISBP2L	0.36557	7.51861	7.45621	0.00632181	0.082605	9728	protein_coding	ENSG00000104518	GSDMD	286.857	-0.840917	0.301607	-2.78812	0.00530142	0.0659831	79792	protein_coding
ENSG00000167797	CDK2AP2	-0.922137	3.41549	7.45557	0.00632405	0.082605	10263	protein_coding	ENSG00000161714	PLCD3	1114.07	-0.639363	0.229255	-2.78888	0.00528911	0.0659831	113026	protein_coding
ENSG00000163209	SPRR3	2.09242	4.07537	7.45491	0.00632635	0.082605	6707	protein_coding	ENSG00000103496	STX4	478.8	-0.493739	0.177062	-2.7885	0.00529521	0.0659831	6810	protein_coding
ENSG00000160072	ATAD3B	-1.01371	3.13368	7.45112	0.0063397	0.0827053	83858	protein_coding	ENSG00000160917	CPSF4	298.459	-0.638845	0.22914	-2.78802	0.00530318	0.0659831	10898	protein_coding
ENSG00000163347	CLDN1	0.389505	9.17779	7.44901	0.00634714	0.0827284	9076	protein_coding	ENSG00000066777	ARFGEF1	13424	0.325046	0.116535	2.78926	0.00528287	0.0659831	10565	protein_coding
ENSG00000170892	TSEN34	-0.572838	4.55344	7.44027	0.00637803	0.0830568	79042	protein_coding	ENSG00000170892	TSEN34	724.336	-0.532722	0.191097	-2.7877	0.00530837	0.065989	79042	protein_coding
ENSG00000161618	ALDH16A1	-0.772453	4.1008	7.43671	0.00639066	0.083147	126133	protein_coding	ENSG00000248874	C5orf17	67.246	0.916266	0.328834	2.78641	0.00532955	0.0661934	439936	lincRNA
ENSG00000187091	PLCD1	-0.618343	5.48582	7.4344	0.00639887	0.083168	5333	protein_coding	ENSG00000167552	TUBA1A	703.807	-0.450656	0.161753	-2.78607	0.00533506	0.066203	7846	protein_coding
ENSG00000132382	MYBBP1A	-0.80774	3.96069	7.43305	0.00640368	0.083168	10514	protein_coding	ENSG00000197782	ZNF780A	804.241	0.305641	0.109731	2.78536	0.00534679	0.0662334	284323	protein_coding
ENSG00000198604	BAZ1A	0.336796	7.52482	7.42959	0.00641598	0.0832018	11177	protein_coding	ENSG00000174326	SLC16A11	33.8319	-0.68478	0.24585	-2.78535	0.00534698	0.0662334	162515	protein_coding
ENSG00000011243	AKAP8L	-0.528276	5.27565	7.42912	0.00641769	0.0832018	26993	protein_coding	ENSG00000101439	CST3	5588.93	-0.586804	0.21074	-2.78449	0.00536122	0.0663511	1471	protein_coding
ENSG00000122863	CHST3	-0.397518	6.4281	7.42617	0.00642821	0.0832641	9469	protein_coding	ENSG00000075391	RASAL2	6754.79	0.328273	0.117929	2.78365	0.00537512	0.0664643	9462	protein_coding
ENSG00000162069	BICDL2	-0.664257	5.05393	7.42393	0.00643622	0.083294	146439	protein_coding	ENSG00000158292	GPR153	1276.29	-0.612719	0.220176	-2.78286	0.00538819	0.066567	387509	protein_coding
ENSG00000083097	DOPEY1	0.398256	6.5503	7.41954	0.00645194	0.0833407	23033	protein_coding	ENSG00000131462	TUBG1	764.224	-0.597825	0.21491	-2.78175	0.00540675	0.0666784	7283	protein_coding
ENSG00000060656	PTPRU	-0.796613	6.44232	7.41873	0.00645483	0.0833407	10076	protein_coding	ENSG00000205593	DENND6B	36.9446	-0.686806	0.246893	-2.7818	0.00540587	0.0666784	414918	protein_coding
ENSG00000118454	ANKRD13C	0.328667	5.98155	7.41805	0.00645728	0.0833407	81573	protein_coding	ENSG00000146904	EPHA1	1447.69	-0.553545	0.199034	-2.78116	0.0054165	0.0667398	2041	protein_coding
ENSG00000144589	STK11IP	-0.823358	2.90668	7.41607	0.0064644	0.0833407	114790	protein_coding	ENSG00000125817	CENPB	1556.95	-0.580017	0.208574	-2.78087	0.00542134	0.0667407	1059	protein_coding
ENSG00000172731	LRRC20	-0.96948	1.23625	7.41443	0.00647029	0.0833407	55222	protein_coding	ENSG00000173137	ADCK5	115.412	-0.696376	0.250484	-2.78012	0.00543391	0.0668225	203054	protein_coding
ENSG00000205363	C15orf59	-1.33537	0.511349	7.41193	0.00647926	0.0833407	388135	protein_coding	ENSG00000131408	NR1H2	837.438	-0.652921	0.234872	-2.7799	0.00543754	0.0668225	7376	protein_coding
ENSG00000005379	TSPOAP1	-0.883616	2.67609	7.41178	0.00647983	0.0833407	9256	protein_coding	ENSG00000281392	LINC00506	386.913	0.759233	0.2732	2.77904	0.00545204	0.066866	100846978	lincRNA
ENSG00000214706	IFRD2	-0.553069	4.80272	7.40799	0.0064935	0.0834429	7866	protein_coding	ENSG00000112414	ADGRG6	1712.06	0.765263	0.27541	2.77863	0.0054588	0.066866	57211	protein_coding
ENSG00000154380	ENAH	0.481237	4.9648	7.4038	0.00650861	0.0835634	55740	protein_coding	ENSG00000205339	IPO7	8753.33	0.341215	0.122803	2.77855	0.00546021	0.066866	10527	protein_coding
ENSG00000111678	C12orf57	-0.939921	4.05427	7.40097	0.00651887	0.0836216	113246	protein_coding	ENSG00000228300	C19orf24	177.1	-0.804976	0.289699	-2.77866	0.00545837	0.066866	55009	protein_coding
ENSG00000157107	FCHO2	0.359494	6.53487	7.3981	0.00652927	0.0836525	115548	protein_coding	ENSG00000105520	PLPPR2	392.75	-0.583346	0.209986	-2.77802	0.00546907	0.066916	64748	protein_coding
ENSG00000112996	MRPS30	0.344692	6.36174	7.39712	0.00653282	0.0836525	10884	protein_coding	ENSG00000075399	VPS9D1	124.106	-0.707586	0.25481	-2.77692	0.00548771	0.0669356	9605	protein_coding
ENSG00000170604	IRF2BP1	-0.68524	3.58497	7.39556	0.00653849	0.0836525	26145	protein_coding	ENSG00000139178	C1RL	393.028	-0.345602	0.124439	-2.77728	0.00548164	0.0669356	51279	protein_coding
ENSG00000196924	FLNA	-0.84491	6.79712	7.39269	0.00654896	0.083713	2316	protein_coding	ENSG00000140563	MCTP2	2252.25	0.320857	0.115547	2.77685	0.00548882	0.0669356	55784	protein_coding
ENSG00000171097	KYAT1	-0.92586	0.881733	7.39011	0.00655836	0.0837505	883	protein_coding	ENSG00000140264	SERF2	4567.87	-0.598665	0.215596	-2.77679	0.00548982	0.0669356	10169	protein_coding
ENSG00000085117	CD82	-0.600586	6.77084	7.38873	0.00656338	0.0837505	3732	protein_coding	ENSG00000176476	SGF29	326.728	-0.553555	0.199501	-2.77469	0.00552539	0.0671864	112869	protein_coding
ENSG00000070413	DGCR2	-0.507536	7.09457	7.38083	0.00659228	0.0839316	9993	protein_coding	ENSG00000131116	ZNF428	199.803	-0.592006	0.213443	-2.7736	0.00554402	0.0671864	126299	protein_coding
ENSG00000187051	RPS19BP1	-0.668012	4.87777	7.3808	0.00659238	0.0839316	91582	protein_coding	ENSG00000213923	CSNK1E	2135.53	-0.434381	0.156582	-2.77415	0.0055346	0.0671864	1454	protein_coding
ENSG00000126456	IRF3	-0.736508	3.56166	7.37883	0.00659959	0.0839316	3661	protein_coding	ENSG00000133247	KMT5C	76.4777	-0.7465	0.269011	-2.77498	0.00552058	0.0671864	84787	protein_coding
ENSG00000067900	ROCK1	0.379154	7.17252	7.3784	0.0066012	0.0839316	6093	protein_coding	ENSG00000070778	PTPN21	1826.29	0.20567	0.0741296	2.77446	0.00552932	0.0671864	11099	protein_coding
ENSG00000198626	RYR2	1.47191	2.13513	7.37583	0.00661062	0.0839316	6262	protein_coding	ENSG00000130193	THEM6	644.801	-0.784201	0.282684	-2.77412	0.0055351	0.0671864	51337	protein_coding
ENSG00000125651	GTF2F1	-0.625888	5.16652	7.37438	0.00661597	0.0839316	2962	protein_coding	ENSG00000100211	CBY1	330.732	-0.419315	0.151177	-2.77367	0.00554282	0.0671864	25776	protein_coding
ENSG00000140563	MCTP2	0.364105	6.20586	7.37387	0.00661785	0.0839316	55784	protein_coding	ENSG00000175595	ERCC4	822.009	0.292612	0.105524	2.77294	0.00555522	0.0672639	2072	protein_coding
ENSG00000102879	CORO1A	-1.29572	-0.475758	7.37033	0.00663088	0.0840238	11151	protein_coding	ENSG00000079482	OPHN1	469.112	0.490946	0.177086	2.77237	0.00556499	0.0672657	4983	protein_coding
ENSG00000198171	DDRGK1	-0.614878	4.68364	7.36609	0.00664655	0.0841492	65992	protein_coding	ENSG00000142794	NBPF3	1119.15	-0.421983	0.152198	-2.77259	0.00556125	0.0672657	84224	protein_coding
ENSG00000182446	NPLOC4	-0.396849	6.33864	7.35799	0.00667654	0.0843883	55666	protein_coding	ENSG00000105698	USF2	1059.21	-0.473363	0.170802	-2.77141	0.00558135	0.0673805	7392	protein_coding
ENSG00000064961	HMG20B	-0.773588	4.25087	7.35787	0.006677	0.0843883	10362	protein_coding	ENSG00000131242	RAB11FIP4	1335.74	-0.455794	0.164472	-2.77125	0.00558413	0.0673805	84440	protein_coding
ENSG00000087502	ERGIC2	0.310064	7.04505	7.35489	0.00668805	0.0844548	51290	protein_coding	ENSG00000136643	RPS6KC1	1326.64	0.24623	0.0888611	2.77095	0.00558924	0.0673841	26750	protein_coding
ENSG00000172732	MUS81	-0.676653	3.2931	7.35014	0.00670576	0.0845891	80198	protein_coding	ENSG00000126106	TMEM53	175.12	-0.625863	0.225951	-2.76991	0.00560725	0.0675429	79639	protein_coding
ENSG00000160932	LY6E	-0.828817	3.9044	7.34552	0.00672301	0.0845891	4061	protein_coding	ENSG00000105202	FBL	646.781	-0.5254	0.189764	-2.76871	0.00562794	0.0676174	2091	protein_coding
ENSG00000163681	SLMAP	0.353614	7.84828	7.34462	0.00672638	0.0845891	7871	protein_coding	ENSG00000179632	MAF1	1258.73	-0.611258	0.220758	-2.76891	0.00562445	0.0676174	84232	protein_coding
ENSG00000165724	ZMYND19	-0.585347	4.24249	7.3443	0.00672759	0.0845891	116225	protein_coding	ENSG00000105229	PIAS4	301.514	-0.596614	0.21546	-2.76902	0.00562254	0.0676174	51588	protein_coding
ENSG00000174177	CTU2	-1.03524	2.12925	7.34427	0.00672769	0.0845891	348180	protein_coding	ENSG00000189319	FAM53B	1422.46	-0.417222	0.15074	-2.76782	0.00564323	0.067743	9679	protein_coding
ENSG00000160075	SSU72	-0.40777	6.13011	7.33939	0.00674596	0.0847457	29101	protein_coding	ENSG00000140044	JDP2	2292.48	-0.481358	0.173941	-2.76736	0.00565117	0.0677801	122953	protein_coding
ENSG00000065243	PKN2	0.321427	7.4822	7.3355	0.0067606	0.0848565	5586	protein_coding	ENSG00000175318	GRAMD2	136.892	-0.53082	0.191881	-2.76641	0.00566775	0.0679207	196996	protein_coding
ENSG00000138592	USP8	0.320575	7.3436	7.33278	0.00677084	0.0849121	9101	protein_coding	ENSG00000227195	MIR663AHG	36.3313	-0.705627	0.255098	-2.7661	0.0056731	0.0679266	284801	processed_transcript
ENSG00000160404	TOR2A	-0.793873	2.03352	7.32821	0.00678805	0.0849892	27433	protein_coding	ENSG00000076928	ARHGEF1	364.062	-0.707294	0.255849	-2.76449	0.00570115	0.0680876	9138	protein_coding
ENSG00000038219	BOD1L1	0.453584	7.94114	7.32806	0.00678865	0.0849892	259282	protein_coding	ENSG00000141577	CEP131	97.0268	-0.755099	0.273091	-2.76501	0.00569208	0.0680876	22994	protein_coding
ENSG00000100280	AP1B1	-0.674181	6.0747	7.32582	0.00679711	0.0850222	162	protein_coding	ENSG00000130714	POMT1	392.678	-0.392446	0.141954	-2.7646	0.00569927	0.0680876	10585	protein_coding
ENSG00000165416	SUGT1	0.346167	7.00518	7.32138	0.00681391	0.0851592	10910	protein_coding	ENSG00000123154	WDR83	121.265	-0.678736	0.245566	-2.76397	0.00571029	0.0681385	84292	protein_coding
ENSG00000136840	ST6GALNAC4	-1.13556	0.745607	7.31666	0.00683181	0.0853099	27090	protein_coding	ENSG00000188277	C15orf62	304.349	-0.620999	0.224732	-2.76329	0.00572226	0.0682232	643338	protein_coding
ENSG00000261221	ZNF865	-0.943944	1.23018	7.31422	0.00684112	0.085353	100507290	protein_coding	ENSG00000135596	MICAL1	119.758	-0.709071	0.256772	-2.76148	0.00575406	0.068488	64780	protein_coding
ENSG00000104969	SGTA	-0.59672	4.91685	7.31226	0.00684856	0.0853729	6449	protein_coding	ENSG00000179085	DPM3	98.0401	-0.749662	0.271473	-2.76147	0.00575427	0.068488	54344	protein_coding
ENSG00000067836	ROGDI	-0.809589	3.62955	7.30686	0.00686917	0.0855567	79641	protein_coding	ENSG00000186716	BCR	1683.36	-0.5021	0.181861	-2.7609	0.00576415	0.068489	613	protein_coding
ENSG00000104093	DMXL2	0.456258	5.70098	7.30391	0.00688048	0.0855596	23312	protein_coding	ENSG00000178896	EXOSC4	172.631	-0.676067	0.244863	-2.761	0.00576244	0.068489	54512	protein_coding
ENSG00000221963	APOL6	0.448597	6.39544	7.3024	0.00688627	0.0855596	80830	protein_coding	ENSG00000138594	TMOD3	13252.4	0.257927	0.0934748	2.75932	0.00579219	0.0687224	29766	protein_coding
ENSG00000139637	C12orf10	-0.760704	3.49281	7.30184	0.00688842	0.0855596	60314	protein_coding	ENSG00000060491	OGFR	390.736	-0.504216	0.182741	-2.75919	0.00579451	0.0687224	11054	protein_coding
ENSG00000176340	COX8A	-0.831734	4.08312	7.30067	0.00689287	0.0855596	1351	protein_coding	ENSG00000103266	STUB1	707.969	-0.771968	0.279804	-2.75896	0.00579853	0.0687224	10273	protein_coding
ENSG00000139372	TDG	0.32988	5.55854	7.29668	0.00690822	0.0856772	6996	protein_coding	ENSG00000068796	KIF2A	1973.03	0.370254	0.134234	2.75827	0.00581079	0.0688094	3796	protein_coding
ENSG00000153048	CARHSP1	-0.531487	5.66161	7.29496	0.00691483	0.0856863	23589	protein_coding	ENSG00000120708	TGFBI	470479	-0.423036	0.153433	-2.75715	0.00583083	0.0689363	7045	protein_coding
ENSG00000130479	MAP1S	-1.00343	1.29521	7.29274	0.00692338	0.0857194	55201	protein_coding	ENSG00000110711	AIP	466.33	-0.755134	0.273885	-2.75712	0.00583136	0.0689363	9049	protein_coding
ENSG00000078900	TP73	-0.652959	3.85517	7.27767	0.0069817	0.086244	7161	protein_coding	ENSG00000125734	GPR108	1362.09	-0.616309	0.223597	-2.75633	0.00584535	0.0690127	56927	protein_coding
ENSG00000189077	TMEM120A	-0.639941	3.07415	7.27733	0.00698301	0.086244	83862	protein_coding	ENSG00000213676	ATF6B	520.681	-0.584049	0.211904	-2.7562	0.00584769	0.0690127	1388	protein_coding
ENSG00000100056	DGCR14	-0.65212	3.44278	7.27721	0.00698349	0.086244	8220	protein_coding	ENSG00000099624	ATP5D	292.305	-0.739086	0.26822	-2.75552	0.00585995	0.069099	513	protein_coding
ENSG00000109458	GAB1	0.366317	7.31267	7.27165	0.00700513	0.086438	2549	protein_coding	ENSG00000153187	HNRNPU	10247.5	0.324099	0.117715	2.75326	0.00590055	0.0693806	3192	protein_coding
ENSG00000168101	NUDT16L1	-0.905014	3.65353	7.26969	0.0070128	0.0864596	84309	protein_coding	ENSG00000167799	NUDT8	100.005	-0.78515	0.285218	-2.75281	0.00590864	0.0693806	254552	protein_coding
ENSG00000186301	MST1P2	-1.29358	0.0476691	7.26761	0.0070209	0.0864863	NA	unprocessed_pseudogene	ENSG00000102181	CD99L2	189.691	-0.304217	0.110508	-2.75291	0.00590687	0.0693806	83692	protein_coding
ENSG00000117298	ECE1	-0.525282	5.54612	7.26311	0.00703852	0.086544	1889	protein_coding	ENSG00000197921	HES5	939.341	-0.597357	0.216936	-2.75361	0.00589414	0.0693806	388585	protein_coding
ENSG00000085998	POMGNT1	-0.631077	5.55085	7.25967	0.00705201	0.086544	55624	protein_coding	ENSG00000173156	RHOD	1432.11	-0.727622	0.264363	-2.75236	0.0059168	0.0694182	29984	protein_coding
ENSG00000090565	RAB11FIP3	-0.725593	2.53109	7.25905	0.00705447	0.086544	9727	protein_coding	ENSG00000039319	ZFYVE16	1428.92	0.387619	0.140861	2.75178	0.00592724	0.0694607	9765	protein_coding
ENSG00000139324	TMTC3	0.377935	9.34356	7.25763	0.00706005	0.086544	160418	protein_coding	ENSG00000166145	SPINT1	4815.42	-0.599407	0.217839	-2.75161	0.00593036	0.0694607	6692	protein_coding
ENSG00000153317	ASAP1	0.496262	4.3769	7.25669	0.00706374	0.086544	50807	protein_coding	ENSG00000132382	MYBBP1A	477.894	-0.672077	0.244312	-2.7509	0.00594325	0.0695193	10514	protein_coding
ENSG00000167566	NCKAP5L	-0.756769	2.47503	7.25394	0.00707457	0.086544	57701	protein_coding	ENSG00000141959	PFKL	2084.58	-0.668075	0.242867	-2.75078	0.0059453	0.0695193	5211	protein_coding
ENSG00000073067	CYP2W1	-0.916722	1.94135	7.25372	0.00707544	0.086544	54905	protein_coding	ENSG00000127415	IDUA	118.462	-0.796602	0.289706	-2.74969	0.00596511	0.0696281	3425	protein_coding
ENSG00000153187	HNRNPU	0.368542	8.39109	7.25327	0.00707722	0.086544	3192	protein_coding	ENSG00000205336	ADGRG1	1476.36	-0.503786	0.183232	-2.74945	0.00596955	0.0696281	9289	protein_coding
ENSG00000213047	DENND1B	0.359042	6.78557	7.25282	0.00707898	0.086544	163486	protein_coding	ENSG00000115307	AUP1	1961.75	-0.553051	0.201132	-2.74969	0.00596514	0.0696281	550	protein_coding
ENSG00000168395	ING5	-0.522786	4.12535	7.24405	0.00711361	0.0867975	84289	protein_coding	ENSG00000147050	KDM6A	2321.34	0.273892	0.0997609	2.74548	0.00604218	0.0697339	7403	protein_coding
ENSG00000184828	ZBTB7C	-0.372643	6.8116	7.24338	0.0071163	0.0867975	201501	protein_coding	ENSG00000125170	DOK4	2774.32	-0.493216	0.17947	-2.74818	0.00599274	0.0697339	55715	protein_coding
ENSG00000095059	DHPS	-0.719976	4.37908	7.23994	0.00712992	0.0867975	1725	protein_coding	ENSG00000135040	NAA35	1582.85	0.253283	0.0922437	2.7458	0.00603633	0.0697339	60560	protein_coding
ENSG00000070610	GBA2	-0.544192	4.39121	7.23914	0.00713312	0.0867975	57704	protein_coding	ENSG00000159423	ALDH4A1	44.3108	-0.746202	0.271735	-2.74607	0.00603141	0.0697339	8659	protein_coding
ENSG00000160917	CPSF4	-0.742449	3.2856	7.23763	0.00713912	0.0867975	10898	protein_coding	ENSG00000184828	ZBTB7C	3458.91	-0.38376	0.139635	-2.74831	0.00599025	0.0697339	201501	protein_coding
ENSG00000162542	TMCO4	-0.374173	5.40108	7.2373	0.00714041	0.0867975	255104	protein_coding	ENSG00000182446	NPLOC4	2495.09	-0.402122	0.146421	-2.74635	0.00602628	0.0697339	55666	protein_coding
ENSG00000129219	PLD2	-0.646236	4.19296	7.23706	0.00714137	0.0867975	5338	protein_coding	ENSG00000007080	CCDC124	282.603	-0.794789	0.289622	-2.74423	0.00606528	0.0697339	115098	protein_coding
ENSG00000120899	PTK2B	-0.589503	5.32718	7.23314	0.00715698	0.0869147	2185	protein_coding	ENSG00000167815	PRDX2	2263.89	-0.775293	0.282478	-2.74461	0.00605825	0.0697339	7001	protein_coding
ENSG00000179115	FARSA	-0.836511	4.52744	7.22945	0.00717173	0.0869862	2193	protein_coding	ENSG00000093010	COMT	2280.56	-0.628641	0.229091	-2.74406	0.00606837	0.0697339	1312	protein_coding
ENSG00000225663	MCRIP1	-0.998798	2.09608	7.22794	0.00717775	0.0869862	348262	protein_coding	ENSG00000101343	CRNKL1	2056.7	0.245005	0.0892728	2.74445	0.00606118	0.0697339	51340	protein_coding
ENSG00000136270	TBRG4	-0.583807	4.82014	7.22617	0.00718482	0.0869862	9238	protein_coding	ENSG00000152475	ZNF837	53.7774	-0.716546	0.260912	-2.74631	0.00602696	0.0697339	116412	protein_coding
ENSG00000143502	SUSD4	0.884439	3.23487	7.2257	0.00718672	0.0869862	55061	protein_coding	ENSG00000005889	ZFX	3224.08	0.251402	0.0915214	2.74692	0.00601581	0.0697339	7543	protein_coding
ENSG00000240972	MIF	-1.64416	2.9051	7.22421	0.00719269	0.0869862	4282	protein_coding	ENSG00000178226	PRSS36	50.9016	-0.798912	0.291068	-2.74476	0.00605543	0.0697339	146547	protein_coding
ENSG00000116871	MAP7D1	-0.74349	4.7958	7.22159	0.00720318	0.0870409	55700	protein_coding	ENSG00000172992	DCAKD	1006.5	-0.328233	0.119496	-2.74682	0.00601766	0.0697339	79877	protein_coding
ENSG00000130165	ELOF1	-0.612876	4.41048	7.21542	0.007228	0.087091	84337	protein_coding	ENSG00000164855	TMEM184A	1966.69	-0.652705	0.237592	-2.74716	0.00601132	0.0697339	202915	protein_coding
ENSG00000175602	CCDC85B	-0.982603	2.66865	7.21454	0.00723155	0.087091	11007	protein_coding	ENSG00000169727	GPS1	979.4	-0.668119	0.24317	-2.74754	0.0060044	0.0697339	2873	protein_coding
ENSG00000165288	BRWD3	0.434667	7.03851	7.21441	0.00723207	0.087091	254065	protein_coding	ENSG00000060971	ACAA1	963.935	-0.525246	0.191337	-2.74514	0.00604857	0.0697339	30	protein_coding
ENSG00000065268	WDR18	-0.979401	3.13653	7.21284	0.00723839	0.087091	57418	protein_coding	ENSG00000130165	ELOF1	654.213	-0.564829	0.205726	-2.74554	0.00604114	0.0697339	84337	protein_coding
ENSG00000189079	ARID2	0.426839	6.91409	7.20953	0.00725177	0.087091	196528	protein_coding	ENSG00000136807	CDK9	738.04	-0.476909	0.173825	-2.74362	0.00607662	0.0697714	1025	protein_coding
ENSG00000170209	ANKK1	-0.628626	2.64533	7.20902	0.00725381	0.087091	255239	protein_coding	ENSG00000147403	RPL10	7166.07	-0.683512	0.24916	-2.74327	0.00608309	0.0697776	6134	protein_coding
ENSG00000144591	GMPPA	-0.645025	3.71321	7.20875	0.0072549	0.087091	29926	protein_coding	ENSG00000139637	C12orf10	345.233	-0.647905	0.236199	-2.74305	0.00608714	0.0697776	60314	protein_coding
ENSG00000105698	USF2	-0.482581	5.10432	7.2087	0.00725509	0.087091	7392	protein_coding	ENSG00000149499	EML3	472.175	-0.628678	0.22926	-2.7422	0.00610286	0.0698571	256364	protein_coding
ENSG00000124466	LYPD3	-0.642057	8.46973	7.20661	0.00726354	0.0871206	27076	protein_coding	ENSG00000161243	FBXO27	836.564	-0.491815	0.179355	-2.74214	0.00610407	0.0698571	126433	protein_coding
ENSG00000071859	FAM50A	-0.67084	4.24395	7.20257	0.00727994	0.0872456	9130	protein_coding	ENSG00000091073	DTX2	315.628	-0.530566	0.193534	-2.74147	0.00611658	0.069943	113878	protein_coding
ENSG00000104907	TRMT1	-0.796438	2.62762	7.20071	0.00728748	0.0872642	55621	protein_coding	ENSG00000105618	PRPF31	917.629	-0.55157	0.20122	-2.74113	0.00612282	0.0699572	26121	protein_coding
ENSG00000159256	MORC3	0.323614	7.30175	7.19816	0.00729785	0.0872679	23515	protein_coding	ENSG00000145743	FBXL17	1587.69	0.415687	0.151678	2.74059	0.00613287	0.0699897	64839	protein_coding
ENSG00000058063	ATP11B	0.348569	8.16944	7.19563	0.00730813	0.0872679	23200	protein_coding	ENSG00000128000	ZNF780B	870.66	0.351063	0.128105	2.74044	0.00613567	0.0699897	163131	protein_coding
ENSG00000065613	SLK	0.418516	9.8967	7.19546	0.00730884	0.0872679	9748	protein_coding	ENSG00000170638	TRABD	366.88	-0.712601	0.260158	-2.73911	0.00616055	0.0702162	80305	protein_coding
ENSG00000118046	STK11	-0.606967	4.84467	7.19475	0.00731172	0.0872679	6794	protein_coding	ENSG00000171222	SCAND1	290.547	-0.784352	0.286492	-2.73778	0.00618556	0.0702354	51282	protein_coding
ENSG00000105205	CLC	-0.93393	3.62323	7.18935	0.00733377	0.0873565	1178	protein_coding	ENSG00000226091	LINC00937	101.657	-0.69275	0.253019	-2.73793	0.00618266	0.0702354	389634	lincRNA
ENSG00000170185	USP38	0.290862	6.80023	7.18854	0.00733705	0.0873565	84640	protein_coding	ENSG00000175322	ZNF519	264.747	0.526831	0.192437	2.73768	0.00618735	0.0702354	162655	protein_coding
ENSG00000104332	SFRP1	2.21837	1.98323	7.18649	0.00734543	0.0873565	6422	protein_coding	ENSG00000137497	NUMA1	8259.79	-0.537891	0.196461	-2.7379	0.00618337	0.0702354	4926	protein_coding
ENSG00000118596	SLC16A7	0.71744	5.51234	7.18563	0.00734899	0.0873565	9194	protein_coding	ENSG00000105640	RPL18A	3366.86	-0.76161	0.278189	-2.73775	0.00618617	0.0702354	6142	protein_coding
ENSG00000223573	TINCR	-0.573002	5.61462	7.18476	0.00735254	0.0873565	NA	protein_coding	ENSG00000100395	L3MBTL2	671.543	-0.513227	0.187574	-2.73613	0.0062166	0.0702822	83746	protein_coding
ENSG00000109689	STIM2	0.324561	6.3281	7.18414	0.00735508	0.0873565	57620	protein_coding	ENSG00000188517	COL25A1	59.7485	0.745604	0.272497	2.73619	0.00621554	0.0702822	84570	protein_coding
ENSG00000198794	SCAMP5	-0.882091	0.998106	7.17782	0.00738102	0.0875933	192683	protein_coding	ENSG00000105963	ADAP1	138.133	-0.705968	0.257968	-2.73665	0.00620682	0.0702822	11033	protein_coding
ENSG00000164086	DUSP7	-0.475638	4.52774	7.16823	0.00742059	0.0879913	1849	protein_coding	ENSG00000183751	TBL3	371.759	-0.748345	0.273409	-2.73709	0.00619855	0.0702822	NA	protein_coding
ENSG00000130159	ECSIT	-0.821776	3.58691	7.15939	0.00745725	0.0881995	51295	protein_coding	ENSG00000108344	PSMD3	1659.7	-0.564456	0.206262	-2.7366	0.00620775	0.0702822	5709	protein_coding
ENSG00000101596	SMCHD1	0.425928	7.20504	7.15873	0.00745998	0.0881995	23347	protein_coding	ENSG00000225663	MCRIP1	128.671	-0.730413	0.266984	-2.73579	0.00622302	0.070298	348262	protein_coding
ENSG00000172932	ANKRD13D	-0.701542	3.79974	7.15849	0.00746099	0.0881995	338692	protein_coding	ENSG00000160741	CRTC2	194.494	-0.532631	0.194753	-2.7349	0.00623986	0.0703938	200186	protein_coding
ENSG00000250878	METTL21EP	1.01657	0.314602	7.15588	0.00747187	0.0881995	121952	transcribed_unprocessed_pseudogene	ENSG00000115756	HPCAL1	141.375	-0.557455	0.203836	-2.73481	0.00624157	0.0703938	3241	protein_coding
ENSG00000141577	CEP131	-1.02638	1.70154	7.15549	0.0074735	0.0881995	22994	protein_coding	ENSG00000137574	TGS1	1565.78	0.243923	0.089215	2.7341	0.00625517	0.0704582	96764	protein_coding
ENSG00000066777	ARFGEF1	0.367002	8.78038	7.15526	0.00747443	0.0881995	10565	protein_coding	ENSG00000108091	CCDC6	4848.06	0.349095	0.12774	2.73286	0.00627863	0.0704708	8030	protein_coding
ENSG00000130726	TRIM28	-0.706826	6.31287	7.1474	0.00750729	0.0885157	10155	protein_coding	ENSG00000104980	TIMM44	530.444	-0.446702	0.163432	-2.73325	0.00627129	0.0704708	10469	protein_coding
ENSG00000130598	TNNI2	-1.22247	4.18924	7.14451	0.0075194	0.0885868	7136	protein_coding	ENSG00000123064	DDX54	1185.49	-0.597979	0.218765	-2.73343	0.00626777	0.0704708	79039	protein_coding
ENSG00000108055	SMC3	0.334362	7.27191	7.13831	0.00754544	0.088787	9126	protein_coding	ENSG00000012232	EXTL3	1035.19	-0.367962	0.134637	-2.73299	0.00627621	0.0704708	2137	protein_coding
ENSG00000167747	C19orf48	-0.828811	3.18864	7.13642	0.00755339	0.088787	84798	protein_coding	ENSG00000043143	JADE2	1106.05	-0.380902	0.139417	-2.73211	0.006293	0.0705588	23338	protein_coding
ENSG00000156535	CD109	0.559271	7.05044	7.13612	0.00755466	0.088787	135228	protein_coding	ENSG00000103264	FBXO31	473.774	-0.463543	0.169677	-2.73192	0.00629656	0.0705588	79791	protein_coding
ENSG00000142273	CBLC	-0.900062	3.81317	7.13049	0.00757838	0.0889359	23624	protein_coding	ENSG00000131748	STARD3	331.924	-0.474546	0.173739	-2.73137	0.0063071	0.0705638	10948	protein_coding
ENSG00000115896	PLCL1	2.42471	0.606393	7.12903	0.00758459	0.0889359	5334	protein_coding	ENSG00000155256	ZFYVE27	385.134	-0.525433	0.192359	-2.73152	0.00630424	0.0705638	118813	protein_coding
ENSG00000175550	DRAP1	-0.719022	4.37688	7.12878	0.00758562	0.0889359	10589	protein_coding	ENSG00000138111	MFSD13A	84.6428	-0.594915	0.217896	-2.73027	0.00632826	0.0705748	79847	protein_coding
ENSG00000101825	MXRA5	0.640929	6.32338	7.12634	0.00759595	0.0889855	25878	protein_coding	ENSG00000164023	SGMS2	2484.47	0.374614	0.137175	2.73093	0.00631565	0.0705748	166929	protein_coding
ENSG00000072364	AFF4	0.419921	8.41573	7.12326	0.00760904	0.0890007	27125	protein_coding	ENSG00000158458	NRG2	389.667	-0.456765	0.16728	-2.73054	0.00632308	0.0705748	9542	protein_coding
ENSG00000126247	CAPNS1	-0.517033	8.59532	7.12182	0.00761513	0.0890007	826	protein_coding	ENSG00000179526	SHARPIN	392.733	-0.706631	0.258804	-2.73037	0.00632629	0.0705748	81858	protein_coding
ENSG00000114270	COL7A1	-0.948305	5.94022	7.12172	0.00761555	0.0890007	1294	protein_coding	ENSG00000101220	C20orf27	170.469	-0.629734	0.230733	-2.72927	0.00634738	0.0706237	54976	protein_coding
ENSG00000005884	ITGA3	-0.609477	7.19665	7.11935	0.00762566	0.0890474	3675	protein_coding	ENSG00000071859	FAM50A	582.65	-0.602249	0.220629	-2.72969	0.00633944	0.0706237	9130	protein_coding
ENSG00000167779	IGFBP6	-0.747986	7.92885	7.11644	0.00763802	0.0890568	3489	protein_coding	ENSG00000196588	MKL1	527.935	-0.537666	0.197001	-2.72925	0.0063478	0.0706237	57591	protein_coding
ENSG00000125503	PPP1R12C	-0.820846	4.10107	7.11629	0.00763868	0.0890568	54776	protein_coding	ENSG00000106635	BCL7B	861.994	-0.442822	0.162367	-2.72729	0.00638577	0.0707193	9275	protein_coding
ENSG00000181904	C5orf24	0.359892	6.4887	7.11229	0.0076557	0.0891841	134553	protein_coding	ENSG00000146263	MMS22L	618.993	0.385348	0.141288	2.72739	0.00638379	0.0707193	253714	protein_coding
ENSG00000180573	HIST1H2AC	-0.605533	6.37695	7.10897	0.00766994	0.0892785	8334	protein_coding	ENSG00000179364	PACS2	645.236	-0.479834	0.175941	-2.72724	0.00638673	0.0707193	23241	protein_coding
ENSG00000162601	MYSM1	0.435341	5.9652	7.10473	0.00768808	0.0894184	114803	protein_coding	ENSG00000170471	RALGAPB	5628.38	0.316541	0.11605	2.72764	0.00637893	0.0707193	57148	protein_coding
ENSG00000161013	MGAT4B	-0.581404	4.77482	7.10325	0.00769443	0.0894209	11282	protein_coding	ENSG00000171067	C11orf24	241.606	-0.506776	0.185744	-2.72835	0.00636517	0.0707193	53838	protein_coding
ENSG00000113522	RAD50	0.417217	7.55502	7.10161	0.00770147	0.0894314	10111	protein_coding	ENSG00000088179	PTPN4	2123.62	0.27996	0.102636	2.7277	0.00637783	0.0707193	5775	protein_coding
ENSG00000101224	CDC25B	-0.64567	2.88226	7.09851	0.00771481	0.0895151	994	protein_coding	ENSG00000105552	BCAT2	240.727	-0.673116	0.246859	-2.72672	0.00639672	0.0707738	587	protein_coding
ENSG00000041988	THAP3	-0.829843	2.65532	7.09502	0.00772986	0.0895587	90326	protein_coding	ENSG00000178922	HYI	108.591	-0.716406	0.262969	-2.7243	0.00644384	0.0708081	81888	protein_coding
ENSG00000153827	TRIP12	0.34	8.93753	7.09479	0.00773084	0.0895587	9320	protein_coding	ENSG00000170906	NDUFA3	463.471	-0.758416	0.278325	-2.72493	0.00643153	0.0708081	4696	protein_coding
ENSG00000102030	NAA10	-0.884122	2.26554	7.09006	0.00775125	0.0896476	8260	protein_coding	ENSG00000215030	RPL13P12	59.6448	-0.879958	0.323013	-2.72422	0.00644539	0.0708081	NA	processed_pseudogene
ENSG00000104915	STX10	-0.775468	3.84213	7.08954	0.0077535	0.0896476	8677	protein_coding	ENSG00000130055	GDPD2	2272.91	-0.527654	0.193592	-2.72559	0.00641863	0.0708081	54857	protein_coding
ENSG00000105373	GLTSCR2	-0.52849	5.49741	7.08874	0.00775696	0.0896476	29997	protein_coding	ENSG00000185359	HGS	1267.05	-0.531505	0.195074	-2.72464	0.00643721	0.0708081	9146	protein_coding
ENSG00000148308	GTF3C5	-0.587531	4.76276	7.0863	0.00776756	0.089668	9328	protein_coding	ENSG00000155903	RASA2	1814.07	0.286393	0.105109	2.72474	0.0064353	0.0708081	5922	protein_coding
ENSG00000149499	EML3	-0.725376	3.94269	7.0855	0.00777102	0.089668	256364	protein_coding	ENSG00000119333	WDR34	431.521	-0.772096	0.283236	-2.72598	0.00641102	0.0708081	89891	protein_coding
ENSG00000137207	YIPF3	-0.657058	5.04281	7.07994	0.00779517	0.0898731	25844	protein_coding	ENSG00000087088	BAX	191.015	-0.626066	0.229762	-2.72484	0.00643322	0.0708081	581	protein_coding
ENSG00000275340	FGD5P1	-1.04092	0.114326	7.07799	0.00780364	0.0898731	100132526	transcribed_unprocessed_pseudogene	ENSG00000172890	NADSYN1	3224.13	-0.54138	0.19885	-2.72255	0.00647805	0.0709657	55191	protein_coding
ENSG00000137962	ARHGAP29	0.88014	3.34675	7.07716	0.00780728	0.0898731	9411	protein_coding	ENSG00000196405	EVL	166.038	-0.507991	0.186594	-2.72245	0.00648003	0.0709657	51466	protein_coding
ENSG00000196504	PRPF40A	0.321514	8.19721	7.0698	0.0078394	0.0900648	55660	protein_coding	ENSG00000145022	TCTA	474.984	-0.408151	0.149916	-2.72254	0.00647824	0.0709657	6988	protein_coding
ENSG00000138867	GUCD1	-0.600425	5.70808	7.06939	0.00784122	0.0900648	83606	protein_coding	ENSG00000160877	NACC1	992.114	-0.443004	0.1627	-2.72282	0.0064727	0.0709657	112939	protein_coding
ENSG00000117266	CDK18	-0.570271	3.7408	7.0691	0.00784246	0.0900648	5129	protein_coding	ENSG00000110844	PRPF40B	400.544	-0.46296	0.170183	-2.72037	0.00652089	0.0713574	25766	protein_coding
ENSG00000181458	TMEM45A	0.684459	4.52305	7.06726	0.0078505	0.090072	55076	protein_coding	ENSG00000168237	GLYCTK	72.1334	-0.752052	0.276509	-2.71981	0.0065319	0.0714219	132158	protein_coding
ENSG00000099804	CDC34	-0.820627	4.17016	7.06478	0.00786139	0.090072	997	protein_coding	ENSG00000105497	ZNF175	798.618	0.284207	0.104527	2.71897	0.00654847	0.0715472	7728	protein_coding
ENSG00000231770	TMEM44-AS1	-0.821094	1.06041	7.06473	0.00786162	0.090072	NA	antisense	ENSG00000248971	KRT8P46	77.7499	-0.657093	0.241729	-2.71831	0.00656169	0.0715797	NA	processed_pseudogene
ENSG00000131242	RAB11FIP4	-0.459574	5.43913	7.05799	0.00789126	0.0903407	84440	protein_coding	ENSG00000151176	PLBD2	81.3161	-0.609416	0.22417	-2.71855	0.00655694	0.0715797	196463	protein_coding
ENSG00000116213	WRAP73	-0.597866	3.72289	7.05428	0.00790761	0.0904569	49856	protein_coding	ENSG00000125826	RBCK1	857.764	-0.491028	0.180702	-2.71733	0.00658108	0.0716164	10616	protein_coding
ENSG00000173898	SPTBN2	-0.607728	8.22333	7.049	0.00793095	0.0905616	6712	protein_coding	ENSG00000065978	YBX1	11702.1	-0.363868	0.133918	-2.71711	0.00658554	0.0716164	4904	protein_coding
ENSG00000169976	SF3B5	-0.9043	4.62603	7.04882	0.00793173	0.0905616	83443	protein_coding	ENSG00000159256	MORC3	4818.32	0.284771	0.104795	2.7174	0.00657962	0.0716164	23515	protein_coding
ENSG00000176619	LMNB2	-0.58718	5.06965	7.048	0.0079354	0.0905616	84823	protein_coding	ENSG00000187676	B3GLCT	408.858	0.353972	0.130257	2.71748	0.00657808	0.0716164	145173	protein_coding
ENSG00000160094	ZNF362	-0.431469	4.36624	7.04366	0.00795464	0.0906496	149076	protein_coding	ENSG00000230513	THAP7-AS1	143.388	-0.607376	0.223665	-2.71557	0.00661624	0.0718944	439931	antisense
ENSG00000008382	MPND	-1.04108	2.0648	7.04346	0.00795554	0.0906496	84954	protein_coding	ENSG00000037749	MFAP3	1461.75	0.251719	0.0927225	2.71475	0.00663253	0.0719038	4238	protein_coding
ENSG00000241935	HOGA1	-0.811181	0.537773	7.03821	0.00797889	0.0908209	112817	protein_coding	ENSG00000160072	ATAD3B	267.874	-0.750292	0.276333	-2.71517	0.0066242	0.0719038	83858	protein_coding
ENSG00000110074	FOXRED1	-0.802761	3.59238	7.03719	0.0079834	0.0908209	55572	protein_coding	ENSG00000088205	DDX18	3392.02	0.212595	0.0783057	2.71494	0.00662882	0.0719038	8886	protein_coding
ENSG00000279141	LINC01451	-0.872647	1.20906	7.03487	0.00799378	0.0908209	401561	lincRNA	ENSG00000116670	MAD2L2	108.88	-0.645222	0.237724	-2.71416	0.00664433	0.0719202	10459	protein_coding
ENSG00000125826	RBCK1	-0.513423	4.79844	7.03081	0.00801192	0.0908209	10616	protein_coding	ENSG00000140548	ZNF710	840.931	-0.508395	0.187296	-2.71439	0.00663975	0.0719202	374655	protein_coding
ENSG00000173894	CBX2	-0.915017	1.24469	7.03015	0.00801486	0.0908209	84733	protein_coding	ENSG00000066557	LRRC40	832.883	0.306753	0.113075	2.71282	0.00667139	0.0721016	55631	protein_coding
ENSG00000158109	TPRG1L	-0.291682	6.53503	7.02695	0.00802918	0.0908209	127262	protein_coding	ENSG00000213465	ARL2	139.73	-0.656216	0.241875	-2.71304	0.00666693	0.0721016	402	protein_coding
ENSG00000131446	MGAT1	-0.465541	6.03335	7.02682	0.00802978	0.0908209	4245	protein_coding	ENSG00000173267	SNCG	1114.22	-0.684823	0.252466	-2.71254	0.00667702	0.0721066	6623	protein_coding
ENSG00000149091	DGKZ	-0.827795	3.76806	7.02431	0.00804104	0.0908209	8525	protein_coding	ENSG00000163472	TMEM79	1211.32	-0.459329	0.169365	-2.71207	0.00668651	0.0721302	84283	protein_coding
ENSG00000155093	PTPRN2	-0.631734	2.34691	7.0243	0.00804109	0.0908209	5799	protein_coding	ENSG00000169217	CD2BP2	1447.91	-0.563513	0.207791	-2.71192	0.00668952	0.0721302	10421	protein_coding
ENSG00000157216	SSBP3	-0.353655	5.56954	7.02336	0.0080453	0.0908209	23648	protein_coding	ENSG00000102316	MAGED2	762.068	-0.421736	0.155552	-2.71122	0.00670354	0.0722257	10916	protein_coding
ENSG00000165934	CPSF2	0.297179	7.37979	7.02022	0.00805942	0.0908817	53981	protein_coding	ENSG00000198626	RYR2	133.366	0.875932	0.323297	2.70937	0.0067411	0.0725745	6262	protein_coding
ENSG00000110046	ATG2A	-0.806572	4.31152	7.01692	0.00807429	0.0908817	23130	protein_coding	ENSG00000175137	SH3BP5L	1251.96	-0.504128	0.186089	-2.70907	0.00674716	0.0725839	80851	protein_coding
ENSG00000131023	LATS1	0.406181	5.73821	7.01663	0.0080756	0.0908817	9113	protein_coding	ENSG00000120899	PTK2B	1233.74	-0.548371	0.202442	-2.70878	0.00675312	0.0725921	2185	protein_coding
ENSG00000171346	KRT15	-0.85416	3.2103	7.01166	0.00809806	0.0910642	3866	protein_coding	ENSG00000182175	RGMA	757.41	-0.662214	0.244556	-2.70782	0.0067727	0.0726351	56963	protein_coding
ENSG00000083312	TNPO1	0.358332	8.66268	7.00895	0.00811031	0.0911255	3842	protein_coding	ENSG00000163995	ABLIM2	894.099	-0.535394	0.197717	-2.70788	0.00677155	0.0726351	84448	protein_coding
ENSG00000169129	AFAP1L2	-0.505369	4.21762	7.00769	0.00811601	0.0911255	84632	protein_coding	ENSG00000184260	HIST2H2AC	2329.2	-0.644057	0.237818	-2.70819	0.00676506	0.0726351	8338	protein_coding
ENSG00000158773	USF1	-0.551691	5.32996	7.00244	0.00813989	0.0912124	7391	protein_coding	ENSG00000100697	DICER1	13710.4	0.364693	0.134792	2.70561	0.00681799	0.0728416	23405	protein_coding
ENSG00000198945	L3MBTL3	0.356826	5.60416	7.00187	0.00814247	0.0912124	84456	protein_coding	ENSG00000169223	LMAN2	1785.33	-0.685253	0.253231	-2.70604	0.00680911	0.0728416	10960	protein_coding
ENSG00000105401	CDC37	-0.642554	5.81681	7.00186	0.00814252	0.0912124	11140	protein_coding	ENSG00000174177	CTU2	131.846	-0.747212	0.276102	-2.70628	0.00680407	0.0728416	348180	protein_coding
ENSG00000031823	RANBP3	-0.44111	4.94287	6.99904	0.00815533	0.0912859	8498	protein_coding	ENSG00000004975	DVL2	392.803	-0.519204	0.191888	-2.70577	0.00681467	0.0728416	1856	protein_coding
ENSG00000130489	SCO2	-0.845904	2.6667	6.99753	0.00816221	0.0912925	9997	protein_coding	ENSG00000163956	LRPAP1	1969.72	-0.507581	0.187548	-2.7064	0.00680161	0.0728416	4043	protein_coding
ENSG00000175573	C11orf68	-0.885076	2.65227	6.99448	0.00817613	0.0912925	83638	protein_coding	ENSG00000104957	CCDC130	215.326	-0.527187	0.194893	-2.70501	0.00683021	0.0728556	81576	protein_coding
ENSG00000117308	GALE	-0.729129	4.38186	6.99344	0.00818091	0.0912925	2582	protein_coding	ENSG00000129667	RHBDF2	147.851	-0.628381	0.232317	-2.70484	0.00683368	0.0728556	79651	protein_coding
ENSG00000183783	KCTD8	0.589157	3.91812	6.99343	0.00818096	0.0912925	386617	protein_coding	ENSG00000163344	PMVK	1024.83	-0.638731	0.236154	-2.70473	0.00683605	0.0728556	10654	protein_coding
ENSG00000120690	ELF1	0.304486	7.70597	6.99184	0.0081882	0.0913034	1997	protein_coding	ENSG00000281344	HELLPAR	3973.61	0.718219	0.265562	2.70453	0.00684015	0.0728556	NA	macro_lncRNA
ENSG00000227500	SCAMP4	-0.665599	2.82316	6.98868	0.00820268	0.0913932	113178	protein_coding	ENSG00000253958	CLDN23	127.616	0.608141	0.224904	2.704	0.00685097	0.0729154	137075	protein_coding
ENSG00000130720	FIBCD1	-1.09037	3.71821	6.98604	0.00821479	0.0913932	84929	protein_coding	ENSG00000049239	H6PD	971.052	-0.467471	0.172968	-2.70264	0.00687919	0.07316	9563	protein_coding
ENSG00000133275	CSNK1G2	-0.518858	5.03114	6.98598	0.00821505	0.0913932	1455	protein_coding	ENSG00000097033	SH3GLB1	7685.49	0.241729	0.089459	2.70213	0.00688977	0.0732169	51100	protein_coding
ENSG00000111671	SPSB2	-0.616964	2.59544	6.97637	0.00825928	0.091628	84727	protein_coding	ENSG00000175573	C11orf68	191.087	-0.701334	0.259634	-2.70124	0.00690809	0.0733222	83638	protein_coding
ENSG00000102921	N4BP1	0.329021	6.70358	6.9763	0.00825962	0.091628	9683	protein_coding	ENSG00000117174	ZNHIT6	969.448	0.253762	0.0939771	2.70026	0.00692861	0.0733222	54680	protein_coding
ENSG00000242485	MRPL20	-0.496979	5.67553	6.97594	0.00826128	0.091628	55052	protein_coding	ENSG00000154305	MIA3	4403.99	0.320785	0.118781	2.70065	0.00692048	0.0733222	375056	protein_coding
ENSG00000133247	KMT5C	-1.01347	1.37203	6.97328	0.00827358	0.0916947	84787	protein_coding	ENSG00000174917	C19orf70	341.335	-0.735437	0.27237	-2.70013	0.00693114	0.0733222	125988	protein_coding
ENSG00000143322	ABL2	0.471499	5.02616	6.9699	0.00828921	0.0917109	27	protein_coding	ENSG00000092201	SUPT16H	5839.27	0.177209	0.0656128	2.70083	0.00691658	0.0733222	11198	protein_coding
ENSG00000069248	NUP133	0.299736	6.38906	6.96908	0.008293	0.0917109	55746	protein_coding	ENSG00000239569	KMT2E-AS1	50.9513	-0.732392	0.271233	-2.70024	0.00692902	0.0733222	NA	antisense
ENSG00000125835	SNRPB	-0.76005	4.9152	6.96889	0.00829391	0.0917109	6628	protein_coding	ENSG00000204231	RXRB	593.308	-0.476542	0.176514	-2.69974	0.0069393	0.0733531	6257	protein_coding
ENSG00000184990	SIVA1	-0.796035	4.10879	6.96597	0.00830742	0.0917512	10572	protein_coding	ENSG00000089639	GMIP	152.651	-0.468702	0.173642	-2.69924	0.00694989	0.0734095	51291	protein_coding
ENSG00000131067	GGT7	-0.724769	1.92071	6.96539	0.00831013	0.0917512	2686	protein_coding	ENSG00000198517	MAFK	406.315	-0.43072	0.159623	-2.69836	0.00696817	0.0734465	7975	protein_coding
ENSG00000101986	ABCD1	-0.99328	1.27882	6.95852	0.00834211	0.0920346	215	protein_coding	ENSG00000126746	ZNF384	663.997	-0.437247	0.16204	-2.69838	0.0069677	0.0734465	171017	protein_coding
ENSG00000213676	ATF6B	-0.637991	4.08471	6.95139	0.00837542	0.0923322	1388	protein_coding	ENSG00000067836	ROGDI	379.557	-0.674957	0.25014	-2.69832	0.00696914	0.0734465	79641	protein_coding
ENSG00000189319	FAM53B	-0.416693	5.52732	6.94352	0.00841234	0.0926672	9679	protein_coding	ENSG00000165732	DDX21	8046.16	0.234597	0.0869845	2.697	0.00699682	0.0735972	9188	protein_coding
ENSG00000119912	IDE	0.310611	7.03125	6.94105	0.00842396	0.0926672	3416	protein_coding	ENSG00000105778	AVL9	3053.93	0.23209	0.0860587	2.69688	0.00699923	0.0735972	23080	protein_coding
ENSG00000179085	DPM3	-0.972097	1.71018	6.94086	0.00842487	0.0926672	54344	protein_coding	ENSG00000011485	PPP5C	1620.87	-0.52436	0.194396	-2.69738	0.00698873	0.0735972	5536	protein_coding
ENSG00000204160	ZDHHC18	-0.542021	3.47364	6.9379	0.00843883	0.0927508	84243	protein_coding	ENSG00000113615	SEC24A	2346.33	0.391006	0.145025	2.69613	0.00701497	0.0736416	10802	protein_coding
ENSG00000160188	RSPH1	-0.763484	0.578275	6.93433	0.00845567	0.0928356	89765	protein_coding	ENSG00000112651	MRPL2	328.175	-0.551218	0.20449	-2.69557	0.00702683	0.0736416	51069	protein_coding
ENSG00000142937	RPS8	-0.578853	8.38601	6.93357	0.00845928	0.0928356	NA	protein_coding	ENSG00000160075	SSU72	2158.59	-0.41231	0.152938	-2.69593	0.00701931	0.0736416	29101	protein_coding
ENSG00000110063	DCPS	-0.558986	4.46372	6.9264	0.00849327	0.0930729	28960	protein_coding	ENSG00000164506	STXBP5	5949.18	0.343178	0.127318	2.69543	0.00702979	0.0736416	134957	protein_coding
ENSG00000163995	ABLIM2	-0.558556	4.86392	6.92503	0.00849974	0.0930729	84448	protein_coding	ENSG00000087266	SH3BP2	1537.87	-0.45585	0.169059	-2.6964	0.00700939	0.0736416	6452	protein_coding
ENSG00000165125	TRPV6	-0.749232	0.748515	6.92365	0.00850632	0.0930729	55503	protein_coding	ENSG00000022976	ZNF839	331.919	-0.327852	0.121702	-2.6939	0.00706205	0.0737394	55778	protein_coding
ENSG00000104853	CLPTM1	-0.587001	5.41615	6.92363	0.00850642	0.0930729	1209	protein_coding	ENSG00000121900	TMEM54	670.918	-0.77509	0.287737	-2.69374	0.00706548	0.0737394	113452	protein_coding
ENSG00000107872	FBXL15	-0.977169	2.3341	6.91965	0.00852535	0.093154	79176	protein_coding	ENSG00000196498	NCOR2	1006.01	-0.615555	0.228477	-2.69416	0.00705658	0.0737394	9612	protein_coding
ENSG00000129354	AP1M2	-0.562047	5.31433	6.91838	0.00853144	0.093154	10053	protein_coding	ENSG00000158158	CNNM4	938.877	-0.396803	0.147302	-2.69381	0.00706394	0.0737394	26504	protein_coding
ENSG00000160588	MPZL3	0.305893	7.83313	6.9179	0.00853369	0.093154	196264	protein_coding	ENSG00000198947	DMD	1096.54	0.334346	0.124098	2.69421	0.00705558	0.0737394	1756	protein_coding
ENSG00000105963	ADAP1	-0.928347	2.19564	6.91671	0.00853938	0.093154	11033	protein_coding	ENSG00000115268	RPS15	2892.66	-0.73873	0.274346	-2.69269	0.00708775	0.0738615	6209	protein_coding
ENSG00000181830	SLC35C1	-0.449134	6.56705	6.90891	0.00857673	0.0934217	55343	protein_coding	ENSG00000198171	DDRGK1	791.148	-0.562994	0.209064	-2.69293	0.00708274	0.0738615	65992	protein_coding
ENSG00000198695	MT-ND6	0.760023	4.7873	6.90581	0.00859161	0.0935139	4541	protein_coding	ENSG00000167113	COQ4	589.63	-0.561393	0.208557	-2.69179	0.00710687	0.0740056	51117	protein_coding
ENSG00000134970	TMED7	0.364601	7.49404	6.90143	0.00861269	0.0936734	51014	protein_coding	ENSG00000103994	ZNF106	6015.54	0.265638	0.0987066	2.69118	0.00711991	0.0740862	64397	protein_coding
ENSG00000105552	BCAT2	-0.816734	2.98006	6.8975	0.00863164	0.0938096	587	protein_coding	ENSG00000096401	CDC5L	3362.56	0.227835	0.0846947	2.69007	0.00714376	0.0742791	988	protein_coding
ENSG00000101945	SUV39H1	-0.743851	2.65705	6.89251	0.00865578	0.0939535	6839	protein_coding	ENSG00000135451	TROAP	36.1352	-0.734797	0.273182	-2.68977	0.00715005	0.0742894	10024	protein_coding
ENSG00000075399	VPS9D1	-0.883023	2.0437	6.8921	0.00865777	0.0939535	9605	protein_coding	ENSG00000172869	DMXL1	10774.2	0.354682	0.131911	2.68879	0.00717107	0.0744524	1657	protein_coding
ENSG00000135373	EHF	0.318678	8.67004	6.88849	0.00867527	0.0939987	26298	protein_coding	ENSG00000130489	SCO2	193.067	-0.681433	0.253466	-2.68846	0.00717816	0.0744707	9997	protein_coding
ENSG00000163472	TMEM79	-0.467014	5.29587	6.88844	0.0086755	0.0939987	84283	protein_coding	ENSG00000197136	PCNX3	763.508	-0.616634	0.229444	-2.68751	0.00719859	0.0745169	399909	protein_coding
ENSG00000177830	CHID1	-0.758515	3.84986	6.88725	0.00868127	0.0939987	66005	protein_coding	ENSG00000198736	MSRB1	158.754	-0.656343	0.244186	-2.68788	0.00719064	0.0745169	51734	protein_coding
ENSG00000172819	RARG	-0.518757	6.31478	6.88396	0.00869725	0.0940728	5916	protein_coding	ENSG00000173599	PC	336.169	-0.715076	0.266065	-2.6876	0.00719668	0.0745169	5091	protein_coding
ENSG00000108239	TBC1D12	0.378274	4.74657	6.88319	0.008701	0.0940728	23232	protein_coding	ENSG00000099282	TSPAN15	1523.77	-0.59043	0.219762	-2.68668	0.0072167	0.0745939	23555	protein_coding
ENSG00000172531	PPP1CA	-0.704319	6.72447	6.87717	0.00873039	0.0943205	5499	protein_coding	ENSG00000129194	SOX15	1215.17	-0.679875	0.253045	-2.68678	0.00721446	0.0745939	6665	protein_coding
ENSG00000167113	COQ4	-0.619287	4.26033	6.87337	0.00874896	0.0943363	51117	protein_coding	ENSG00000119242	CCDC92	293.917	-0.445238	0.165741	-2.68635	0.00722382	0.0746124	80212	protein_coding
ENSG00000179271	GADD45GIP1	-0.903389	3.82817	6.87319	0.00874982	0.0943363	90480	protein_coding	ENSG00000014164	ZC3H3	108.477	-0.718005	0.26732	-2.68593	0.00723274	0.0746493	23144	protein_coding
ENSG00000024048	UBR2	0.372666	7.69985	6.8729	0.00875125	0.0943363	23304	protein_coding	ENSG00000158813	EDA	83.9773	-0.488772	0.182037	-2.68501	0.0072528	0.0748012	1896	protein_coding
ENSG00000281332	LINC00997	0.836384	1.18335	6.87046	0.00876322	0.0943956	NA	lincRNA	ENSG00000153443	UBALD1	132.636	-0.688076	0.256291	-2.68475	0.00725848	0.0748046	124402	protein_coding
ENSG00000159792	PSKH1	-0.724908	3.98999	6.86745	0.00877797	0.0944464	5681	protein_coding	ENSG00000110400	NECTIN1	5532.76	-0.543639	0.202525	-2.68431	0.00726794	0.0748469	5818	protein_coding
ENSG00000079313	REXO1	-0.872412	2.38396	6.86685	0.00878093	0.0944464	57455	protein_coding	ENSG00000160588	MPZL3	6994.38	0.26738	0.0996356	2.68358	0.00728392	0.0748986	196264	protein_coding
ENSG00000206538	VGLL3	1.36204	1.11793	6.86542	0.00878795	0.0944464	389136	protein_coding	ENSG00000181817	LSM10	207.943	-0.656552	0.244665	-2.68348	0.0072861	0.0748986	84967	protein_coding
ENSG00000042445	RETSAT	-0.382951	7.08936	6.86422	0.00879385	0.0944464	54884	protein_coding	ENSG00000214706	IFRD2	860.993	-0.517549	0.192875	-2.68334	0.00728902	0.0748986	7866	protein_coding
ENSG00000143393	PI4KB	-0.486854	5.91773	6.85931	0.00881807	0.0944623	5298	protein_coding	ENSG00000171159	C9orf16	984.623	-0.550283	0.205126	-2.68265	0.00730406	0.074998	79095	protein_coding
ENSG00000239887	C1orf226	-0.419868	4.99483	6.85677	0.00883061	0.0944623	400793	protein_coding	ENSG00000137522	RNF121	563.087	-0.428817	0.159884	-2.68205	0.00731725	0.0750383	55298	protein_coding
ENSG00000163104	SMARCAD1	0.305763	6.46376	6.85661	0.0088314	0.0944623	56916	protein_coding	ENSG00000171148	TADA3	1439.9	-0.587114	0.21895	-2.6815	0.00732925	0.0750383	10474	protein_coding
ENSG00000116649	SRM	-0.697603	3.0192	6.85649	0.00883201	0.0944623	6723	protein_coding	ENSG00000198945	L3MBTL3	1488.14	0.317298	0.118317	2.68176	0.00732353	0.0750383	84456	protein_coding
ENSG00000049239	H6PD	-0.48064	4.97928	6.85637	0.00883258	0.0944623	9563	protein_coding	ENSG00000196505	GDAP2	3064.24	0.376453	0.140389	2.68149	0.00732945	0.0750383	54834	protein_coding
ENSG00000079482	OPHN1	0.566809	3.94851	6.85604	0.00883422	0.0944623	4983	protein_coding	ENSG00000132881	RSG1	91.4666	-0.625761	0.233417	-2.68087	0.00734313	0.0751234	79363	protein_coding
ENSG00000101333	PLCB4	0.438801	5.97997	6.85474	0.00884066	0.0944623	5332	protein_coding	ENSG00000162552	WNT4	1041.88	-0.588281	0.219528	-2.67976	0.00736754	0.0752274	54361	protein_coding
ENSG00000179832	MROH1	-0.803088	4.23253	6.85265	0.008851	0.0945036	727957	protein_coding	ENSG00000167962	ZNF598	362.363	-0.602785	0.225029	-2.6787	0.00739095	0.0752274	90850	protein_coding
ENSG00000255823	MTRNR2L8	-3.31887	1.93327	6.84935	0.00886735	0.0945906	100463486	protein_coding	ENSG00000170606	HSPA4	10871.2	0.289249	0.10796	2.67923	0.0073791	0.0752274	3308	protein_coding
ENSG00000138709	LARP1B	0.330424	5.77223	6.84839	0.00887213	0.0945906	55132	protein_coding	ENSG00000198604	BAZ1A	5624.49	0.296243	0.110552	2.67967	0.00736947	0.0752274	11177	protein_coding
ENSG00000075292	ZNF638	0.38228	8.11308	6.84671	0.00888044	0.0946101	27332	protein_coding	ENSG00000241553	ARPC4	1028.53	-0.522251	0.194956	-2.67881	0.00738839	0.0752274	10093	protein_coding
ENSG00000214253	FIS1	-0.889054	4.92811	6.83931	0.00891733	0.0947645	51024	protein_coding	ENSG00000173757	STAT5B	889.816	-0.290154	0.108312	-2.67887	0.00738718	0.0752274	6777	protein_coding
ENSG00000006062	MAP3K14	-0.870419	1.45165	6.83878	0.00891998	0.0947645	9020	protein_coding	ENSG00000051341	POLQ	313.18	0.421114	0.157198	2.67888	0.00738698	0.0752274	10721	protein_coding
ENSG00000081014	AP4E1	0.326673	5.58722	6.83871	0.00892031	0.0947645	23431	protein_coding	ENSG00000162069	BICDL2	1024.01	-0.590108	0.220345	-2.67812	0.00740375	0.0752503	146439	protein_coding
ENSG00000205765	C5orf51	0.387301	5.9288	6.83632	0.00893224	0.0947645	285636	protein_coding	ENSG00000163558	PRKCI	8873.81	0.259124	0.0967738	2.67762	0.00741472	0.0752503	5584	protein_coding
ENSG00000162981	FAM84A	0.401995	8.28766	6.83475	0.00894012	0.0947645	151354	protein_coding	ENSG00000058063	ATP11B	8804.11	0.307275	0.114756	2.67763	0.00741443	0.0752503	23200	protein_coding
ENSG00000138468	SENP7	0.402133	5.73138	6.83266	0.00895057	0.0947645	57337	protein_coding	ENSG00000207008	SNORA54	233.019	-0.626796	0.234068	-2.67784	0.00740994	0.0752503	677833	snoRNA
ENSG00000214530	STARD10	-0.697117	4.46857	6.8321	0.00895341	0.0947645	10809	protein_coding	ENSG00000177045	SIX5	97.3848	-0.691073	0.258135	-2.67718	0.00742451	0.075295	147912	protein_coding
ENSG00000167702	KIFC2	-0.792926	3.86143	6.82738	0.00897709	0.0947968	90990	protein_coding	ENSG00000104979	C19orf53	477.661	-0.717837	0.268161	-2.67688	0.00743107	0.0753069	28974	protein_coding
ENSG00000164077	MON1A	-0.811535	3.45365	6.82719	0.00897804	0.0947968	84315	protein_coding	ENSG00000172663	TMEM134	320.683	-0.628602	0.234956	-2.67541	0.00746382	0.07545	80194	protein_coding
ENSG00000120756	PLS1	0.434136	4.64331	6.82716	0.0089782	0.0947968	5357	protein_coding	ENSG00000100029	PES1	1130.95	-0.385179	0.14399	-2.67503	0.00747217	0.07545	23481	protein_coding
ENSG00000100401	RANGAP1	-0.673332	5.43138	6.82631	0.00898246	0.0947968	5905	protein_coding	ENSG00000196235	SUPT5H	1873.32	-0.55016	0.205664	-2.67505	0.00747188	0.07545	6829	protein_coding
ENSG00000164597	COG5	0.320563	6.29369	6.82422	0.00899297	0.0948261	10466	protein_coding	ENSG00000162496	DHRS3	1481.56	-0.514871	0.192414	-2.67586	0.0074538	0.07545	9249	protein_coding
ENSG00000142002	DPP9	-0.525731	4.37023	6.82318	0.00899824	0.0948261	91039	protein_coding	ENSG00000233276	GPX1	4573.2	-0.685973	0.256408	-2.67531	0.00746597	0.07545	2876	protein_coding
ENSG00000105202	FBL	-0.552209	4.39394	6.82034	0.00901254	0.0949082	2091	protein_coding	ENSG00000141741	MIEN1	549.648	-0.551145	0.206142	-2.67361	0.00750385	0.0755504	84299	protein_coding
ENSG00000188647	PTAR1	0.327697	7.56743	6.81299	0.00904972	0.095231	375743	protein_coding	ENSG00000165323	FAT3	57.3881	0.733999	0.274504	2.67391	0.00749719	0.0755504	120114	protein_coding
ENSG00000079805	DNM2	-0.556701	6.14357	6.81055	0.00906208	0.0952923	1785	protein_coding	ENSG00000175756	AURKAIP1	721.696	-0.730523	0.273262	-2.67334	0.00750997	0.0755504	54998	protein_coding
ENSG00000172663	TMEM134	-0.746826	3.38818	6.80787	0.00907569	0.0953667	80194	protein_coding	ENSG00000134905	CARS2	1094.88	-0.261276	0.0977411	-2.67314	0.00751452	0.0755504	79587	protein_coding
ENSG00000154978	VOPP1	-0.538324	4.33411	6.80445	0.00909309	0.0954238	81552	protein_coding	ENSG00000109103	UNC119	517.513	-0.499688	0.186885	-2.67377	0.0075003	0.0755504	9094	protein_coding
ENSG00000140548	ZNF710	-0.530792	4.77268	6.80372	0.00909682	0.0954238	374655	protein_coding	ENSG00000101363	MANBAL	789.795	-0.432319	0.161758	-2.67263	0.00752594	0.0756028	63905	protein_coding
ENSG00000068394	GPKOW	-0.654982	4.24073	6.8024	0.00910353	0.0954238	27238	protein_coding	ENSG00000155287	SLC25A28	369.046	-0.504667	0.188886	-2.67182	0.00754422	0.0756028	81894	protein_coding
ENSG00000117480	FAAH	-0.917559	3.11321	6.80111	0.00911014	0.0954238	2166	protein_coding	ENSG00000167747	C19orf48	278.92	-0.665769	0.249207	-2.67155	0.00755018	0.0756028	84798	protein_coding
ENSG00000175854	SWI5	-0.617107	3.05375	6.79984	0.00911662	0.0954238	375757	protein_coding	ENSG00000167625	ZNF526	249.54	-0.49874	0.186639	-2.67221	0.00753524	0.0756028	116115	protein_coding
ENSG00000167962	ZNF598	-0.700988	3.56239	6.7991	0.00912038	0.0954238	90850	protein_coding	ENSG00000176410	DNAJC30	109.781	-0.440908	0.165059	-2.67122	0.00755757	0.0756028	84277	protein_coding
ENSG00000173264	GPR137	-0.785926	3.39457	6.79512	0.00914071	0.0954971	56834	protein_coding	ENSG00000141002	TCF25	1844.31	-0.448468	0.167837	-2.67205	0.00753904	0.0756028	22980	protein_coding
ENSG00000117411	B4GALT2	-0.674541	6.38257	6.79308	0.00915119	0.0954971	8704	protein_coding	ENSG00000105792	CFAP69	43.3199	0.635609	0.23793	2.67141	0.00755328	0.0756028	79846	protein_coding
ENSG00000100181	TPTEP1	0.649664	4.61602	6.79274	0.00915295	0.0954971	387590	transcribed_unprocessed_pseudogene	ENSG00000161016	RPL8	6586.13	-0.734393	0.275028	-2.67024	0.00757963	0.0756664	6132	protein_coding
ENSG00000174080	CTSF	-0.532864	5.22835	6.79261	0.00915358	0.0954971	8722	protein_coding	ENSG00000100592	DAAM1	12975.5	0.372206	0.139392	2.67022	0.00758017	0.0756664	23002	protein_coding
ENSG00000173137	ADCK5	-0.87105	1.94386	6.78807	0.00917689	0.0956464	203054	protein_coding	ENSG00000108963	DPH1	265.413	-0.518789	0.194265	-2.67052	0.0075733	0.0756664	1801	protein_coding
ENSG00000123358	NR4A1	-1.16934	2.31511	6.78727	0.009181	0.0956464	3164	protein_coding	ENSG00000116688	MFN2	5477.66	-0.302926	0.113515	-2.6686	0.0076168	0.0759779	9927	protein_coding
ENSG00000188517	COL25A1	0.980453	0.998961	6.7791	0.00922312	0.0958849	84570	protein_coding	ENSG00000130640	TUBGCP2	1525.84	-0.438817	0.164484	-2.66784	0.00763411	0.0760962	10844	protein_coding
ENSG00000188483	IER5L	-0.788717	1.1289	6.7788	0.0092247	0.0958849	389792	protein_coding	ENSG00000151914	DST	75949	0.414309	0.155328	2.66731	0.00764617	0.0761436	667	protein_coding
ENSG00000145833	DDX46	0.30103	6.56775	6.77623	0.00923799	0.0958849	9879	protein_coding	ENSG00000119912	IDE	4004.12	0.273066	0.102381	2.66715	0.00764975	0.0761436	3416	protein_coding
ENSG00000181649	PHLDA2	-0.681365	2.55588	6.77535	0.00924256	0.0958849	7262	protein_coding	ENSG00000042493	CAPG	4173.53	-0.677366	0.254068	-2.66608	0.00767417	0.0762163	822	protein_coding
ENSG00000106278	PTPRZ1	1.14153	1.29373	6.77516	0.0092435	0.0958849	5803	protein_coding	ENSG00000148468	FAM171A1	516.598	-0.483786	0.18151	-2.66535	0.00769088	0.0762163	221061	protein_coding
ENSG00000168389	MFSD2A	-0.59898	3.40392	6.77492	0.00924475	0.0958849	84879	protein_coding	ENSG00000132470	ITGB4	3839.72	-0.7062	0.264956	-2.66535	0.00769084	0.0762163	3691	protein_coding
ENSG00000186866	POFUT2	-0.595775	3.18175	6.77352	0.00925203	0.0958849	23275	protein_coding	ENSG00000225697	SLC26A6	245.209	-0.646204	0.242441	-2.6654	0.00768967	0.0762163	65010	protein_coding
ENSG00000105976	MET	0.330344	7.36998	6.77218	0.00925896	0.0958849	4233	protein_coding	ENSG00000145439	CBR4	2172.41	0.254989	0.0956749	2.66516	0.0076952	0.0762163	84869	protein_coding
ENSG00000100316	RPL3	-0.526848	8.89021	6.77139	0.00926306	0.0958849	6122	protein_coding	ENSG00000168453	HR	2362.23	-0.664095	0.249045	-2.66656	0.00766309	0.0762163	55806	protein_coding
ENSG00000167637	ZNF283	0.363654	4.98377	6.76971	0.0092718	0.0959072	284349	protein_coding	ENSG00000136270	TBRG4	870.966	-0.537844	0.201751	-2.66589	0.00767856	0.0762163	9238	protein_coding
ENSG00000173230	GOLGB1	0.466506	9.25913	6.76706	0.00928558	0.095929	2804	protein_coding	ENSG00000077463	SIRT6	120.001	-0.686535	0.257669	-2.66441	0.00771239	0.0762792	51548	protein_coding
ENSG00000133703	KRAS	0.32295	6.95481	6.76677	0.00928705	0.095929	3845	protein_coding	ENSG00000180104	EXOC3	1048.76	-0.33149	0.124414	-2.66441	0.00771246	0.0762792	11336	protein_coding
ENSG00000178896	EXOSC4	-0.830073	2.50849	6.76268	0.00930837	0.0960811	54512	protein_coding	ENSG00000087086	FTL	5192.92	-0.655363	0.245997	-2.66412	0.0077191	0.0762909	2512	protein_coding
ENSG00000130731	METTL26	-0.774303	3.4808	6.75846	0.00933044	0.0960826	84326	protein_coding	ENSG00000135272	MDFIC	3836.94	0.316851	0.118946	2.66383	0.00772571	0.0763023	29969	protein_coding
ENSG00000152475	ZNF837	-1.00162	0.891213	6.75777	0.00933404	0.0960826	116412	protein_coding	ENSG00000070495	JMJD6	332.862	-0.315578	0.118489	-2.66335	0.00773673	0.0763572	23210	protein_coding
ENSG00000130589	HELZ2	-0.696027	4.04183	6.75761	0.00933487	0.0960826	85441	protein_coding	ENSG00000157881	PANK4	551.906	-0.542654	0.2038	-2.66268	0.00775217	0.0764556	55229	protein_coding
ENSG00000183034	OTOP2	-0.559347	5.5078	6.75105	0.00936927	0.096226	92736	protein_coding	ENSG00000137409	MTCH1	5605.43	-0.571954	0.214856	-2.66203	0.00776708	0.0765487	23787	protein_coding
ENSG00000117408	IPO13	-0.504076	5.11717	6.7491	0.00937952	0.096226	9670	protein_coding	ENSG00000071189	SNX13	4628.66	0.249054	0.0935733	2.66159	0.00777726	0.0765951	23161	protein_coding
ENSG00000118007	STAG1	0.283025	6.58405	6.74892	0.00938043	0.096226	10274	protein_coding	ENSG00000068394	GPKOW	581.287	-0.586123	0.220324	-2.66028	0.00780752	0.0767476	27238	protein_coding
ENSG00000176101	SSNA1	-0.934363	3.91518	6.74684	0.00939137	0.096226	8636	protein_coding	ENSG00000185803	SLC52A2	341.946	-0.750077	0.281933	-2.66048	0.00780296	0.0767476	79581	protein_coding
ENSG00000129292	PHF20L1	0.329681	6.95991	6.74613	0.00939513	0.096226	51105	protein_coding	ENSG00000130702	LAMA5	3008.18	-0.698816	0.262692	-2.66021	0.00780921	0.0767476	3911	protein_coding
ENSG00000173011	TADA2B	-0.400976	4.81882	6.74603	0.00939565	0.096226	93624	protein_coding	ENSG00000138172	CALHM2	74.1161	-0.639961	0.240672	-2.65906	0.00783592	0.076956	51063	protein_coding
ENSG00000181396	OGFOD3	-0.639386	4.28186	6.74193	0.00941727	0.096226	79701	protein_coding	ENSG00000095059	DHPS	640.21	-0.622558	0.234208	-2.65814	0.00785732	0.077112	1725	protein_coding
ENSG00000160877	NACC1	-0.45294	5.00751	6.74059	0.00942433	0.096226	112939	protein_coding	ENSG00000137411	VARS2	433.086	-0.552859	0.208033	-2.65755	0.00787108	0.0771387	57176	protein_coding
ENSG00000145012	LPP	0.598895	7.5918	6.73985	0.00942827	0.096226	4026	protein_coding	ENSG00000110074	FOXRED1	369.802	-0.665352	0.250342	-2.65777	0.00786587	0.0771387	55572	protein_coding
ENSG00000213719	CLIC1	-0.401748	7.11782	6.73948	0.00943018	0.096226	1192	protein_coding	ENSG00000117298	ECE1	1439.29	-0.500507	0.188403	-2.65658	0.00789377	0.077307	1889	protein_coding
ENSG00000170473	PYM1	-0.477579	5.17998	6.73814	0.00943727	0.096226	84305	protein_coding	ENSG00000104969	SGTA	931.432	-0.546767	0.205843	-2.65623	0.00790186	0.077332	6449	protein_coding
ENSG00000130811	EIF3G	-0.523231	5.60593	6.73671	0.00944487	0.096226	8666	protein_coding	ENSG00000167702	KIFC2	445.082	-0.667451	0.251358	-2.65538	0.00792181	0.077419	90990	protein_coding
ENSG00000079999	KEAP1	-0.43845	5.57542	6.73572	0.0094501	0.096226	9817	protein_coding	ENSG00000123159	GIPC1	4640.66	-0.691804	0.260519	-2.65549	0.00791938	0.077419	10755	protein_coding
ENSG00000168237	GLYCTK	-1.00832	1.28879	6.73506	0.00945358	0.096226	132158	protein_coding	ENSG00000185614	FAM212A	252.494	-0.740246	0.278816	-2.65496	0.00793173	0.0774618	389119	protein_coding
ENSG00000165323	FAT3	0.97309	0.937611	6.73468	0.00945562	0.096226	120114	protein_coding	ENSG00000130159	ECSIT	368.742	-0.670538	0.252666	-2.65385	0.00795789	0.077663	51295	protein_coding
ENSG00000104524	PYCRL	-0.884878	1.92184	6.73348	0.00946199	0.096226	65263	protein_coding	ENSG00000175213	ZNF408	174.794	-0.593627	0.223838	-2.65204	0.00800065	0.0779715	79797	protein_coding
ENSG00000123636	BAZ2B	0.359856	8.12149	6.73295	0.0094648	0.096226	29994	protein_coding	ENSG00000013306	SLC25A39	1650.81	-0.657217	0.247806	-2.65214	0.00799829	0.0779715	51629	protein_coding
ENSG00000196182	STK40	-0.485683	4.57058	6.73243	0.00946756	0.096226	83931	protein_coding	ENSG00000133275	CSNK1G2	1008.73	-0.491158	0.185227	-2.65165	0.00800994	0.0780077	1455	protein_coding
ENSG00000065060	UHRF1BP1	0.525904	5.71338	6.73082	0.0094761	0.0962457	54887	protein_coding	ENSG00000204348	DXO	164.616	-0.634772	0.239474	-2.65069	0.00803268	0.078066	1797	protein_coding
ENSG00000184076	UQCR10	-0.642279	5.42882	6.72833	0.00948935	0.0962551	29796	protein_coding	ENSG00000103423	DNAJA3	1260.96	-0.360073	0.135821	-2.65109	0.00802315	0.078066	9093	protein_coding
ENSG00000182544	MFSD5	-0.587605	4.56297	6.72816	0.00949022	0.0962551	84975	protein_coding	ENSG00000127837	AAMP	2382.99	-0.537156	0.20264	-2.65078	0.00803055	0.078066	14	protein_coding
ENSG00000100033	PRODH	-1.33922	2.94463	6.72231	0.00952142	0.0965044	5625	protein_coding	ENSG00000112249	ASCC3	5731.54	0.317906	0.119953	2.65025	0.00804334	0.0781153	10973	protein_coding
ENSG00000100815	TRIP11	0.371814	7.96458	6.71408	0.00956546	0.0968835	9321	protein_coding	ENSG00000177700	POLR2L	1121.97	-0.767165	0.289522	-2.64976	0.00805478	0.0781722	5441	protein_coding
ENSG00000153904	DDAH1	0.685455	3.9757	6.70883	0.00959367	0.0968866	23576	protein_coding	ENSG00000130830	MPP1	121.4	-0.452635	0.170851	-2.6493	0.00806582	0.078225	4354	protein_coding
ENSG00000134815	DHX34	-0.712705	2.70092	6.7087	0.00959434	0.0968866	9704	protein_coding	ENSG00000092148	HECTD1	20663	0.28967	0.10937	2.64852	0.00808442	0.0782441	25831	protein_coding
ENSG00000131263	RLIM	0.322905	7.42801	6.70723	0.00960227	0.0968866	51132	protein_coding	ENSG00000196642	RABL6	1287.33	-0.356818	0.134726	-2.64846	0.00808582	0.0782441	55684	protein_coding
ENSG00000141741	MIEN1	-0.598092	4.15873	6.70697	0.00960366	0.0968866	84299	protein_coding	ENSG00000164483	SAMD3	147.278	0.648277	0.244831	2.64786	0.0081003	0.0782441	154075	protein_coding
ENSG00000125912	NCLN	-1.05846	3.23264	6.7069	0.00960408	0.0968866	56926	protein_coding	ENSG00000141736	ERBB2	5364.68	-0.487217	0.184007	-2.64782	0.00810135	0.0782441	2064	protein_coding
ENSG00000172336	POP7	-0.716117	3.64501	6.70661	0.00960563	0.0968866	10248	protein_coding	ENSG00000102189	EEA1	6501.63	0.406163	0.153381	2.64806	0.00809561	0.0782441	8411	protein_coding
ENSG00000197530	MIB2	-0.787945	3.73728	6.70322	0.00962392	0.0969928	142678	protein_coding	ENSG00000141527	CARD14	93.0303	-0.706076	0.266612	-2.64833	0.00808915	0.0782441	79092	protein_coding
ENSG00000108106	UBE2S	-0.884885	2.66583	6.70111	0.00963531	0.0969928	27338	protein_coding	ENSG00000136840	ST6GALNAC4	48.4387	-0.784695	0.296416	-2.64728	0.00811424	0.0782785	27090	protein_coding
ENSG00000174827	PDZK1	-0.935564	0.70642	6.70096	0.0096361	0.0969928	5174	protein_coding	ENSG00000115421	PAPOLG	1617.23	0.276118	0.104306	2.6472	0.00811611	0.0782785	64895	protein_coding
ENSG00000161243	FBXO27	-0.505102	4.76501	6.69931	0.00964503	0.0970157	126433	protein_coding	ENSG00000099800	TIMM13	689.521	-0.700287	0.26461	-2.64649	0.00813318	0.0783891	26517	protein_coding
ENSG00000187147	RNF220	-0.496238	5.38929	6.69807	0.00965171	0.0970159	55182	protein_coding	ENSG00000116141	MARK1	834.636	0.285251	0.107826	2.64547	0.00815777	0.0785719	4139	protein_coding
ENSG00000141002	TCF25	-0.453144	5.90489	6.6947	0.00967001	0.0970884	22980	protein_coding	ENSG00000196465	MYL6B	464.883	-0.665451	0.25157	-2.64519	0.00816448	0.0785824	140465	protein_coding
ENSG00000105520	PLPPR2	-0.649253	3.67784	6.69429	0.00967222	0.0970884	64748	protein_coding	ENSG00000130653	PNPLA7	56.7416	-0.631847	0.238953	-2.64423	0.00818773	0.078752	375775	protein_coding
ENSG00000115648	MLPH	-0.635637	5.60334	6.69037	0.00969351	0.0972351	79083	protein_coding	ENSG00000117408	IPO13	1068.93	-0.484006	0.183069	-2.64385	0.00819686	0.0787856	9670	protein_coding
ENSG00000159423	ALDH4A1	-0.94157	0.617069	6.68111	0.00974401	0.09763	8659	protein_coding	ENSG00000182674	KCNB2	34.3761	0.876764	0.331825	2.64225	0.00823576	0.0791052	9312	protein_coding
ENSG00000100226	GTPBP1	-0.56724	5.07967	6.6807	0.00974626	0.09763	9567	protein_coding	ENSG00000140939	NOL3	490.294	-0.523508	0.19824	-2.64078	0.00827164	0.0791237	8996	protein_coding
ENSG00000169583	CLIC3	-1.2077	3.69223	6.67634	0.00977008	0.0978014	9022	protein_coding	ENSG00000079616	KIF22	756.578	-0.441913	0.167339	-2.64082	0.00827061	0.0791237	3835	protein_coding
ENSG00000113441	LNPEP	0.425736	8.45747	6.67076	0.00980072	0.0979833	4012	protein_coding	ENSG00000183783	KCTD8	462.82	0.508211	0.192444	2.64082	0.00827058	0.0791237	386617	protein_coding
ENSG00000105855	ITGB8	0.396159	8.57501	6.66874	0.00981183	0.0979833	3696	protein_coding	ENSG00000177830	CHID1	443.069	-0.634535	0.240254	-2.6411	0.00826384	0.0791237	66005	protein_coding
ENSG00000135968	GCC2	0.415375	7.01313	6.66821	0.00981478	0.0979833	9648	protein_coding	ENSG00000117620	SLC35A3	2194.77	0.340025	0.128721	2.64157	0.00825227	0.0791237	23443	protein_coding
ENSG00000143643	TTC13	0.369978	4.90057	6.66815	0.00981513	0.0979833	79573	protein_coding	ENSG00000130382	MLLT1	604.41	-0.414262	0.156817	-2.6417	0.00824916	0.0791237	4298	protein_coding
ENSG00000136877	FPGS	-0.773939	3.17011	6.6643	0.00983635	0.0980707	2356	protein_coding	ENSG00000083642	PDS5B	2187.56	0.37578	0.142312	2.64053	0.00827775	0.0791281	23047	protein_coding
ENSG00000198356	ASNA1	-0.637346	4.79933	6.66337	0.00984146	0.0980707	439	protein_coding	ENSG00000148308	GTF3C5	835.884	-0.543546	0.205994	-2.63866	0.00832352	0.0791867	9328	protein_coding
ENSG00000014164	ZC3H3	-0.947887	1.85723	6.66203	0.00984885	0.0980707	23144	protein_coding	ENSG00000073060	SCARB1	35.1703	-0.712508	0.270007	-2.63885	0.00831878	0.0791867	949	protein_coding
ENSG00000186501	TMEM222	-0.762293	3.84648	6.66103	0.0098544	0.0980707	84065	protein_coding	ENSG00000154380	ENAH	954.835	0.425533	0.161261	2.63879	0.00832032	0.0791867	55740	protein_coding
ENSG00000161048	NAPEPLD	0.49146	4.72028	6.65949	0.0098629	0.0980707	222236	protein_coding	ENSG00000125676	THOC2	3090.45	0.360788	0.136698	2.6393	0.00830784	0.0791867	57187	protein_coding
ENSG00000136636	KCTD3	0.315338	7.04348	6.65925	0.00986422	0.0980707	51133	protein_coding	ENSG00000156966	B3GNT7	400.774	-0.516427	0.195663	-2.63937	0.00830605	0.0791867	93010	protein_coding
ENSG00000138835	RGS3	-0.538615	4.03081	6.65475	0.00988916	0.0982517	5998	protein_coding	ENSG00000197530	MIB2	409.02	-0.650397	0.246424	-2.63934	0.00830672	0.0791867	142678	protein_coding
ENSG00000087266	SH3BP2	-0.455514	5.64586	6.65318	0.00989792	0.0982602	6452	protein_coding	ENSG00000087087	SRRT	1330.63	-0.445864	0.168919	-2.63951	0.00830259	0.0791867	51593	protein_coding
ENSG00000164938	TP53INP1	0.305767	7.14522	6.65049	0.00991284	0.0982602	94241	protein_coding	ENSG00000157978	LDLRAP1	3371.77	-0.341423	0.129444	-2.63762	0.00834903	0.0792138	26119	protein_coding
ENSG00000170606	HSPA4	0.328367	8.47327	6.64984	0.0099165	0.0982602	3308	protein_coding	ENSG00000161618	ALDH16A1	527.763	-0.644832	0.244466	-2.63772	0.00834655	0.0792138	126133	protein_coding
ENSG00000167600	CYP2S1	-0.850841	1.76422	6.64863	0.00992319	0.0982602	29785	protein_coding	ENSG00000178982	EIF3K	2622.24	-0.619255	0.234758	-2.63784	0.00834359	0.0792138	27335	protein_coding
ENSG00000197641	SERPINB13	1.35298	1.58856	6.64854	0.0099237	0.0982602	5275	protein_coding	ENSG00000166965	RCCD1	214.002	-0.514312	0.194952	-2.63814	0.00833612	0.0792138	91433	protein_coding
ENSG00000204628	RACK1	-0.616666	8.36338	6.6472	0.00993116	0.0982673	10399	protein_coding	ENSG00000007255	TRAPPC6A	258.419	-0.733346	0.27811	-2.63689	0.00836709	0.0792776	79090	protein_coding
ENSG00000048140	TSPAN17	-0.530366	4.79688	6.64559	0.00994015	0.0982895	26262	protein_coding	ENSG00000088356	PDRG1	234.509	-0.460133	0.174484	-2.63711	0.00836163	0.0792776	81572	protein_coding
ENSG00000197822	OCLN	0.510524	5.86314	6.63921	0.00997581	0.0985753	100506658	protein_coding	ENSG00000230359	TPI1P2	49.1384	-0.550313	0.208754	-2.63618	0.00838449	0.0793886	286016	transcribed_processed_pseudogene
ENSG00000130640	TUBGCP2	-0.441309	5.63087	6.63121	0.0100207	0.0989229	10844	protein_coding	ENSG00000100796	PPP4R3A	4625.49	0.230244	0.087386	2.6348	0.00841881	0.0796597	55671	protein_coding
ENSG00000100395	L3MBTL2	-0.535889	4.44892	6.63053	0.0100246	0.0989229	83746	protein_coding	ENSG00000129968	ABHD17A	443.569	-0.743535	0.282244	-2.63436	0.0084295	0.0796678	81926	protein_coding
ENSG00000143819	EPHX1	-0.569114	4.92692	6.62793	0.0100392	0.0990006	2052	protein_coding	ENSG00000205363	C15orf59	40.9844	-0.834813	0.316901	-2.6343	0.00843106	0.0796678	388135	protein_coding
ENSG00000152061	RABGAP1L	0.303765	8.25532	6.62236	0.0100706	0.0990428	9910	protein_coding	ENSG00000080189	SLC35C2	1001.87	-0.567372	0.215554	-2.63215	0.0084846	0.0800191	51006	protein_coding
ENSG00000088256	GNA11	-0.547945	5.22885	6.62158	0.010075	0.0990428	2767	protein_coding	ENSG00000090447	TFAP4	171.071	-0.552148	0.209774	-2.6321	0.00848581	0.0800191	7023	protein_coding
ENSG00000166747	AP1G1	0.325623	7.71123	6.62157	0.0100751	0.0990428	164	protein_coding	ENSG00000105669	COPE	1038.49	-0.744358	0.282832	-2.6318	0.00849339	0.0800191	11316	protein_coding
ENSG00000103260	METRN	-1.3703	1.1022	6.61959	0.0100863	0.0990428	79006	protein_coding	ENSG00000103227	LMF1	149.539	-0.65715	0.249731	-2.63143	0.00850256	0.0800191	64788	protein_coding
ENSG00000088179	PTPN4	0.319337	6.11783	6.61951	0.0100867	0.0990428	5775	protein_coding	ENSG00000084693	AGBL5	241.465	-0.439481	0.167009	-2.63148	0.00850145	0.0800191	60509	protein_coding
ENSG00000087077	TRIP6	-0.442192	5.87966	6.6191	0.0100891	0.0990428	7205	protein_coding	ENSG00000157625	TAB3	1697.13	0.382733	0.145417	2.63198	0.00848899	0.0800191	257397	protein_coding
ENSG00000137393	RNF144B	0.375672	5.91329	6.61876	0.010091	0.0990428	255488	protein_coding	ENSG00000159714	ZDHHC1	36.1972	-0.585296	0.222526	-2.63024	0.00853253	0.0801393	29800	protein_coding
ENSG00000101935	AMMECR1	0.402189	5.26169	6.61659	0.0101033	0.0990968	9949	protein_coding	ENSG00000177302	TOP3A	581.969	-0.30882	0.117407	-2.63034	0.00853003	0.0801393	7156	protein_coding
ENSG00000174197	MGA	0.37394	7.26089	6.61424	0.0101166	0.0991006	23269	protein_coding	ENSG00000139044	B4GALNT3	1854.85	-0.585909	0.22274	-2.63046	0.00852701	0.0801393	283358	protein_coding
ENSG00000237441	RGL2	-0.490924	5.16523	6.61413	0.0101173	0.0991006	5863	protein_coding	ENSG00000079337	RAPGEF3	2539.57	-0.607272	0.230909	-2.62992	0.00854058	0.0801611	10411	protein_coding
ENSG00000138834	MAPK8IP3	-0.769629	3.93053	6.61058	0.0101375	0.0992273	23162	protein_coding	ENSG00000173171	MTX1	280.533	-0.564685	0.214771	-2.62925	0.00855737	0.080211	4580	protein_coding
ENSG00000184216	IRAK1	-0.520447	6.10945	6.60914	0.0101457	0.0992273	3654	protein_coding	ENSG00000168769	TET2	13870.9	0.3261	0.124022	2.62938	0.00855407	0.080211	54790	protein_coding
ENSG00000004766	VPS50	0.354649	5.58699	6.607	0.0101579	0.0992273	55610	protein_coding	ENSG00000233621	LINC01137	80.4382	-0.520706	0.1981	-2.6285	0.00857613	0.080333	728431	antisense
ENSG00000130779	CLIP1	0.290393	7.88768	6.60644	0.0101611	0.0992273	6249	protein_coding	ENSG00000142784	WDTC1	1601.2	-0.52471	0.199711	-2.62735	0.0086053	0.0804425	23038	protein_coding
ENSG00000108679	LGALS3BP	-0.621649	5.75449	6.60588	0.0101642	0.0992273	3959	protein_coding	ENSG00000149923	PPP4C	1131.84	-0.691612	0.26319	-2.6278	0.00859383	0.0804425	5531	protein_coding
ENSG00000158747	NBL1	-0.654314	4.02566	6.60424	0.0101736	0.0992522	4681	protein_coding	ENSG00000117480	FAAH	264.029	-0.710044	0.270227	-2.62758	0.00859948	0.0804425	2166	protein_coding
ENSG00000197774	EME2	-1.01185	2.39635	6.60128	0.0101905	0.0993508	197342	protein_coding	ENSG00000122299	ZC3H7A	1648.36	0.283936	0.10809	2.62684	0.00861808	0.0804565	29066	protein_coding
ENSG00000109101	FOXN1	-0.72007	2.5782	6.59883	0.0102046	0.0993974	8456	protein_coding	ENSG00000104129	DNAJC17	351.237	-0.611441	0.232848	-2.62593	0.0086413	0.0806195	55192	protein_coding
ENSG00000138768	USO1	0.330588	7.79512	6.59807	0.0102089	0.0993974	8615	protein_coding	ENSG00000155666	KDM8	57.5839	-0.625266	0.238149	-2.62552	0.00865168	0.0806625	79831	protein_coding
ENSG00000168769	TET2	0.371268	8.82839	6.59592	0.0102213	0.099451	54790	protein_coding	ENSG00000136830	FAM129B	10841	-0.685243	0.261044	-2.62502	0.00866451	0.0807283	64855	protein_coding
ENSG00000120885	CLU	-0.569641	13.1966	6.59224	0.0102424	0.0994557	1191	protein_coding	ENSG00000181027	FKRP	146.173	-0.412072	0.157039	-2.62401	0.00869007	0.080805	79147	protein_coding
ENSG00000275395	FCGBP	-1.35104	1.03181	6.59201	0.0102438	0.0994557	8857	protein_coding	ENSG00000104915	STX10	440.679	-0.649311	0.247443	-2.62408	0.00868823	0.080805	8677	protein_coding
ENSG00000173559	NABP1	0.629517	4.55409	6.58765	0.0102689	0.0994557	64859	protein_coding	ENSG00000128604	IRF5	173.315	-0.486619	0.185447	-2.62403	0.00868952	0.080805	3663	protein_coding
ENSG00000148334	PTGES2	-0.783815	4.27147	6.58694	0.010273	0.0994557	80142	protein_coding	ENSG00000160993	ALKBH4	241.352	-0.559587	0.213352	-2.62284	0.00872014	0.0810306	54784	protein_coding
ENSG00000125633	CCDC93	0.337671	5.61133	6.58567	0.0102803	0.0994557	54520	protein_coding	ENSG00000172336	POP7	384.153	-0.613294	0.233901	-2.62202	0.00874103	0.0810902	10248	protein_coding
ENSG00000198753	PLXNB3	-1.22084	0.407562	6.58495	0.0102844	0.0994557	5365	protein_coding	ENSG00000143258	USP21	309.139	-0.43819	0.167126	-2.62191	0.00874381	0.0810902	27005	protein_coding
ENSG00000055208	TAB2	0.374503	6.53835	6.58493	0.0102846	0.0994557	23118	protein_coding	ENSG00000200795	RNU4-1	745.183	0.852321	0.325105	2.62168	0.00874974	0.0810902	26835	snRNA
ENSG00000196152	ZNF79	-0.489209	3.72978	6.58306	0.0102954	0.0994557	7633	protein_coding	ENSG00000198746	GPATCH3	194.066	-0.536802	0.204744	-2.62183	0.00874603	0.0810902	63906	protein_coding
ENSG00000144749	LRIG1	-0.399052	6.79227	6.58291	0.0102962	0.0994557	26018	protein_coding	ENSG00000175550	DRAP1	639.952	-0.61895	0.23623	-2.62012	0.00878993	0.0814088	10589	protein_coding
ENSG00000158856	DMTN	-1.03181	1.07584	6.58255	0.0102983	0.0994557	2039	protein_coding	ENSG00000102921	N4BP1	3186.94	0.289063	0.110349	2.61952	0.00880524	0.0814965	9683	protein_coding
ENSG00000099219	ERMP1	0.356884	7.16934	6.58237	0.0102994	0.0994557	79956	protein_coding	ENSG00000167797	CDK2AP2	327.216	-0.706862	0.269882	-2.61915	0.00881486	0.0815317	10263	protein_coding
ENSG00000164483	SAMD3	0.808094	2.28048	6.58033	0.0103112	0.0994557	154075	protein_coding	ENSG00000160209	PDXK	3148.76	-0.362207	0.138416	-2.6168	0.00887592	0.0820421	8566	protein_coding
ENSG00000102878	HSF4	-0.874765	1.58301	6.58015	0.0103122	0.0994557	3299	protein_coding	ENSG00000080345	RIF1	5732.57	0.396082	0.151389	2.61632	0.00888833	0.0820484	55183	protein_coding
ENSG00000067248	DHX29	0.312384	6.91962	6.57863	0.0103211	0.0994557	54505	protein_coding	ENSG00000185262	UBALD2	207.798	-0.639477	0.244399	-2.61653	0.00888287	0.0820484	283991	protein_coding
ENSG00000160972	PPP1R16A	-0.944255	3.33984	6.57782	0.0103257	0.0994557	84988	protein_coding	ENSG00000118046	STK11	886.321	-0.549868	0.210241	-2.61542	0.00891168	0.0821554	6794	protein_coding
ENSG00000141568	FOXK2	-0.363795	5.62502	6.57611	0.0103356	0.0994557	3607	protein_coding	ENSG00000063241	ISOC2	432.111	-0.732246	0.279956	-2.61558	0.00890768	0.0821554	79763	protein_coding
ENSG00000256073	URB1-AS1	-0.644056	2.44699	6.57576	0.0103377	0.0994557	84996	lincRNA	ENSG00000181396	OGFOD3	599.218	-0.570347	0.218091	-2.61518	0.00891813	0.0821607	79701	protein_coding
ENSG00000119285	HEATR1	0.368602	6.39262	6.57118	0.0103643	0.0995268	55127	protein_coding	ENSG00000109445	ZNF330	1163.79	0.225822	0.0863685	2.61463	0.00893244	0.0822384	27309	protein_coding
ENSG00000120915	EPHX2	-0.359916	5.62406	6.57077	0.0103667	0.0995268	2053	protein_coding	ENSG00000108106	UBE2S	193.012	-0.689997	0.263923	-2.61439	0.00893872	0.0822421	27338	protein_coding
ENSG00000136237	RAPGEF5	0.328737	7.48607	6.56983	0.0103722	0.0995268	9771	protein_coding	ENSG00000168306	ACOX2	32.2634	-0.680274	0.26028	-2.61362	0.00895882	0.0823728	8309	protein_coding
ENSG00000108528	SLC25A11	-0.669539	4.20907	6.5698	0.0103724	0.0995268	8402	protein_coding	ENSG00000083312	TNPO1	12418.1	0.316459	0.121101	2.61317	0.00897068	0.0823736	3842	protein_coding
ENSG00000076067	RBMS2	0.48193	4.52763	6.56702	0.0103886	0.0995753	5939	protein_coding	ENSG00000171298	GAA	486.593	-0.698816	0.267416	-2.61322	0.00896937	0.0823736	2548	protein_coding
ENSG00000102977	ACD	-0.809405	2.0996	6.5666	0.0103911	0.0995753	65057	protein_coding	ENSG00000023191	RNH1	2729.9	-0.666299	0.255016	-2.61277	0.00898109	0.082415	6050	protein_coding
ENSG00000197302	ZNF720	0.397582	4.83066	6.56502	0.0104003	0.0995981	124411	protein_coding	ENSG00000106244	PDAP1	2394.68	-0.514642	0.197011	-2.61225	0.00899488	0.0824875	11333	protein_coding
ENSG00000117000	RLF	0.325952	6.35204	6.56067	0.0104257	0.0997679	6018	protein_coding	ENSG00000275832	ARHGAP23	4453.29	-0.466899	0.178754	-2.61197	0.00900213	0.0824998	57636	protein_coding
ENSG00000164134	NAA15	0.305193	7.05776	6.55965	0.0104317	0.0997679	80155	protein_coding	ENSG00000175482	POLD4	78.6745	-0.625108	0.239406	-2.61107	0.00902586	0.082555	57804	protein_coding
ENSG00000079387	SENP1	0.327455	5.68628	6.55638	0.0104508	0.0998857	29843	protein_coding	ENSG00000102901	CENPT	414.523	-0.467483	0.179026	-2.61126	0.009021	0.082555	80152	protein_coding
									ENSG00000136877	FPGS	275.301	-0.64057	0.24532	-2.61117	0.00902343	0.082555	2356	protein_coding
									ENSG00000175602	CCDC85B	193.24	-0.707647	0.271069	-2.61058	0.00903889	0.0826201	11007	protein_coding
									ENSG00000094631	HDAC6	1281.15	-0.426538	0.163407	-2.61028	0.00904689	0.0826393	10013	protein_coding
									ENSG00000072310	SREBF1	2237.69	-0.619232	0.237273	-2.60979	0.00905983	0.0827035	6720	protein_coding
									ENSG00000161013	MGAT4B	843.81	-0.533604	0.204559	-2.60855	0.00909261	0.0829211	11282	protein_coding
									ENSG00000149782	PLCB3	1413.51	-0.58277	0.223417	-2.60844	0.00909553	0.0829211	5331	protein_coding
									ENSG00000171302	CANT1	593.9	-0.426895	0.163702	-2.60775	0.00911389	0.0830344	124583	protein_coding
									ENSG00000155034	FBXL18	155.007	-0.500037	0.191822	-2.60677	0.00914006	0.0832186	80028	protein_coding
									ENSG00000007384	RHBDF1	368.539	-0.574153	0.220279	-2.60648	0.00914772	0.0832342	64285	protein_coding
									ENSG00000077942	FBLN1	516.004	-0.493597	0.1894	-2.60611	0.00915774	0.0832711	2192	protein_coding
									ENSG00000163191	S100A11	3973.93	-0.51318	0.197034	-2.60452	0.00920019	0.0836027	6282	protein_coding
									ENSG00000173068	BNC2	4827.21	0.319538	0.122746	2.60325	0.0092344	0.0836797	54796	protein_coding
									ENSG00000186577	C6orf1	89.487	-0.674714	0.259421	-2.60084	0.00929952	0.0836797	221491	protein_coding
									ENSG00000140326	CDAN1	277.409	-0.494694	0.190341	-2.59899	0.00934976	0.0836797	146059	protein_coding
									ENSG00000100106	TRIOBP	457.833	-0.481571	0.185279	-2.59916	0.00934515	0.0836797	11078	protein_coding
									ENSG00000173264	GPR137	322.134	-0.644629	0.247727	-2.60218	0.00926341	0.0836797	56834	protein_coding
									ENSG00000079999	KEAP1	1472.02	-0.430895	0.165784	-2.59913	0.00934612	0.0836797	9817	protein_coding
									ENSG00000158747	NBL1	500.9	-0.578618	0.222519	-2.60031	0.00931388	0.0836797	4681	protein_coding
									ENSG00000104863	LIN7B	88.7874	-0.545245	0.209648	-2.60076	0.00930166	0.0836797	64130	protein_coding
									ENSG00000158856	DMTN	62.3836	-0.763213	0.293571	-2.59976	0.0093289	0.0836797	2039	protein_coding
									ENSG00000128563	PRKRIP1	399.949	-0.365048	0.14043	-2.59951	0.0093358	0.0836797	79706	protein_coding
									ENSG00000107872	FBXL15	152.577	-0.723364	0.277805	-2.60385	0.00921824	0.0836797	79176	protein_coding
									ENSG00000140553	UNC45A	1301.4	-0.601737	0.231471	-2.59962	0.00933269	0.0836797	55898	protein_coding
									ENSG00000251247	ZNF345	224.742	0.373952	0.143634	2.6035	0.00922781	0.0836797	25850	protein_coding
									ENSG00000170473	PYM1	1117.87	-0.461996	0.17765	-2.6006	0.00930616	0.0836797	84305	protein_coding
									ENSG00000125651	GTF2F1	1107.8	-0.564708	0.217219	-2.59972	0.00933009	0.0836797	2962	protein_coding
									ENSG00000197976	AKAP17A	710.273	-0.480131	0.184709	-2.59939	0.00933903	0.0836797	8227	protein_coding
									ENSG00000215305	VPS16	414.986	-0.50186	0.193028	-2.59994	0.00932396	0.0836797	64601	protein_coding
									ENSG00000183597	TANGO2	335.409	-0.573993	0.220588	-2.6021	0.00926548	0.0836797	128989	protein_coding
									ENSG00000127220	ABHD8	159.701	-0.640845	0.246358	-2.60127	0.00928785	0.0836797	79575	protein_coding
									ENSG00000143502	SUSD4	285.456	0.674798	0.259648	2.5989	0.00935226	0.0836797	55061	protein_coding
									ENSG00000185100	ADSSL1	411.233	-0.490397	0.188488	-2.60173	0.00927536	0.0836797	122622	protein_coding
									ENSG00000147854	UHRF2	1114.56	0.355814	0.136714	2.60261	0.00925173	0.0836797	115426	protein_coding
									ENSG00000104093	DMXL2	1583.14	0.400841	0.153978	2.60324	0.00923486	0.0836797	23312	protein_coding
									ENSG00000104679	R3HCC1	521.555	-0.549688	0.211528	-2.59865	0.009359	0.0836864	203069	protein_coding
									ENSG00000164081	TEX264	868.338	-0.637497	0.245394	-2.59785	0.00938088	0.0837216	51368	protein_coding
									ENSG00000239697	TNFSF12	46.8501	-0.614536	0.236527	-2.59817	0.00937225	0.0837216	8742	protein_coding
									ENSG00000100226	GTPBP1	1040.43	-0.528064	0.203253	-2.59806	0.00937523	0.0837216	9567	protein_coding
									ENSG00000048140	TSPAN17	856.642	-0.502171	0.193346	-2.59727	0.00939693	0.0838113	26262	protein_coding
									ENSG00000268104	SLC6A14	515.742	0.860633	0.331417	2.59683	0.0094089	0.0838646	11254	protein_coding
									ENSG00000141013	GAS8	244.285	-0.564059	0.21726	-2.59624	0.00942508	0.0838885	2622	protein_coding
									ENSG00000105341	ATP5SL	561.847	-0.500437	0.192744	-2.59638	0.00942127	0.0838885	55101	protein_coding
									ENSG00000025434	NR1H3	81.7462	-0.514504	0.198185	-2.59607	0.00942958	0.0838885	10062	protein_coding
									ENSG00000112773	FAM46A	2771.08	0.368745	0.142058	2.59574	0.00943861	0.0839155	55603	protein_coding
									ENSG00000101935	AMMECR1	1173.28	0.35664	0.137434	2.59498	0.0094596	0.0839419	9949	protein_coding
									ENSG00000149182	ARFGAP2	1752.78	-0.532857	0.205323	-2.59521	0.00945333	0.0839419	84364	protein_coding
									ENSG00000166979	EVA1C	263.384	-0.415549	0.160167	-2.59448	0.00947349	0.0839587	59271	protein_coding
									ENSG00000136699	SMPD4	454.728	-0.574959	0.221605	-2.59452	0.00947235	0.0839587	55627	protein_coding
									ENSG00000064961	HMG20B	586.14	-0.640181	0.246771	-2.59423	0.00948029	0.0839657	10362	protein_coding
									ENSG00000158290	CUL4B	8598.11	0.348554	0.134398	2.59345	0.00950193	0.0839978	8450	protein_coding
									ENSG00000169891	REPS2	721.488	0.373578	0.144047	2.59345	0.00950176	0.0839978	9185	protein_coding
									ENSG00000083097	DOPEY1	2856.72	0.350469	0.135124	2.59367	0.00949564	0.0839978	23033	protein_coding
									ENSG00000102893	PHKB	5553.99	0.217291	0.083798	2.59304	0.0095133	0.0840046	5257	protein_coding
									ENSG00000164077	MON1A	335.837	-0.656092	0.253026	-2.59298	0.00951472	0.0840046	84315	protein_coding
									ENSG00000124587	PEX6	547.468	-0.567702	0.218976	-2.59253	0.0095272	0.0840088	5190	protein_coding
									ENSG00000164151	ICE1	4437.52	0.231711	0.0893693	2.59274	0.00952149	0.0840088	23379	protein_coding
									ENSG00000169189	NSMCE1	198.043	-0.345776	0.13341	-2.59183	0.00954663	0.0840212	197370	protein_coding
									ENSG00000165416	SUGT1	3928.62	0.303394	0.117052	2.59196	0.0095431	0.0840212	10910	protein_coding
									ENSG00000013364	MVP	2149.82	-0.66613	0.257011	-2.59183	0.00954659	0.0840212	9961	protein_coding
									ENSG00000149091	DGKZ	418.264	-0.66411	0.256291	-2.59123	0.00956332	0.0841151	8525	protein_coding
									ENSG00000114767	RRP9	379.348	-0.573533	0.221503	-2.58928	0.00961773	0.0844874	9136	protein_coding
									ENSG00000135617	PRADC1	349.146	-0.589818	0.227775	-2.58948	0.00961217	0.0844874	84279	protein_coding
									ENSG00000197774	EME2	159.1	-0.731222	0.28265	-2.58702	0.00968098	0.0845593	197342	protein_coding
									ENSG00000168930	TRIM49	33.2604	0.777034	0.300156	2.58877	0.00963207	0.0845593	57093	protein_coding
									ENSG00000187091	PLCD1	1382.34	-0.55718	0.215272	-2.58826	0.00964614	0.0845593	5333	protein_coding
									ENSG00000176619	LMNB2	1035.88	-0.534546	0.206658	-2.58663	0.00969209	0.0845593	84823	protein_coding
									ENSG00000256683	ZNF350	716.292	0.365226	0.141173	2.58707	0.00967958	0.0845593	59348	protein_coding
									ENSG00000008382	MPND	126.116	-0.743039	0.287053	-2.58851	0.0096393	0.0845593	84954	protein_coding
									ENSG00000117308	GALE	642.335	-0.616547	0.238263	-2.58768	0.00966257	0.0845593	2582	protein_coding
									ENSG00000187051	RPS19BP1	907.826	-0.581525	0.224832	-2.58648	0.00969608	0.0845593	91582	protein_coding
									ENSG00000106443	PHF14	2258.78	0.218228	0.0843537	2.58706	0.00967996	0.0845593	9678	protein_coding
									ENSG00000035928	RFC1	6698.65	0.26367	0.101945	2.5864	0.00969847	0.0845593	5981	protein_coding
									ENSG00000184990	SIVA1	531.049	-0.64698	0.250112	-2.58676	0.00968836	0.0845593	10572	protein_coding
									ENSG00000138834	MAPK8IP3	467.552	-0.643061	0.248493	-2.58784	0.00965795	0.0845593	23162	protein_coding
									ENSG00000110237	ARHGEF17	307.764	-0.563173	0.217831	-2.58537	0.00972756	0.0847073	9828	protein_coding
									ENSG00000003402	CFLAR	8210.81	0.339704	0.131392	2.58543	0.00972588	0.0847073	8837	protein_coding
									ENSG00000109618	SEPSECS	998.942	0.272266	0.105356	2.58425	0.00975918	0.0848363	51091	protein_coding
									ENSG00000165782	TMEM55B	750.245	-0.372239	0.144064	-2.58384	0.00977064	0.0848363	90809	protein_coding
									ENSG00000171843	MLLT3	778.335	0.29647	0.114753	2.58356	0.00977878	0.0848363	4300	protein_coding
									ENSG00000126561	STAT5A	194.611	-0.504681	0.195344	-2.58356	0.00977873	0.0848363	6776	protein_coding
									ENSG00000116663	FBXO6	93.9861	-0.574386	0.22229	-2.58395	0.00976767	0.0848363	26270	protein_coding
									ENSG00000051128	HOMER3	1617.34	-0.6548	0.253416	-2.5839	0.00976914	0.0848363	9454	protein_coding
									ENSG00000116857	TMEM9	823.962	-0.488064	0.188947	-2.58307	0.0097925	0.0849028	252839	protein_coding
									ENSG00000130589	HELZ2	506.132	-0.600578	0.232551	-2.58257	0.0098068	0.084974	85441	protein_coding
									ENSG00000122678	POLM	212.238	-0.592739	0.229537	-2.58233	0.00981364	0.0849807	27434	protein_coding
									ENSG00000121486	TRMT1L	2774.84	0.274591	0.10635	2.58197	0.00982389	0.0850168	81627	protein_coding
									ENSG00000136942	RPL35	4685.52	-0.660433	0.255868	-2.58115	0.00984724	0.0850244	11224	protein_coding
									ENSG00000164970	FAM219A	105.512	-0.452654	0.175374	-2.58108	0.00984909	0.0850244	203259	protein_coding
									ENSG00000065268	WDR18	268.78	-0.714026	0.276572	-2.58171	0.00983134	0.0850244	57418	protein_coding
									ENSG00000221988	PPT2	145.449	-0.458434	0.1776	-2.58127	0.00984388	0.0850244	9374	protein_coding
									ENSG00000231789	PIK3CD-AS2	59.9122	-0.689717	0.267251	-2.58078	0.0098578	0.0850471	101929074	antisense
									ENSG00000187193	MT1X	3920.21	-0.583603	0.226161	-2.58047	0.00986657	0.0850703	4501	protein_coding
									ENSG00000030582	GRN	3050.57	-0.705187	0.273472	-2.57864	0.00991905	0.0853123	2896	protein_coding
									ENSG00000188647	PTAR1	5799.62	0.288384	0.111823	2.57893	0.00991076	0.0853123	375743	protein_coding
									ENSG00000153048	CARHSP1	1561.8	-0.502504	0.194846	-2.57899	0.00990908	0.0853123	23589	protein_coding
									ENSG00000083845	RPS5	3947.31	-0.683264	0.264963	-2.57872	0.00991678	0.0853123	6193	protein_coding
									ENSG00000168763	CNNM3	371.432	-0.352652	0.136817	-2.57755	0.00995033	0.0855288	26505	protein_coding
									ENSG00000081320	STK17B	2383.24	0.378571	0.146936	2.57644	0.00998242	0.0856993	9262	protein_coding
									ENSG00000168924	LETM1	1914.52	-0.409563	0.158957	-2.57656	0.00997875	0.0856993	3954	protein_coding
									ENSG00000108055	SMC3	4716.09	0.294343	0.114256	2.57617	0.00999021	0.0857136	9126	protein_coding
									ENSG00000010256	UQCRC1	3395.81	-0.607602	0.235887	-2.57582	0.0100003	0.0857471	7384	protein_coding
									ENSG00000143819	EPHX1	935.441	-0.533146	0.207051	-2.57494	0.0100256	0.085912	2052	protein_coding
									ENSG00000177192	PUS1	181.662	-0.605573	0.235231	-2.57438	0.010042	0.0859993	80324	protein_coding
									ENSG00000136381	IREB2	3020.71	0.340206	0.132237	2.57269	0.0100912	0.0861342	3658	protein_coding
									ENSG00000173486	FKBP2	994.016	-0.636362	0.247354	-2.57268	0.0100914	0.0861342	2286	protein_coding
									ENSG00000130731	METTL26	342.511	-0.637414	0.247724	-2.57308	0.0100798	0.0861342	84326	protein_coding
									ENSG00000135709	KIAA0513	788.817	-0.353134	0.13725	-2.57292	0.0100844	0.0861342	9764	protein_coding
									ENSG00000131023	LATS1	1631.54	0.358344	0.139294	2.57257	0.0100947	0.0861342	9113	protein_coding
									ENSG00000179604	CDC42EP4	726.821	-0.393064	0.152749	-2.57326	0.0100744	0.0861342	23580	protein_coding
									ENSG00000166747	AP1G1	6410.54	0.285522	0.111084	2.57032	0.0101603	0.0863368	164	protein_coding
									ENSG00000160932	LY6E	460.739	-0.666188	0.259097	-2.57119	0.0101349	0.0863368	4061	protein_coding
									ENSG00000223573	TINCR	1509.81	-0.533981	0.207751	-2.5703	0.0101611	0.0863368	NA	protein_coding
									ENSG00000157107	FCHO2	2836.58	0.315591	0.122764	2.5707	0.0101492	0.0863368	115548	protein_coding
									ENSG00000068400	GRIPAP1	1237.92	-0.469258	0.182571	-2.57028	0.0101616	0.0863368	56850	protein_coding
									ENSG00000060069	CTDP1	643.621	-0.458227	0.1782	-2.57142	0.0101282	0.0863368	9150	protein_coding
									ENSG00000171346	KRT15	283.283	-0.688695	0.267889	-2.57082	0.0101459	0.0863368	3866	protein_coding
									ENSG00000111652	COPS7A	1516.47	-0.390228	0.151838	-2.57002	0.0101692	0.0863485	50813	protein_coding
									ENSG00000185624	P4HB	4156.05	-0.452192	0.176026	-2.5689	0.0102022	0.0865767	5034	protein_coding
									ENSG00000116871	MAP7D1	856.448	-0.625281	0.243467	-2.56824	0.0102217	0.0866891	55700	protein_coding
									ENSG00000197930	ERO1A	3578.52	0.39255	0.152894	2.56747	0.0102444	0.0867791	30001	protein_coding
									ENSG00000042445	RETSAT	4194.18	-0.389992	0.151898	-2.56746	0.0102447	0.0867791	54884	protein_coding
									ENSG00000125652	ALKBH7	362.946	-0.723804	0.281971	-2.56695	0.0102598	0.0868541	84266	protein_coding
									ENSG00000114650	SCAP	1518.26	-0.566149	0.220632	-2.56603	0.0102871	0.0870326	22937	protein_coding
									ENSG00000143393	PI4KB	1862.96	-0.471656	0.183824	-2.5658	0.0102939	0.087038	5298	protein_coding
									ENSG00000138468	SENP7	1619.07	0.351652	0.137189	2.56327	0.010369	0.0871095	57337	protein_coding
									ENSG00000112033	PPARD	670.083	-0.436056	0.170175	-2.5624	0.0103952	0.0871095	5467	protein_coding
									ENSG00000237441	RGL2	1107.03	-0.469889	0.183376	-2.56244	0.0103939	0.0871095	5863	protein_coding
									ENSG00000129292	PHF20L1	3797.08	0.28745	0.11218	2.56241	0.0103947	0.0871095	51105	protein_coding
									ENSG00000126247	CAPNS1	11933.8	-0.491569	0.1917	-2.56426	0.0103397	0.0871095	826	protein_coding
									ENSG00000143322	ABL2	994.25	0.412379	0.160776	2.56494	0.0103195	0.0871095	27	protein_coding
									ENSG00000121653	MAPK8IP1	58.8917	-0.680131	0.265189	-2.5647	0.0103264	0.0871095	9479	protein_coding
									ENSG00000123358	NR4A1	150.432	-0.754197	0.294319	-2.56251	0.0103917	0.0871095	3164	protein_coding
									ENSG00000185298	CCDC137	416.428	-0.536115	0.209225	-2.56238	0.0103958	0.0871095	339230	protein_coding
									ENSG00000138629	UBL7	615.697	-0.414177	0.161617	-2.56271	0.010386	0.0871095	84993	protein_coding
									ENSG00000177728	TMEM94	313.514	-0.611171	0.238518	-2.56237	0.010396	0.0871095	9772	protein_coding
									ENSG00000130305	NSUN5	234.917	-0.619877	0.241758	-2.56404	0.0103461	0.0871095	55695	protein_coding
									ENSG00000240498	CDKN2B-AS1	39.5332	0.689345	0.268829	2.56425	0.0103399	0.0871095	100048912	antisense
									ENSG00000136628	EPRS	5882.57	0.257064	0.100331	2.56217	0.0104021	0.0871095	2058	protein_coding
									ENSG00000137962	ARHGAP29	310.023	0.671184	0.261822	2.56351	0.0103619	0.0871095	9411	protein_coding
									ENSG00000105373	GLTSCR2	1394.29	-0.500802	0.195276	-2.56458	0.0103301	0.0871095	29997	protein_coding
									ENSG00000167264	DUS2	444.5	-0.435403	0.169972	-2.56162	0.0104186	0.087196	54920	protein_coding
									ENSG00000157379	DHRS1	854.027	-0.438794	0.171317	-2.5613	0.0104281	0.087202	115817	protein_coding
									ENSG00000132361	CLUH	1493.33	-0.677529	0.264714	-2.55948	0.0104828	0.087202	23277	protein_coding
									ENSG00000135148	TRAFD1	1660.5	-0.345294	0.134871	-2.56018	0.0104619	0.087202	10906	protein_coding
									ENSG00000105205	CLC	378.129	-0.73249	0.286015	-2.56102	0.0104365	0.087202	1178	protein_coding
									ENSG00000155592	ZKSCAN2	436.199	0.353287	0.13804	2.55931	0.0104879	0.087202	342357	protein_coding
									ENSG00000167578	RAB4B	122.02	-0.409325	0.159923	-2.55952	0.0104817	0.087202	53916	protein_coding
									ENSG00000143845	ETNK2	353.12	-0.600736	0.234721	-2.55936	0.0104866	0.087202	55224	protein_coding
									ENSG00000176946	THAP4	875.603	-0.623314	0.243517	-2.55964	0.0104781	0.087202	51078	protein_coding
									ENSG00000117000	RLF	2496.62	0.285963	0.111672	2.56073	0.0104451	0.087202	6018	protein_coding
									ENSG00000178952	TUFM	2283.32	-0.633281	0.2473	-2.56078	0.0104437	0.087202	7284	protein_coding
									ENSG00000160959	LRRC14	425.533	-0.469423	0.183354	-2.5602	0.0104613	0.087202	9684	protein_coding
									ENSG00000204837	FGF7P3	114.852	0.714317	0.279523	2.55549	0.010604	0.0874484	NA	transcribed_unprocessed_pseudogene
									ENSG00000169860	P2RY1	164.452	0.687323	0.268983	2.55527	0.0106106	0.0874484	5028	protein_coding
									ENSG00000158773	USF1	1240.06	-0.516636	0.202203	-2.55504	0.0106176	0.0874484	7391	protein_coding
									ENSG00000106628	POLD2	1285.91	-0.62229	0.243489	-2.55572	0.010597	0.0874484	5425	protein_coding
									ENSG00000180879	SSR4	1370.61	-0.649394	0.254135	-2.55531	0.0106092	0.0874484	6748	protein_coding
									ENSG00000103510	KAT8	785.053	-0.417692	0.163445	-2.55556	0.0106018	0.0874484	84148	protein_coding
									ENSG00000159792	PSKH1	488.583	-0.614913	0.240658	-2.55513	0.0106148	0.0874484	5681	protein_coding
									ENSG00000011638	TMEM159	2116.43	-0.348965	0.136529	-2.55598	0.010589	0.0874484	57146	protein_coding
									ENSG00000183207	RUVBL2	789.581	-0.680999	0.2664	-2.5563	0.0105792	0.0874484	10856	protein_coding
									ENSG00000277142	LINC00235	72.3385	-0.737975	0.288696	-2.55624	0.0105811	0.0874484	NA	lincRNA
									ENSG00000143801	PSEN2	517.35	-0.556262	0.217602	-2.55633	0.0105784	0.0874484	5664	protein_coding
									ENSG00000125967	NECAB3	123.134	-0.578417	0.226273	-2.55628	0.0105799	0.0874484	63941	protein_coding
									ENSG00000107021	TBC1D13	501.809	-0.449209	0.175693	-2.55679	0.0105644	0.0874484	54662	protein_coding
									ENSG00000109743	BST1	98.1725	-0.503504	0.19703	-2.55546	0.0106047	0.0874484	683	protein_coding
									ENSG00000105248	CCDC94	265.78	-0.550129	0.21516	-2.55684	0.0105627	0.0874484	55702	protein_coding
									ENSG00000164219	PGGT1B	4487.25	0.341422	0.133687	2.5539	0.0106524	0.0875288	5229	protein_coding
									ENSG00000134709	HOOK1	4138.81	0.361223	0.141415	2.55436	0.0106384	0.0875288	51361	protein_coding
									ENSG00000136237	RAPGEF5	5474.75	0.288722	0.113041	2.55414	0.0106449	0.0875288	9771	protein_coding
									ENSG00000157426	AASDH	1057.82	0.273205	0.107026	2.55269	0.0106894	0.0877811	132949	protein_coding
									ENSG00000126602	TRAP1	918.286	-0.512705	0.200952	-2.55138	0.0107298	0.0878683	10131	protein_coding
									ENSG00000179832	MROH1	577.94	-0.647251	0.253661	-2.55164	0.0107219	0.0878683	727957	protein_coding
									ENSG00000114988	LMAN2L	526.562	-0.324491	0.127185	-2.55132	0.0107314	0.0878683	81562	protein_coding
									ENSG00000081923	ATP8B1	6076.07	0.237769	0.0931811	2.55168	0.0107204	0.0878683	5205	protein_coding
									ENSG00000130255	RPL36	3057.59	-0.70709	0.27708	-2.55193	0.0107127	0.0878683	25873	protein_coding
									ENSG00000182544	MFSD5	728.51	-0.535983	0.210147	-2.55051	0.0107564	0.0879396	84975	protein_coding
									ENSG00000179115	FARSA	710.522	-0.665577	0.260966	-2.55043	0.010759	0.0879396	2193	protein_coding
									ENSG00000104824	HNRNPL	2553.07	-0.304514	0.119384	-2.5507	0.0107507	0.0879396	3191	protein_coding
									ENSG00000178209	PLEC	10450.4	-0.716072	0.280837	-2.54977	0.0107793	0.0880539	5339	protein_coding
									ENSG00000110046	ATG2A	611.218	-0.646956	0.253815	-2.54893	0.0108054	0.0882159	23130	protein_coding
									ENSG00000076067	RBMS2	705.253	0.422537	0.165894	2.54704	0.0108641	0.0882739	5939	protein_coding
									ENSG00000226137	BAIAP2-AS1	182.509	-0.425003	0.166903	-2.54641	0.0108838	0.0882739	440465	lincRNA
									ENSG00000085644	ZNF213	100.7	-0.633298	0.248624	-2.54721	0.0108587	0.0882739	7760	protein_coding
									ENSG00000135387	CAPRIN1	11289.1	0.217719	0.0854961	2.54653	0.0108799	0.0882739	4076	protein_coding
									ENSG00000105254	TBCB	1409.85	-0.612984	0.240739	-2.54626	0.0108883	0.0882739	1155	protein_coding
									ENSG00000144820	ADGRG7	154.011	-0.614824	0.241318	-2.54777	0.0108413	0.0882739	84873	protein_coding
									ENSG00000106278	PTPRZ1	73.9203	0.770957	0.302558	2.54813	0.0108304	0.0882739	5803	protein_coding
									ENSG00000008405	CRY1	828.142	0.538957	0.211647	2.5465	0.010881	0.0882739	1407	protein_coding
									ENSG00000159199	ATP5G1	811.382	-0.437252	0.171681	-2.54689	0.0108688	0.0882739	516	protein_coding
									ENSG00000141424	SLC39A6	10105.7	0.241925	0.094975	2.54725	0.0108574	0.0882739	25800	protein_coding
									ENSG00000108107	RPL28	2016.5	-0.586778	0.230297	-2.54792	0.0108367	0.0882739	6158	protein_coding
									ENSG00000176340	COX8A	522.033	-0.661541	0.259807	-2.54628	0.0108879	0.0882739	1351	protein_coding
									ENSG00000177191	B3GNT8	101.248	-0.792951	0.311455	-2.54595	0.010898	0.0883014	374907	protein_coding
									ENSG00000099785	2002-03-01	409.798	-0.571166	0.22438	-2.54553	0.0109111	0.0883566	51257	protein_coding
									ENSG00000136937	NCBP1	1976.96	0.249428	0.0980016	2.54514	0.0109234	0.088405	4686	protein_coding
									ENSG00000104853	CLPTM1	1315.66	-0.536399	0.210805	-2.54453	0.0109424	0.0884052	1209	protein_coding
									ENSG00000137221	TJAP1	332.044	-0.393864	0.154772	-2.5448	0.0109341	0.0884052	93643	protein_coding
									ENSG00000136813	KIAA0368	6565.49	0.224282	0.0881415	2.54457	0.0109411	0.0884052	23392	protein_coding
									ENSG00000123636	BAZ2B	8481.39	0.316142	0.124308	2.54322	0.0109836	0.0885863	29994	protein_coding
									ENSG00000167645	YIF1B	180.987	-0.674095	0.265077	-2.54301	0.0109902	0.0885863	90522	protein_coding
									ENSG00000168067	MAP4K2	529.502	-0.412366	0.162148	-2.54315	0.0109858	0.0885863	5871	protein_coding
									ENSG00000144749	LRIG1	3406.17	-0.406425	0.159802	-2.5433	0.010981	0.0885863	26018	protein_coding
									ENSG00000119411	BSPRY	316.526	-0.438225	0.172355	-2.54258	0.0110039	0.0886459	54836	protein_coding
									ENSG00000181458	TMEM45A	697.239	0.569235	0.223939	2.54192	0.0110244	0.088709	55076	protein_coding
									ENSG00000109586	GALNT7	3763.4	0.32264	0.126922	2.54203	0.0110211	0.088709	51809	protein_coding
									ENSG00000104164	BLOC1S6	3480.56	0.248724	0.0978846	2.54099	0.0110539	0.0888355	26258	protein_coding
									ENSG00000225975	LINC01534	51.2723	-0.512459	0.201703	-2.54066	0.0110642	0.0888355	101927621	lincRNA
									ENSG00000168005	C11orf84	141.059	-0.667249	0.262632	-2.54062	0.0110655	0.0888355	144097	protein_coding
									ENSG00000142273	CBLC	431.975	-0.680953	0.268101	-2.53991	0.011088	0.0889648	23624	protein_coding
									ENSG00000163946	FAM208A	6560.08	0.22801	0.0897995	2.5391	0.0111139	0.0890703	23272	protein_coding
									ENSG00000172046	USP19	1155.45	-0.487195	0.191862	-2.53929	0.0111077	0.0890703	10869	protein_coding
									ENSG00000138593	SECISBP2L	5604.51	0.321721	0.126739	2.53846	0.0111342	0.0890802	9728	protein_coding
									ENSG00000168591	TMUB2	401.007	-0.398093	0.156822	-2.53851	0.0111326	0.0890802	79089	protein_coding
									ENSG00000206538	VGLL3	64.835	0.809624	0.318918	2.53866	0.0111278	0.0890802	389136	protein_coding
									ENSG00000221821	C6orf226	62.0678	-0.620339	0.244403	-2.53818	0.0111431	0.0891006	441150	protein_coding
									ENSG00000189050	RNFT1	574.385	0.26895	0.105984	2.53765	0.01116	0.0891846	51136	protein_coding
									ENSG00000143294	PRCC	678.361	-0.30181	0.118947	-2.53735	0.0111694	0.0892087	5546	protein_coding
									ENSG00000131263	RLIM	5265.97	0.282693	0.111439	2.53675	0.0111886	0.0893108	51132	protein_coding
									ENSG00000129354	AP1M2	1227.4	-0.519534	0.204839	-2.5363	0.011203	0.0893751	10053	protein_coding
									ENSG00000109458	GAB1	4847.97	0.321961	0.126967	2.53577	0.0112199	0.0894586	2549	protein_coding
									ENSG00000178568	ERBB4	179.93	0.724299	0.285721	2.53499	0.0112451	0.0896085	2066	protein_coding
									ENSG00000087191	PSMC5	2881	-0.355991	0.140515	-2.53348	0.0112937	0.0899444	5705	protein_coding
									ENSG00000006652	IFRD1	779.185	0.260603	0.102903	2.53252	0.0113247	0.0899862	3475	protein_coding
									ENSG00000196305	IARS	5986.92	0.223675	0.0883189	2.53259	0.0113224	0.0899862	3376	protein_coding
									ENSG00000139722	VPS37B	1275.91	-0.363208	0.143389	-2.53302	0.0113085	0.0899862	79720	protein_coding
									ENSG00000163681	SLMAP	7052.35	0.312326	0.123316	2.53272	0.011318	0.0899862	7871	protein_coding
									ENSG00000135521	LTV1	670.759	0.312057	0.123236	2.53219	0.0113352	0.0899873	84946	protein_coding
									ENSG00000198265	HELZ	4074.75	0.398336	0.157314	2.53211	0.0113377	0.0899873	9931	protein_coding
									ENSG00000136231	IGF2BP3	119.293	0.702936	0.27763	2.53191	0.0113442	0.0899879	10643	protein_coding
									ENSG00000100280	AP1B1	2081.14	-0.583197	0.230368	-2.53158	0.0113549	0.0900215	162	protein_coding
									ENSG00000131446	MGAT1	2025.52	-0.4479	0.177002	-2.53048	0.0113907	0.0902546	4245	protein_coding
									ENSG00000168101	NUDT16L1	386.526	-0.681111	0.269222	-2.52992	0.0114089	0.0903471	84309	protein_coding
									ENSG00000108528	SLC25A11	569.424	-0.582547	0.230306	-2.52945	0.0114241	0.0903653	8402	protein_coding
									ENSG00000111321	LTBR	1096	-0.510007	0.201621	-2.52953	0.0114215	0.0903653	4055	protein_coding
									ENSG00000130005	GAMT	168.653	-0.611387	0.241758	-2.52892	0.0114415	0.090452	2593	protein_coding
									ENSG00000166140	ZFYVE19	551.406	-0.548876	0.21706	-2.52869	0.011449	0.0904598	84936	protein_coding
									ENSG00000242485	MRPL20	1576.38	-0.476192	0.188417	-2.52733	0.0114934	0.0906023	55052	protein_coding
									ENSG00000125503	PPP1R12C	527.879	-0.653419	0.258512	-2.52761	0.0114841	0.0906023	54776	protein_coding
									ENSG00000160948	VPS28	833.98	-0.682626	0.270147	-2.52687	0.0115084	0.0906023	51160	protein_coding
									ENSG00000149925	ALDOA	10651.2	-0.665848	0.263519	-2.52675	0.0115123	0.0906023	226	protein_coding
									ENSG00000147044	CASK	809.069	0.270038	0.106872	2.52675	0.0115122	0.0906023	8573	protein_coding
									ENSG00000166886	NAB2	404.494	-0.572409	0.226477	-2.52744	0.0114896	0.0906023	4665	protein_coding
									ENSG00000134480	CCNH	1630.13	0.257432	0.101905	2.52621	0.0115302	0.0906916	902	protein_coding
									ENSG00000131143	COX4I1	3447.4	-0.573362	0.227011	-2.5257	0.0115467	0.0907219	1327	protein_coding
									ENSG00000187147	RNF220	1291.44	-0.475908	0.188427	-2.52569	0.011547	0.0907219	55182	protein_coding
									ENSG00000135390	ATP5G2	1544.03	-0.610162	0.241674	-2.52473	0.0115788	0.0909202	517	protein_coding
									ENSG00000184270	HIST2H2AB	283.231	-0.53656	0.212558	-2.5243	0.011593	0.0909811	317772	protein_coding
									ENSG00000164134	NAA15	4076.95	0.265507	0.105206	2.52368	0.0116132	0.091028	80155	protein_coding
									ENSG00000213433	RPLP1P6	40.3316	-0.680219	0.269572	-2.52333	0.011625	0.091028	NA	transcribed_processed_pseudogene
									ENSG00000085998	POMGNT1	1445.43	-0.563443	0.223293	-2.52334	0.0116247	0.091028	55624	protein_coding
									ENSG00000167653	PSCA	5816.85	-0.807912	0.320131	-2.52369	0.011613	0.091028	8000	protein_coding
									ENSG00000137309	HMGA1	784.596	-0.469996	0.186375	-2.52177	0.0116766	0.0910685	3159	protein_coding
									ENSG00000087884	AAMDC	237.018	-0.547917	0.21727	-2.52183	0.0116746	0.0910685	28971	protein_coding
									ENSG00000224281	SLC25A5-AS1	69.6921	-0.48436	0.192009	-2.52259	0.0116496	0.0910685	100303728	processed_transcript
									ENSG00000106588	PSMA2	154.156	0.381258	0.151197	2.5216	0.0116823	0.0910685	5683	protein_coding
									ENSG00000149806	FAU	2767.03	-0.608313	0.241153	-2.52252	0.0116516	0.0910685	2197	protein_coding
									ENSG00000115904	SOS1	3355.76	0.424812	0.168413	2.52245	0.0116542	0.0910685	6654	protein_coding
									ENSG00000160570	DEDD2	536.269	-0.580701	0.230277	-2.52175	0.0116772	0.0910685	162989	protein_coding
									ENSG00000010361	FUZ	137.118	-0.552579	0.219136	-2.52162	0.0116815	0.0910685	80199	protein_coding
									ENSG00000184787	UBE2G2	2071.59	-0.259723	0.103016	-2.52118	0.0116962	0.0910956	7327	protein_coding
									ENSG00000198276	UCKL1	261.962	-0.522824	0.207397	-2.52089	0.0117058	0.0910956	54963	protein_coding
									ENSG00000245848	CEBPA	700.217	-0.525011	0.208279	-2.52071	0.0117118	0.0910956	1050	protein_coding
									ENSG00000111737	RAB35	785.176	-0.445224	0.17662	-2.5208	0.011709	0.0910956	11021	protein_coding
									ENSG00000031081	ARHGAP31	40.0374	-0.698453	0.277156	-2.52007	0.0117332	0.0911359	57514	protein_coding
									ENSG00000233452	STXBP5-AS1	84.6918	0.518516	0.205746	2.52018	0.0117296	0.0911359	NA	antisense
									ENSG00000156983	BRPF1	580.021	-0.349669	0.138781	-2.51958	0.0117494	0.0911568	7862	protein_coding
									ENSG00000257315	ZBED6	905.868	0.38739	0.153762	2.51942	0.0117548	0.0911568	100381270	protein_coding
									ENSG00000165671	NSD1	6729.62	0.287475	0.114109	2.5193	0.0117588	0.0911568	64324	protein_coding
									ENSG00000104320	NBN	2464.74	0.251961	0.100051	2.51833	0.0117914	0.0913585	4683	protein_coding
									ENSG00000090097	PCBP4	141.908	-0.669258	0.265784	-2.51805	0.0118007	0.0913801	57060	protein_coding
									ENSG00000170802	FOXN2	348.478	0.299432	0.118927	2.51778	0.0118098	0.0914003	3344	protein_coding
									ENSG00000105705	SUGP1	546.425	-0.379349	0.150728	-2.51677	0.0118436	0.0915281	57794	protein_coding
									ENSG00000146112	PPP1R18	543.247	-0.369927	0.146982	-2.51683	0.0118418	0.0915281	170954	protein_coding
									ENSG00000105281	SLC1A5	912.476	-0.529781	0.21052	-2.51654	0.0118514	0.0915281	6510	protein_coding
									ENSG00000127580	WDR24	90.162	-0.664881	0.264212	-2.51647	0.0118537	0.0915281	84219	protein_coding
									ENSG00000099999	RNF215	131.196	-0.584617	0.232331	-2.51631	0.0118591	0.0915281	200312	protein_coding
									ENSG00000185000	DGAT1	191.268	-0.625019	0.248455	-2.51562	0.0118823	0.0915559	8694	protein_coding
									ENSG00000026297	RNASET2	196.987	-0.42753	0.16993	-2.51592	0.0118724	0.0915559	8635	protein_coding
									ENSG00000137207	YIPF3	1016.54	-0.578058	0.229804	-2.51545	0.0118882	0.0915559	25844	protein_coding
									ENSG00000164983	TMEM65	1439.18	0.311046	0.123655	2.51543	0.0118889	0.0915559	157378	protein_coding
									ENSG00000173597	SULT1B1	216.759	0.719198	0.286022	2.51449	0.0119206	0.0916658	27284	protein_coding
									ENSG00000179271	GADD45GIP1	437.048	-0.692684	0.275455	-2.51469	0.0119138	0.0916658	90480	protein_coding
									ENSG00000262246	CORO7	32.7532	-0.627853	0.24972	-2.51423	0.0119293	0.0916658	79585	protein_coding
									ENSG00000144452	ABCA12	1148.23	0.617789	0.245764	2.51375	0.0119455	0.0917396	26154	protein_coding
									ENSG00000173511	VEGFB	283.05	-0.514164	0.204556	-2.51356	0.0119521	0.0917396	7423	protein_coding
									ENSG00000100116	GCAT	206.752	-0.68172	0.271317	-2.51263	0.0119833	0.0919293	23464	protein_coding
									ENSG00000196998	WDR45	343.716	-0.475678	0.189365	-2.51196	0.0120064	0.0920557	11152	protein_coding
									ENSG00000012822	CALCOCO1	2199.99	-0.352206	0.140263	-2.51104	0.0120377	0.0922448	57658	protein_coding
									ENSG00000124466	LYPD3	10964	-0.565615	0.22532	-2.51027	0.012064	0.0923956	27076	protein_coding
									ENSG00000149922	TBX6	51.8058	-0.638817	0.254576	-2.50934	0.0120957	0.0925879	6911	protein_coding
									ENSG00000167733	HSD11B1L	58.0532	-0.593231	0.236462	-2.50878	0.012115	0.0926406	374875	protein_coding
									ENSG00000126091	ST3GAL3	95.3924	-0.577573	0.230223	-2.50875	0.0121158	0.0926406	6487	protein_coding
									ENSG00000075292	ZNF638	8435.51	0.335484	0.133759	2.50812	0.0121375	0.0927099	27332	protein_coding
									ENSG00000153904	DDAH1	478.518	0.56113	0.223727	2.5081	0.0121381	0.0927099	23576	protein_coding
									ENSG00000108771	DHX58	279.225	-0.447117	0.178339	-2.50712	0.012172	0.0927545	79132	protein_coding
									ENSG00000170647	TMEM133	175.103	0.435319	0.173622	2.50728	0.0121665	0.0927545	83935	protein_coding
									ENSG00000130811	EIF3G	1502.54	-0.49278	0.196517	-2.50757	0.0121564	0.0927545	8666	protein_coding
									ENSG00000161048	NAPEPLD	803.287	0.425148	0.169593	2.50687	0.0121806	0.0927545	222236	protein_coding
									ENSG00000186501	TMEM222	442.275	-0.626938	0.250023	-2.50752	0.0121582	0.0927545	84065	protein_coding
									ENSG00000104946	TBC1D17	408.655	-0.488889	0.195027	-2.50678	0.0121838	0.0927545	79735	protein_coding
									ENSG00000197641	SERPINB13	90.6028	0.799672	0.319122	2.50585	0.0122156	0.0929367	5275	protein_coding
									ENSG00000099917	MED15	563.85	-0.619065	0.247077	-2.50555	0.012226	0.0929367	51586	protein_coding
									ENSG00000173898	SPTBN2	9231.73	-0.545806	0.217842	-2.50551	0.0122276	0.0929367	6712	protein_coding
									ENSG00000188906	LRRK2	114.682	0.746555	0.298008	2.50515	0.0122399	0.0929797	120892	protein_coding
									ENSG00000215630	GUSBP9	38.3944	-0.751298	0.299934	-2.50488	0.0122493	0.0930006	NA	unprocessed_pseudogene
									ENSG00000166169	POLL	219.626	-0.553397	0.220984	-2.50424	0.0122716	0.0931193	27343	protein_coding
									ENSG00000145996	CDKAL1	1116.73	0.21484	0.0858082	2.50372	0.0122896	0.0931547	54901	protein_coding
									ENSG00000215039	CD27-AS1	163.731	-0.370683	0.148052	-2.50374	0.0122889	0.0931547	678655	processed_transcript
									ENSG00000141499	WRAP53	185.059	-0.403587	0.161227	-2.50323	0.0123066	0.0931759	55135	protein_coding
									ENSG00000060656	PTPRU	2690.17	-0.642323	0.256617	-2.50304	0.012313	0.0931759	10076	protein_coding
									ENSG00000105983	LMBR1	3269.23	0.234377	0.0936291	2.50325	0.0123058	0.0931759	64327	protein_coding
									ENSG00000177105	RHOG	219.053	-0.659658	0.263561	-2.50287	0.0123191	0.0931759	391	protein_coding
									ENSG00000143373	ZNF687	702.564	-0.498388	0.199153	-2.50254	0.0123307	0.0932135	57592	protein_coding
									ENSG00000040608	RTN4R	119.412	-0.649344	0.259509	-2.5022	0.0123424	0.0932517	65078	protein_coding
									ENSG00000204371	EHMT2	660.491	-0.492128	0.196744	-2.50136	0.0123716	0.0933604	10919	protein_coding
									ENSG00000049283	EPN3	799.513	-0.476464	0.190477	-2.50142	0.0123697	0.0933604	55040	protein_coding
									ENSG00000136044	APPL2	2391.14	0.225901	0.0903166	2.50121	0.0123768	0.0933604	55198	protein_coding
									ENSG00000099804	CDC34	554.606	-0.651048	0.260423	-2.49997	0.0124205	0.093404	997	protein_coding
									ENSG00000109065	NAT9	259.157	-0.500116	0.200042	-2.50005	0.0124175	0.093404	26151	protein_coding
									ENSG00000115648	MLPH	1496.39	-0.567905	0.22714	-2.50024	0.0124111	0.093404	79083	protein_coding
									ENSG00000130560	UBAC1	2080.1	-0.358893	0.143563	-2.4999	0.0124227	0.093404	10422	protein_coding
									ENSG00000198753	PLXNB3	37.5084	-0.753748	0.301542	-2.49965	0.0124317	0.0934213	5365	protein_coding
									ENSG00000172273	HINFP	300.965	-0.354604	0.141953	-2.49803	0.0124884	0.0937973	25988	protein_coding
									ENSG00000164938	TP53INP1	4339.77	0.266563	0.106725	2.49765	0.0125019	0.0938482	94241	protein_coding
									ENSG00000142459	EVI5L	428.229	-0.541657	0.216891	-2.49737	0.0125119	0.093857	115704	protein_coding
									ENSG00000108219	TSPAN14	5808.72	-0.310483	0.124342	-2.497	0.0125251	0.093857	81619	protein_coding
									ENSG00000135315	CEP162	855.702	0.332847	0.133306	2.49686	0.0125299	0.093857	22832	protein_coding
									ENSG00000177225	PDDC1	557.696	-0.507083	0.203065	-2.49715	0.0125197	0.093857	347862	protein_coding
									ENSG00000204560	DHX16	1050.63	-0.358376	0.143575	-2.49609	0.012557	0.0940091	8449	protein_coding
									ENSG00000065029	ZNF76	539.275	-0.603269	0.241728	-2.49565	0.0125726	0.0940616	7629	protein_coding
									ENSG00000182040	USH1G	251.585	-0.665447	0.266657	-2.49552	0.0125774	0.0940616	124590	protein_coding
									ENSG00000197363	ZNF517	85.8253	-0.631527	0.253141	-2.49476	0.0126042	0.0942118	340385	protein_coding
									ENSG00000102871	TRADD	319.347	-0.323757	0.129797	-2.49433	0.0126195	0.0942752	8717	protein_coding
									ENSG00000161091	MFSD12	341.167	-0.509396	0.204291	-2.49348	0.0126497	0.0943497	126321	protein_coding
									ENSG00000126458	RRAS	75.0203	-0.643355	0.257987	-2.49375	0.01264	0.0943497	6237	protein_coding
									ENSG00000090372	STRN4	1407.11	-0.369906	0.148349	-2.49349	0.0126493	0.0943497	29888	protein_coding
									ENSG00000145241	CENPC	3055.1	0.277376	0.111286	2.49245	0.0126864	0.0944827	1060	protein_coding
									ENSG00000133250	ZNF414	56.9301	-0.608813	0.244246	-2.49263	0.0126803	0.0944827	84330	protein_coding
									ENSG00000183828	NUDT14	224.184	-0.657779	0.263912	-2.49242	0.0126878	0.0944827	256281	protein_coding
									ENSG00000141552	ANAPC11	531.761	-0.529482	0.212459	-2.49216	0.0126969	0.0945	51529	protein_coding
									ENSG00000151718	WWC2	1208.75	0.258971	0.103938	2.49159	0.0127171	0.0946003	80014	protein_coding
									ENSG00000100982	PCIF1	422.994	-0.509592	0.204569	-2.49106	0.0127364	0.0946938	63935	protein_coding
									ENSG00000205220	PSMB10	197.798	-0.666183	0.267491	-2.49049	0.0127568	0.0946973	5699	protein_coding
									ENSG00000172977	KAT5	1330.72	-0.438862	0.176216	-2.49048	0.0127572	0.0946973	10524	protein_coding
									ENSG00000111678	C12orf57	511.626	-0.694192	0.278738	-2.49049	0.0127569	0.0946973	113246	protein_coding
									ENSG00000145242	EPHA5	61.8051	0.809488	0.325184	2.48932	0.0127986	0.0948032	2044	protein_coding
									ENSG00000142961	MOB3C	1620.05	-0.384641	0.154516	-2.48933	0.0127986	0.0948032	148932	protein_coding
									ENSG00000204389	HSPA1A	5631.76	0.401207	0.161152	2.48962	0.0127881	0.0948032	3303	protein_coding
									ENSG00000214530	STARD10	682.701	-0.595366	0.239116	-2.48986	0.0127793	0.0948032	10809	protein_coding
									ENSG00000187535	IFT140	386.576	-0.390468	0.156919	-2.48835	0.0128338	0.0950136	9742	protein_coding
									ENSG00000151923	TIAL1	1815.95	0.308289	0.123956	2.48708	0.0128795	0.0953014	7073	protein_coding
									ENSG00000105538	RASIP1	46.9982	-0.541322	0.217691	-2.48665	0.0128953	0.0953679	54922	protein_coding
									ENSG00000070413	DGCR2	4225.25	-0.47751	0.192066	-2.48618	0.0129124	0.0954231	9993	protein_coding
									ENSG00000196814	MVB12B	163.601	-0.514757	0.207057	-2.48607	0.0129164	0.0954231	89853	protein_coding
									ENSG00000233927	RPS28	1542.92	-0.639369	0.25732	-2.48472	0.0129652	0.095573	6234	protein_coding
									ENSG00000070882	OSBPL3	3647.89	0.240276	0.0967266	2.48407	0.0129891	0.095573	26031	protein_coding
									ENSG00000177600	RPLP2	3488.39	-0.569142	0.229024	-2.48508	0.0129523	0.095573	6181	protein_coding
									ENSG00000009413	REV3L	2850.23	0.403177	0.162284	2.4844	0.0129771	0.095573	5980	protein_coding
									ENSG00000205765	C5orf51	1862.56	0.341551	0.137498	2.48404	0.01299	0.095573	285636	protein_coding
									ENSG00000137502	RAB30	1225.48	0.253809	0.102185	2.48382	0.0129982	0.095573	27314	protein_coding
									ENSG00000175832	ETV4	862.489	-0.534345	0.215037	-2.4849	0.0129588	0.095573	2118	protein_coding
									ENSG00000112079	STK38	4341.87	0.214514	0.086364	2.48383	0.0129977	0.095573	11329	protein_coding
									ENSG00000174080	CTSF	1155.38	-0.500544	0.201459	-2.48459	0.01297	0.095573	8722	protein_coding
									ENSG00000167671	UBXN6	2441.95	-0.584128	0.235349	-2.48197	0.013066	0.0957694	80700	protein_coding
									ENSG00000115947	ORC4	2293.7	0.294046	0.118468	2.48207	0.0130622	0.0957694	5000	protein_coding
									ENSG00000123575	FAM199X	3732.32	0.24829	0.100017	2.48246	0.0130478	0.0957694	139231	protein_coding
									ENSG00000151779	NBAS	2455.01	0.258284	0.104053	2.48224	0.013056	0.0957694	51594	protein_coding
									ENSG00000105486	LIG1	436.762	-0.443309	0.178546	-2.48288	0.0130325	0.0957694	3978	protein_coding
									ENSG00000164327	RICTOR	4251.96	0.344986	0.139097	2.48018	0.0131314	0.0960345	253260	protein_coding
									ENSG00000149257	SERPINH1	589.489	-0.549166	0.221434	-2.48005	0.0131365	0.0960345	871	protein_coding
									ENSG00000197969	VPS13A	8346.72	0.432996	0.174563	2.48045	0.0131216	0.0960345	23230	protein_coding
									ENSG00000072364	AFF4	10418.8	0.369341	0.148924	2.48006	0.0131359	0.0960345	27125	protein_coding
									ENSG00000178149	DALRD3	220.089	-0.478023	0.192697	-2.4807	0.0131124	0.0960345	55152	protein_coding
									ENSG00000133943	C14orf159	1382.13	-0.288305	0.11627	-2.47961	0.0131526	0.096035	80017	protein_coding
									ENSG00000100461	RBM23	1907.89	-0.24444	0.098585	-2.47949	0.0131572	0.096035	55147	protein_coding
									ENSG00000137288	UQCC2	389.385	-0.483856	0.195127	-2.4797	0.0131491	0.096035	84300	protein_coding
									ENSG00000162601	MYSM1	1903.8	0.380407	0.153446	2.47909	0.0131717	0.0960906	114803	protein_coding
									ENSG00000139618	BRCA2	765.115	0.436124	0.175973	2.47836	0.0131989	0.0962235	675	protein_coding
									ENSG00000060339	CCAR1	4818.2	0.22343	0.090157	2.47823	0.0132036	0.0962235	55749	protein_coding
									ENSG00000135587	SMPD2	265.483	-0.60003	0.242373	-2.47564	0.0132996	0.0963374	6610	protein_coding
									ENSG00000167604	NFKBID	53.7769	-0.534857	0.216074	-2.47535	0.0133107	0.0963374	84807	protein_coding
									ENSG00000130204	TOMM40	605.19	-0.40609	0.163944	-2.477	0.0132494	0.0963374	10452	protein_coding
									ENSG00000047365	ARAP2	6053.36	0.269425	0.10879	2.47655	0.0132658	0.0963374	116984	protein_coding
									ENSG00000148362	C9orf142	208.409	-0.658038	0.265722	-2.47642	0.0132707	0.0963374	286257	protein_coding
									ENSG00000173230	GOLGB1	18648.3	0.407609	0.164578	2.47669	0.0132606	0.0963374	2804	protein_coding
									ENSG00000167173	C15orf39	424.438	-0.634514	0.2562	-2.47664	0.0132625	0.0963374	56905	protein_coding
									ENSG00000105443	CYTH2	920.188	-0.484453	0.195712	-2.47534	0.013311	0.0963374	9266	protein_coding
									ENSG00000103148	NPRL3	96.8638	-0.562604	0.227248	-2.47573	0.0132964	0.0963374	8131	protein_coding
									ENSG00000253368	TRNP1	191.574	-0.436316	0.176187	-2.47643	0.0132704	0.0963374	388610	protein_coding
									ENSG00000010318	PHF7	186.089	-0.336596	0.135956	-2.47578	0.0132946	0.0963374	51533	protein_coding
									ENSG00000178567	EPM2AIP1	1641.45	0.297711	0.120257	2.47562	0.0133003	0.0963374	9852	protein_coding
									ENSG00000102349	KLF8	2504.51	0.300426	0.121302	2.47668	0.013261	0.0963374	11279	protein_coding
									ENSG00000167925	GHDC	152.337	-0.568602	0.229718	-2.47521	0.0133157	0.0963374	84514	protein_coding
									ENSG00000108256	NUFIP2	11961.2	0.325608	0.131649	2.47331	0.0133867	0.0965421	57532	protein_coding
									ENSG00000198356	ASNA1	858.722	-0.561645	0.227037	-2.4738	0.0133685	0.0965421	439	protein_coding
									ENSG00000105656	ELL	458.31	-0.364782	0.147482	-2.4734	0.0133832	0.0965421	8178	protein_coding
									ENSG00000146463	ZMYM4	5303.41	0.246687	0.0997298	2.47355	0.0133778	0.0965421	9202	protein_coding
									ENSG00000262919	FAM58A	483.374	-0.532208	0.215166	-2.47348	0.0133805	0.0965421	92002	protein_coding
									ENSG00000271447	MMP28	911.796	-0.44544	0.180089	-2.47344	0.0133819	0.0965421	79148	protein_coding
									ENSG00000024048	UBR2	6344.72	0.327051	0.13226	2.47279	0.0134063	0.0965434	23304	protein_coding
									ENSG00000114993	RTKN	264.172	-0.458597	0.185446	-2.47294	0.0134005	0.0965434	6242	protein_coding
									ENSG00000100348	TXN2	1061.03	-0.454117	0.183729	-2.47167	0.0134485	0.0967976	25828	protein_coding
									ENSG00000138768	USO1	6785.57	0.289731	0.117254	2.47097	0.0134746	0.0968857	8615	protein_coding
									ENSG00000184281	TSSC4	395.757	-0.738661	0.298926	-2.47105	0.0134718	0.0968857	10078	protein_coding
									ENSG00000159885	ZNF222	142.951	0.364591	0.147656	2.46919	0.0135419	0.097319	7673	protein_coding
									ENSG00000082898	XPO1	6423.37	0.251434	0.101882	2.4679	0.0135907	0.0976199	7514	protein_coding
									ENSG00000103363	ELOB	1834.02	-0.718546	0.29124	-2.46719	0.0136178	0.0976689	6923	protein_coding
									ENSG00000182492	BGN	263.239	-0.704027	0.285358	-2.46717	0.0136185	0.0976689	633	protein_coding
									ENSG00000088256	GNA11	1157.06	-0.504608	0.204544	-2.46699	0.0136255	0.0976693	2767	protein_coding
									ENSG00000186111	PIP5K1C	648.287	-0.50369	0.204233	-2.46625	0.0136536	0.0978204	23396	protein_coding
									ENSG00000012048	BRCA1	659.26	0.396857	0.160931	2.466	0.013663	0.0978378	672	protein_coding
									ENSG00000138867	GUCD1	1614.96	-0.53819	0.218269	-2.46572	0.013674	0.0978663	83606	protein_coding
									ENSG00000176973	FAM89B	45.7353	-0.625233	0.253693	-2.46453	0.0137194	0.0979818	23625	protein_coding
									ENSG00000100842	EFS	1499.16	-0.340714	0.138229	-2.46486	0.0137067	0.0979818	10278	protein_coding
									ENSG00000236088	COX10-AS1	318.271	0.265417	0.107715	2.46406	0.0137373	0.0979818	100874058	processed_transcript
									ENSG00000149357	LAMTOR1	1053.62	-0.494223	0.200577	-2.46401	0.0137392	0.0979818	55004	protein_coding
									ENSG00000108819	PPP1R9B	1675.29	-0.288627	0.117108	-2.46462	0.013716	0.0979818	84687	protein_coding
									ENSG00000079805	DNM2	2179.71	-0.513136	0.208163	-2.46506	0.0136989	0.0979818	1785	protein_coding
									ENSG00000213047	DENND1B	3375.89	0.315963	0.128218	2.46427	0.0137293	0.0979818	163486	protein_coding
									ENSG00000004897	CDC27	4082.94	0.24183	0.0981704	2.46337	0.0137637	0.0981063	996	protein_coding
									ENSG00000067248	DHX29	3703.15	0.273633	0.111107	2.4628	0.0137856	0.0981626	54505	protein_coding
									ENSG00000162227	TAF6L	251.246	-0.516353	0.209649	-2.46294	0.0137804	0.0981626	10629	protein_coding
									ENSG00000105401	CDC37	1739.8	-0.564917	0.229422	-2.46235	0.0138028	0.098198	11140	protein_coding
									ENSG00000181830	SLC35C1	2932.42	-0.436277	0.177195	-2.46213	0.0138116	0.098198	55343	protein_coding
									ENSG00000204175	GPRIN2	71.6248	-0.676092	0.27458	-2.46228	0.0138057	0.098198	9721	protein_coding
									ENSG00000138071	ACTR2	11397.9	0.239719	0.0973703	2.46193	0.013819	0.0982007	10097	protein_coding
									ENSG00000133477	FAM83F	5830.88	-0.350903	0.142552	-2.46157	0.013833	0.0982431	113828	protein_coding
									ENSG00000111371	SLC38A1	18853.8	0.312755	0.127072	2.46123	0.0138461	0.0982431	81539	protein_coding
									ENSG00000269386	RAB11B-AS1	139.588	-0.516398	0.209844	-2.46086	0.0138603	0.0982942	100507567	antisense
									ENSG00000114812	VIPR1	228.792	-0.454003	0.184527	-2.46036	0.0138799	0.0983832	7433	protein_coding
									ENSG00000119599	DCAF4	610.475	-0.349091	0.14193	-2.45961	0.0139088	0.0984388	26094	protein_coding
									ENSG00000105976	MET	5061.05	0.289395	0.117651	2.45977	0.0139026	0.0984388	4233	protein_coding
									ENSG00000196177	ACADSB	3013.53	0.371384	0.150991	2.45964	0.0139077	0.0984388	36	protein_coding
									ENSG00000172819	RARG	2458.42	-0.485819	0.197578	-2.45888	0.0139373	0.0985035	5916	protein_coding
									ENSG00000159788	RGS12	1966.29	-0.31687	0.128865	-2.45893	0.0139353	0.0985035	6002	protein_coding
									ENSG00000142733	MAP3K6	406.383	-0.615715	0.25041	-2.45883	0.0139391	0.0985035	9064	protein_coding
									ENSG00000117410	ATP6V0B	2745.02	-0.571165	0.232313	-2.4586	0.0139481	0.0985175	533	protein_coding
									ENSG00000002822	MAD1L1	424.034	-0.639289	0.260129	-2.45759	0.0139873	0.0987446	8379	protein_coding
									ENSG00000100316	RPL3	14679.2	-0.492263	0.200376	-2.4567	0.0140221	0.0987778	6122	protein_coding
									ENSG00000186792	HYAL3	174.274	-0.509176	0.207272	-2.45656	0.0140274	0.0987778	8372	protein_coding
									ENSG00000196535	MYO18A	1993.71	-0.538445	0.219142	-2.45706	0.014008	0.0987778	399687	protein_coding
									ENSG00000213722	DDAH2	652.509	-0.532593	0.216778	-2.45686	0.0140157	0.0987778	23564	protein_coding
									ENSG00000006016	CRLF1	2616.18	-0.595557	0.242368	-2.45724	0.0140008	0.0987778	9244	protein_coding
									ENSG00000111186	WNT5B	154.13	-0.669267	0.272496	-2.45606	0.0140468	0.0988651	81029	protein_coding
									ENSG00000168298	HIST1H1E	4338.51	-0.629691	0.256552	-2.45444	0.0141104	0.0990152	3008	protein_coding
									ENSG00000163703	CRELD1	275.876	-0.468898	0.191015	-2.45477	0.0140974	0.0990152	78987	protein_coding
									ENSG00000173457	PPP1R14B	2068.47	-0.672051	0.273818	-2.45437	0.014113	0.0990152	26472	protein_coding
									ENSG00000214860	EVPLL	129.68	-0.704126	0.286856	-2.45463	0.0141028	0.0990152	645027	protein_coding
									ENSG00000183034	OTOP2	1403.34	-0.512256	0.2087	-2.45451	0.0141076	0.0990152	92736	protein_coding
									ENSG00000071127	WDR1	8622.25	-0.364172	0.148375	-2.4544	0.0141118	0.0990152	9948	protein_coding
									ENSG00000136271	DDX56	1044.31	-0.460557	0.187656	-2.45425	0.0141177	0.0990152	54606	protein_coding
									ENSG00000163629	PTPN13	34846	0.333244	0.135803	2.45388	0.0141325	0.0990689	5783	protein_coding
									ENSG00000198933	TBKBP1	41.1674	-0.65836	0.268319	-2.45365	0.0141414	0.0990819	9755	protein_coding
									ENSG00000102890	ELMO3	470.069	-0.601739	0.245266	-2.45342	0.0141505	0.0990963	79767	protein_coding
									ENSG00000151208	DLG5	3687.94	-0.411222	0.167652	-2.45283	0.0141737	0.0991099	9231	protein_coding
									ENSG00000168802	CHTF8	1714.45	-0.431629	0.175967	-2.4529	0.0141709	0.0991099	54921	protein_coding
									ENSG00000100802	C14orf93	221.477	-0.380616	0.155162	-2.45303	0.0141659	0.0991099	60686	protein_coding
									ENSG00000164244	PRRC1	2655.57	0.220999	0.0901391	2.45176	0.014216	0.0991939	133619	protein_coding
									ENSG00000166477	LEO1	1723.8	0.245768	0.100228	2.45209	0.0142028	0.0991939	123169	protein_coding
									ENSG00000187608	ISG15	124.925	-0.773785	0.31554	-2.45226	0.0141963	0.0991939	9636	protein_coding
									ENSG00000146247	PHIP	6407.52	0.426449	0.173946	2.45163	0.0142212	0.0991939	55023	protein_coding
									ENSG00000074603	DPP8	4678.9	0.249432	0.101736	2.45176	0.0142161	0.0991939	54878	protein_coding
									ENSG00000137216	TMEM63B	1310.71	-0.475933	0.194173	-2.45108	0.0142427	0.0992945	55362	protein_coding
									ENSG00000173145	NOC3L	2085.78	0.247192	0.100861	2.45083	0.0142529	0.0993159	64318	protein_coding
									ENSG00000149571	KIRREL3	121.335	-0.628869	0.256802	-2.44885	0.0143312	0.0993925	84623	protein_coding
									ENSG00000254901	BORCS8	78.6155	-0.542826	0.221561	-2.45001	0.0142851	0.0993925	729991	protein_coding
									ENSG00000129646	QRICH2	353.743	-0.498696	0.20363	-2.44903	0.0143242	0.0993925	84074	protein_coding
									ENSG00000005884	ITGA3	4529.98	-0.543015	0.22169	-2.44943	0.0143081	0.0993925	3675	protein_coding
									ENSG00000214655	ZSWIM8	1183.43	-0.473101	0.193096	-2.45008	0.0142823	0.0993925	23053	protein_coding
									ENSG00000180008	SOCS4	2983.19	0.245301	0.100158	2.44914	0.0143199	0.0993925	122809	protein_coding
									ENSG00000172500	FIBP	600.413	-0.510408	0.208437	-2.44874	0.0143357	0.0993925	9158	protein_coding
									ENSG00000119943	PYROXD2	211.336	-0.689925	0.281766	-2.44858	0.0143421	0.0993925	84795	protein_coding
									ENSG00000103502	CDIPT	661.029	-0.413591	0.168838	-2.44963	0.0143001	0.0993925	10423	protein_coding
									ENSG00000060558	GNA15	921.597	-0.543885	0.222091	-2.44892	0.0143284	0.0993925	2769	protein_coding
									ENSG00000167130	DOLPP1	487.923	-0.290053	0.118485	-2.44802	0.0143643	0.0994969	57171	protein_coding
									ENSG00000177963	RIC8A	1827.82	-0.406895	0.166271	-2.44718	0.014398	0.0996019	60626	protein_coding
									ENSG00000087077	TRIP6	1820.75	-0.427786	0.174826	-2.44693	0.0144079	0.0996019	7205	protein_coding
									ENSG00000167969	ECI1	448.673	-0.562193	0.229733	-2.44716	0.0143987	0.0996019	1632	protein_coding
									ENSG00000185238	PRMT3	1336.96	0.259477	0.10604	2.44697	0.0144062	0.0996019	10196	protein_coding
									ENSG00000129347	KRI1	862.901	-0.353165	0.144348	-2.44662	0.0144204	0.0996393	65095	protein_coding
									ENSG00000164944	KIAA1429	3034.79	0.229772	0.0939394	2.44596	0.0144465	0.0997703	25962	protein_coding
									ENSG00000206075	SERPINB5	24041.3	0.242194	0.0990267	2.44575	0.0144553	0.0997812	5268	protein_coding
									ENSG00000204568	MRPS18B	1354.24	-0.390809	0.159811	-2.44544	0.0144677	0.0998178	28973	protein_coding
