# Supplementary material for: RNA-Seq analysis and comparison of corneal epithelium in keratoconus and myopia patients
Source: Sci Rep. 2018 Jan 10;8:389. doi: 10.1038/s41598-017-18480-x (PMC5762683; doi:10.1038/s41598-017-18480-x)
Supplement: Supplementary file 4 — Table S3 [file 41598_2017_18480_MOESM4_ESM.xlsx]

## Sheet: GO You et al. 
	Term	Ont	N	Down	P.Down			Term	Ont	N	Up	P.Up			Term	Ont	N	Down	P.Down			Term	Ont	N	Up	P.Up			Term	Ont	N	Down	P.Down			Term	Ont	N	Up	P.Up
GO:0007154	cell communication	BP	3606	164	1.23889e-08		GO:0006811	ion transport	BP	767	13	2.31516e-05		GO:0071944	cell periphery	CC	2653	128	5.20204e-08		GO:0044459	plasma membrane part	CC	1292	19	1.37428e-06		GO:0098772	molecular function regulator	MF	912	55	1.83964e-06		GO:0046873	metal ion transmembrane transporter activity	MF	185	6	0.00016476
GO:0044700	single organism signaling	BP	3585	161	4.9624e-08		GO:0072178	nephric duct morphogenesis	BP	4	2	0.000116603		GO:0005886	plasma membrane	CC	2581	125	6.60384e-08		GO:0097060	synaptic membrane	CC	132	7	1.80043e-06		GO:0030695	GTPase regulator activity	MF	239	20	6.52363e-05		GO:0005388	calcium-transporting ATPase activity	MF	5	2	0.000193782
GO:0023052	signaling	BP	3591	161	5.61123e-08		GO:0071139	resolution of recombination intermediates	BP	4	2	0.000116603		GO:0016020	membrane	CC	5577	222	5.20121e-07		GO:0005887	integral component of plasma membrane	CC	682	13	6.55716e-06		GO:0005096	GTPase activator activity	MF	213	18	0.000132898		GO:0022804	active transmembrane transporter activity	MF	207	6	0.000302687
GO:0031346	positive regulation of cell projection organiza...	BP	222	23	4.96655e-07		GO:0043010	camera-type eye development	BP	175	6	0.000121549		GO:0031224	intrinsic component of membrane	CC	2772	128	6.97287e-07		GO:0031226	intrinsic component of plasma membrane	CC	719	13	1.16158e-05		GO:0030234	enzyme regulator activity	MF	660	38	0.000215465		GO:0015075	ion transmembrane transporter activity	MF	399	8	0.000356479
GO:0007165	signal transduction	BP	3346	147	1.31669e-06		GO:0001654	eye development	BP	202	6	0.000265377		GO:0005912	adherens junction	CC	613	41	3.66983e-06		GO:0005886	plasma membrane	CC	2581	25	3.42873e-05		GO:0060089	molecular transducer activity	MF	502	31	0.000253167		GO:0022890	inorganic cation transmembrane transporter acti...	MF	251	6	0.000839303
GO:0031344	regulation of cell projection organization	BP	371	30	1.99981e-06		GO:0072176	nephric duct development	BP	6	2	0.000289841		GO:0070161	anchoring junction	CC	628	41	6.64689e-06		GO:0071944	cell periphery	CC	2653	25	5.5812e-05		GO:0004872	receptor activity	MF	502	31	0.000253167		GO:0031005	filamin binding	MF	10	2	0.000859623
GO:0048513	animal organ development	BP	1865	92	3.52707e-06		GO:0030001	metal ion transport	BP	405	8	0.000393964		GO:0044425	membrane part	CC	3614	153	6.80196e-06		GO:0045211	postsynaptic membrane	CC	95	5	6.24335e-05		GO:0060589	nucleoside-triphosphatase regulator activity	MF	266	20	0.000278567		GO:0022891	substrate-specific transmembrane transporter ac...	MF	480	8	0.00120024
GO:0051716	cellular response to stimulus	BP	4199	172	9.03408e-06		GO:0035637	multicellular organismal signaling	BP	84	4	0.00052403		GO:0016021	integral component of membrane	CC	2715	121	1.06573e-05		GO:0044456	synapse part	CC	323	8	8.37778e-05		GO:0005089	Rho guanyl-nucleotide exchange factor activity	MF	62	8	0.000674723		GO:0060089	molecular transducer activity	MF	502	8	0.0015975
GO:0007166	cell surface receptor signaling pathway	BP	1600	80	1.14048e-05		GO:0031175	neuron projection development	BP	543	9	0.000598654		GO:0031982	vesicle	CC	2616	113	9.91805e-05		GO:0098590	plasma membrane region	CC	523	10	8.88439e-05		GO:0043621	protein self-association	MF	35	6	0.000691851		GO:0004872	receptor activity	MF	502	8	0.0015975
GO:0051336	regulation of hydrolase activity	BP	923	53	1.19949e-05		GO:0007585	respiratory gaseous exchange	BP	43	3	0.000913286		GO:0044459	plasma membrane part	CC	1292	64	0.000136367		GO:0035061	interchromatin granule	CC	4	2	0.000116603		GO:0019900	kinase binding	MF	487	29	0.00071897		GO:0008324	cation transmembrane transporter activity	MF	298	6	0.00202322
GO:0043547	positive regulation of GTPase activity	BP	448	32	1.2342e-05		GO:0007626	locomotory behavior	BP	98	4	0.000936937		GO:0031410	cytoplasmic vesicle	CC	865	47	0.000149981		GO:0009986	cell surface	CC	377	8	0.000243093		GO:0030276	clathrin binding	MF	37	6	0.000939894		GO:0022857	transmembrane transporter activity	MF	526	8	0.00214378
GO:0043087	regulation of GTPase activity	BP	495	34	1.49966e-05		GO:0048869	cellular developmental process	BP	2415	21	0.000993612		GO:0097708	intracellular vesicle	CC	866	47	0.000154092		GO:0030425	dendrite	CC	285	7	0.000255161		GO:0004416	hydroxyacylglutathione hydrolase activity	MF	2	2	0.000984059		GO:0015085	calcium ion transmembrane transporter activity	MF	60	3	0.00240075
GO:0050896	response to stimulus	BP	4933	193	3.44953e-05		GO:0010839	negative regulation of keratinocyte proliferati...	BP	13	2	0.00147728		GO:0030054	cell junction	CC	997	52	0.000182282		GO:0043005	neuron projection	CC	602	10	0.000280858		GO:0033829	O-fucosylpeptide 3-beta-N-acetylglucosaminyltra...	MF	2	2	0.000984059		GO:0015662	ATPase activity, coupled to transmembrane movem...	MF	17	2	0.00254651
GO:0048731	system development	BP	2571	113	4.63316e-05		GO:0043576	regulation of respiratory gaseous exchange	BP	13	2	0.00147728		GO:0031226	intrinsic component of plasma membrane	CC	719	40	0.000298118		GO:0036477	somatodendritic compartment	CC	392	8	0.00031649		GO:0008047	enzyme activator activity	MF	365	23	0.00120728		GO:0032947	protein complex scaffold	MF	62	3	0.00263672
GO:0051345	positive regulation of hydrolase activity	BP	652	39	7.9574e-05		GO:0048666	neuron development	BP	617	9	0.00148051		GO:0005924	cell-substrate adherens junction	CC	337	23	0.000405058		GO:0030915	Smc5-Smc6 complex	CC	7	2	0.000404617		GO:0019901	protein kinase binding	MF	435	26	0.0012746		GO:0015370	solute:sodium symporter activity	MF	20	2	0.00352729
GO:0007267	cell-cell signaling	BP	809	45	0.000123035		GO:0006812	cation transport	BP	503	8	0.00161777		GO:0005925	focal adhesion	CC	337	23	0.000405058		GO:0005923	bicellular tight junction	CC	81	4	0.000456332		GO:0035091	phosphatidylinositol binding	MF	160	13	0.00159815		GO:0004971	AMPA glutamate receptor activity	MF	1	1	0.00446316
GO:0006884	cell volume homeostasis	BP	17	5	0.00013481		GO:0007423	sensory organ development	BP	290	6	0.00176324		GO:0030055	cell-substrate junction	CC	341	23	0.000478063		GO:0045202	synapse	CC	417	8	0.000478623		GO:0038023	signaling receptor activity	MF	378	23	0.00190661		GO:0015328	cystine secondary active transmembrane transpor...	MF	1	1	0.00446316
GO:0050790	regulation of catalytic activity	BP	1636	77	0.000136764		GO:0016337	single organismal cell-cell adhesion	BP	417	7	0.00239069		GO:0031988	membrane-bounded vesicle	CC	2523	105	0.00080864		GO:0070160	occluding junction	CC	84	4	0.00052403		GO:0005515	protein binding	MF	6445	230	0.00203724		GO:0015327	cystine:glutamate antiporter activity	MF	1	1	0.00446316
GO:0048732	gland development	BP	273	21	0.000143583		GO:0061337	cardiac conduction	BP	62	3	0.00263672		GO:0016023	cytoplasmic, membrane-bounded vesicle	CC	787	41	0.000938391		GO:0044425	membrane part	CC	3614	28	0.000541757		GO:0015217	ADP transmembrane transporter activity	MF	3	2	0.00289068		GO:0019780	FAT10 activating enzyme activity	MF	1	1	0.00446316
GO:0010975	regulation of neuron projection development	BP	274	21	0.000151102		GO:0032502	developmental process	BP	3601	26	0.00318192		GO:0005887	integral component of plasma membrane	CC	682	36	0.00153571		GO:0097458	neuron part	CC	790	11	0.000608985		GO:0008426	protein kinase C inhibitor activity	MF	3	2	0.00289068		GO:0004368	glycerol-3-phosphate dehydrogenase activity	MF	1	1	0.00446316
GO:0065009	regulation of molecular function	BP	1970	89	0.000157321		GO:0051984	positive regulation of chromosome segregation	BP	19	2	0.00318363		GO:0043230	extracellular organelle	CC	2022	85	0.00223646		GO:0043296	apical junction complex	CC	95	4	0.000833911		GO:0019899	enzyme binding	MF	1428	63	0.00309035		GO:0005367	myo-inositol:sodium symporter activity	MF	1	1	0.00446316
GO:0051128	regulation of cellular component organization	BP	1617	76	0.000159789		GO:1903522	regulation of blood circulation	BP	137	4	0.00320534		GO:1903561	extracellular vesicle	CC	2022	85	0.00223646		GO:0044297	cell body	CC	274	6	0.00132032		GO:0001664	G-protein coupled receptor binding	MF	114	10	0.0031033		GO:0016901	oxidoreductase activity, acting on the CH-OH gr...	MF	1	1	0.00446316
GO:0009888	tissue development	BP	1076	55	0.000196023		GO:0048699	generation of neurons	BP	836	10	0.00345212		GO:0044456	synapse part	CC	323	20	0.00302584		GO:0098794	postsynapse	CC	185	5	0.00136163		GO:0098641	cadherin binding involved in cell-cell adhesion	MF	282	18	0.00349152		GO:0004638	phosphoribosylaminoimidazole carboxylase activi...	MF	1	1	0.00446316
GO:0046578	regulation of Ras protein signal transduction	BP	148	14	0.000230968		GO:0033280	response to vitamin D	BP	21	2	0.00388748		GO:0070062	extracellular exosome	CC	2015	84	0.00303137		GO:0016020	membrane	CC	5577	35	0.00391769		GO:0005543	phospholipid binding	MF	240	16	0.00377814		GO:0004639	phosphoribosylaminoimidazolesuccinocarboxamide ...	MF	1	1	0.00446316
GO:0051056	regulation of small GTPase mediated signal tran...	BP	224	18	0.000249337		GO:0048468	cell development	BP	1147	12	0.00395471		GO:0005576	extracellular region	CC	2647	105	0.00415698		GO:0043025	neuronal cell body	CC	237	5	0.00399465		GO:0098632	protein binding involved in cell-cell adhesion	MF	288	18	0.00435218		GO:0004925	prolactin receptor activity	MF	1	1	0.00446316
GO:0045834	positive regulation of lipid metabolic process	BP	69	9	0.000289593		GO:0098602	single organism cell adhesion	BP	460	7	0.00412307		GO:0044421	extracellular region part	CC	2416	97	0.00430393		GO:0044307	dendritic branch	CC	1	1	0.00446316		GO:0003707	steroid hormone receptor activity	MF	35	5	0.00444687		GO:0052590	sn-glycerol-3-phosphate:ubiquinone oxidoreducta...	MF	1	1	0.00446316
GO:0032879	regulation of localization	BP	1541	72	0.000295604		GO:1901016	regulation of potassium ion transmembrane trans...	BP	22	2	0.00426405		GO:0005913	cell-cell adherens junction	CC	312	19	0.00455529		GO:0016021	integral component of membrane	CC	2715	21	0.00455794		GO:0005109	frizzled binding	MF	22	4	0.00447313		GO:0052591	sn-glycerol-3-phosphate:ubiquinone-8 oxidoreduc...	MF	1	1	0.00446316
GO:0098916	anterograde trans-synaptic signaling	BP	268	20	0.000307287		GO:0007399	nervous system development	BP	1314	13	0.00427894		GO:0032591	dendritic spine membrane	CC	4	2	0.00566123		GO:0042995	cell projection	CC	1175	12	0.00480993		GO:0098631	protein binding involved in cell adhesion	MF	290	18	0.00467527		GO:1901680	sulfur-containing amino acid secondary active t...	MF	1	1	0.00446316
GO:0007268	chemical synaptic transmission	BP	268	20	0.000307287		GO:0030154	cell differentiation	BP	2155	18	0.00428221		GO:1990851	Wnt-Frizzled-LRP5/6 complex	CC	4	2	0.00566123		GO:0000803	sex chromosome	CC	24	2	0.00506575		GO:0045296	cadherin binding	MF	291	18	0.00484407		GO:0004998	transferrin receptor activity	MF	1	1	0.00446316
GO:0099536	synaptic signaling	BP	268	20	0.000307287		GO:0050896	response to stimulus	BP	4933	32	0.00430021		GO:0098793	presynapse	CC	166	12	0.00614058		GO:0031224	intrinsic component of membrane	CC	2772	21	0.00588654		GO:0005080	protein kinase C binding	MF	36	5	0.00503369		GO:0022892	substrate-specific transporter activity	MF	604	8	0.00499726
GO:0099537	trans-synaptic signaling	BP	268	20	0.000307287		GO:0071691	cardiac muscle thin filament assembly	BP	1	1	0.00446316		GO:0005796	Golgi lumen	CC	38	5	0.00636824		GO:0043235	receptor complex	CC	168	4	0.00660361		GO:0008289	lipid binding	MF	409	23	0.00506894		GO:0046875	ephrin receptor binding	MF	24	2	0.00506575
GO:0051493	regulation of cytoskeleton organization	BP	311	22	0.000330168		GO:0051866	general adaptation syndrome	BP	1	1	0.00446316		GO:0098589	membrane region	CC	255	16	0.00672871		GO:0035861	site of double-strand break	CC	29	2	0.00734646		GO:0005262	calcium channel activity	MF	52	6	0.00554876		GO:0015405	P-P-bond-hydrolysis-driven transmembrane transp...	MF	84	3	0.00620088
GO:0040007	growth	BP	628	36	0.000344649		GO:0032468	Golgi calcium ion homeostasis	BP	1	1	0.00446316		GO:0031256	leading edge membrane	CC	90	8	0.00724799		GO:0044609	DBIRD complex	CC	2	1	0.00890677		GO:0005347	ATP transmembrane transporter activity	MF	4	2	0.00566123		GO:0015399	primary active transmembrane transporter activi...	MF	84	3	0.00620088
GO:0007275	multicellular organism development	BP	2929	121	0.000353925		GO:0060007	linear vestibuloocular reflex	BP	1	1	0.00446316		GO:0045121	membrane raft	CC	191	13	0.00729194		GO:0009331	glycerol-3-phosphate dehydrogenase complex	CC	2	1	0.00890677		GO:0048406	nerve growth factor binding	MF	4	2	0.00566123		GO:0038023	signaling receptor activity	MF	378	6	0.0064952
GO:0032502	developmental process	BP	3601	143	0.000479875		GO:0035633	maintenance of blood-brain barrier	BP	1	1	0.00446316		GO:0098857	membrane microdomain	CC	192	13	0.00760642		GO:0030054	cell junction	CC	997	10	0.0116818		GO:0019904	protein domain specific binding	MF	464	25	0.00609797		GO:0072509	divalent inorganic cation transmembrane transpo...	MF	95	3	0.00870365
GO:0032501	multicellular organismal process	BP	3846	151	0.000509167		GO:0072658	maintenance of protein location in membrane	BP	1	1	0.00446316		GO:0098588	bounding membrane of organelle	CC	1321	57	0.00778732		GO:0005801	cis-Golgi network	CC	37	2	0.0117802		GO:0005003	ephrin receptor activity	MF	13	3	0.00695357		GO:0050473	arachidonate 15-lipoxygenase activity	MF	2	1	0.00890677
GO:0010976	positive regulation of neuron projection develo...	BP	161	14	0.000547837		GO:0072660	maintenance of protein location in plasma membr...	BP	1	1	0.00446316		GO:0031253	cell projection membrane	CC	177	12	0.0100298		GO:0031594	neuromuscular junction	CC	37	2	0.0117802		GO:0005102	receptor binding	MF	806	38	0.00773966		GO:0004572	mannosyl-oligosaccharide 1,3-1,6-alpha-mannosid...	MF	2	1	0.00890677
GO:0022008	neurogenesis	BP	891	46	0.000552274		GO:0010650	positive regulation of cell communication by el...	BP	1	1	0.00446316		GO:0099501	exocytic vesicle membrane	CC	28	4	0.0108004		GO:0016529	sarcoplasmic reticulum	CC	37	2	0.0117802		GO:0050839	cell adhesion molecule binding	MF	378	21	0.0082693		GO:0005365	myo-inositol transmembrane transporter activity	MF	2	1	0.00890677
GO:1900029	positive regulation of ruffle assembly	BP	6	3	0.000572924		GO:1900827	positive regulation of membrane depolarization ...	BP	1	1	0.00446316		GO:0030672	synaptic vesicle membrane	CC	28	4	0.0108004		GO:0009898	cytoplasmic side of plasma membrane	CC	111	3	0.0132698		GO:0030215	semaphorin receptor binding	MF	14	3	0.00864638		GO:0004666	prostaglandin-endoperoxide synthase activity	MF	2	1	0.00890677
GO:0043154	negative regulation of cysteine-type endopeptid...	BP	61	8	0.000603888		GO:0090362	positive regulation of platelet-derived growth ...	BP	1	1	0.00446316		GO:0045202	synapse	CC	417	22	0.0122827		GO:0016528	sarcoplasm	CC	41	2	0.0143406		GO:0051020	GTPase binding	MF	263	16	0.0089358		GO:0033570	transferrin transmembrane transporter activity	MF	2	1	0.00890677
GO:0007399	nervous system development	BP	1314	62	0.000649974		GO:0055085	transmembrane transport	BP	729	9	0.00457123		GO:0070382	exocytic vesicle	CC	80	7	0.0127012		GO:0016323	basolateral plasma membrane	CC	117	3	0.0152743		GO:0004714	transmembrane receptor protein tyrosine kinase ...	MF	42	5	0.00974686		GO:0005524	ATP binding	MF	1166	11	0.0125481
GO:0009887	animal organ morphogenesis	BP	578	33	0.000654005		GO:0019369	arachidonic acid metabolic process	BP	23	2	0.00465685		GO:0000139	Golgi membrane	CC	545	27	0.0129192		GO:0032591	dendritic spine membrane	CC	4	1	0.0177357		GO:0042809	vitamin D receptor binding	MF	15	3	0.0105597		GO:0001618	virus receptor activity	MF	39	2	0.0130327
GO:0040008	regulation of growth	BP	416	26	0.000665268		GO:0002042	cell migration involved in sprouting angiogenes...	BP	23	2	0.00465685		GO:0012505	endomembrane system	CC	2753	105	0.013571		GO:0098562	cytoplasmic side of membrane	CC	125	3	0.0181998		GO:0016763	transferase activity, transferring pentosyl gro...	MF	43	5	0.0107525		GO:0015665	alcohol transmembrane transporter activity	MF	3	1	0.0133309
GO:0010646	regulation of cell communication	BP	2030	88	0.000699145		GO:0046683	response to organophosphorus	BP	76	3	0.00469086		GO:0031225	anchored component of membrane	CC	63	6	0.0139032		GO:0044463	cell projection part	CC	616	7	0.0189244		GO:0015085	calcium ion transmembrane transporter activity	MF	60	6	0.0110748		GO:0046404	ATP-dependent polydeoxyribonucleotide 5'-hydrox...	MF	3	1	0.0133309
GO:0023051	regulation of signaling	BP	2061	89	0.000732276		GO:0046456	icosanoid biosynthetic process	BP	24	2	0.00506575		GO:0044431	Golgi apparatus part	CC	679	32	0.0141051		GO:0098552	side of membrane	CC	232	4	0.0196957		GO:0004888	transmembrane signaling receptor activity	MF	318	18	0.0116621		GO:0051734	ATP-dependent polynucleotide kinase activity	MF	3	1	0.0133309
GO:0043085	positive regulation of catalytic activity	BP	1113	54	0.000797091		GO:0010837	regulation of keratinocyte proliferation	BP	24	2	0.00506575		GO:0098805	whole membrane	CC	1034	45	0.0153576		GO:1990712	HFE-transferrin receptor complex	CC	5	1	0.0221212		GO:0000295	adenine nucleotide transmembrane transporter ac...	MF	6	2	0.0135733		GO:0070700	BMP receptor binding	MF	3	1	0.0133309
GO:0022610	biological adhesion	BP	1087	53	0.000798881		GO:0044767	single-organism developmental process	BP	3526	25	0.00533468		GO:0097458	neuron part	CC	790	36	0.0154333		GO:0014731	spectrin-associated cytoskeleton	CC	5	1	0.0221212		GO:0004128	cytochrome-b5 reductase activity, acting on NAD...	MF	6	2	0.0135733		GO:0047498	calcium-dependent phospholipase A2 activity	MF	3	1	0.0133309
GO:0007265	Ras protein signal transduction	BP	247	18	0.00080319		GO:0022008	neurogenesis	BP	891	10	0.00542792		GO:0005922	connexin complex	CC	7	2	0.0186109		GO:0005911	cell-cell junction	CC	505	6	0.024283		GO:0043121	neurotrophin binding	MF	6	2	0.0135733		GO:0035374	chondroitin sulfate binding	MF	3	1	0.0133309
GO:0044767	single-organism developmental process	BP	3526	139	0.000853322		GO:0048731	system development	BP	2571	20	0.00553405		GO:0032590	dendrite membrane	CC	7	2	0.0186109		GO:0043194	axon initial segment	CC	6	1	0.0264874		GO:0015216	purine nucleotide transmembrane transporter act...	MF	6	2	0.0135733		GO:0030023	extracellular matrix constituent conferring ela...	MF	3	1	0.0133309
GO:0048856	anatomical structure development	BP	3322	132	0.000907173		GO:0007409	axonogenesis	BP	258	5	0.00571257		GO:0005737	cytoplasm	CC	7905	267	0.0201909		GO:0044298	cell body membrane	CC	6	1	0.0264874		GO:0005346	purine ribonucleotide transmembrane transporter...	MF	6	2	0.0135733		GO:0015091	ferric iron transmembrane transporter activity	MF	3	1	0.0133309
GO:0044093	positive regulation of molecular function	BP	1305	61	0.000915434		GO:0098609	cell-cell adhesion	BP	759	9	0.00594166		GO:0044444	cytoplasmic part	CC	6096	211	0.0224932		GO:0001527	microfibril	CC	6	1	0.0264874		GO:0004879	RNA polymerase II transcription factor activity...	MF	30	4	0.0137642		GO:0005220	inositol 1,4,5-trisphosphate-sensitive calcium-...	MF	3	1	0.0133309
GO:2000117	negative regulation of cysteine-type endopeptid...	BP	65	8	0.000928269		GO:0030182	neuron differentiation	BP	759	9	0.00594166		GO:0043197	dendritic spine	CC	71	6	0.0238248		GO:0032809	neuronal cell body membrane	CC	6	1	0.0264874		GO:0098531	transcription factor activity, direct ligand re...	MF	30	4	0.0137642		GO:0005294	neutral L-amino acid secondary active transmemb...	MF	3	1	0.0133309
GO:0032287	peripheral nervous system myelin maintenance	BP	7	3	0.000979289		GO:0014074	response to purine-containing compound	BP	83	3	0.00599813		GO:0008021	synaptic vesicle	CC	71	6	0.0238248		GO:0032590	dendrite membrane	CC	7	1	0.0308346		GO:0017016	Ras GTPase binding	MF	231	14	0.0143816		GO:0042978	ornithine decarboxylase activator activity	MF	3	1	0.0133309
GO:0048733	sebaceous gland development	BP	7	3	0.000979289		GO:0071495	cellular response to endogenous stimulus	BP	767	9	0.00635634		GO:0005615	extracellular space	CC	575	27	0.0240778		GO:0043205	fibril	CC	7	1	0.0308346		GO:0005246	calcium channel regulator activity	MF	17	3	0.0150667		GO:0051733	polydeoxyribonucleotide kinase activity	MF	3	1	0.0133309
GO:0033625	positive regulation of integrin activation	BP	2	2	0.000984059		GO:0034220	ion transmembrane transport	BP	499	7	0.00640324		GO:0042470	melanosome	CC	91	7	0.0242186		GO:0033270	paranode region of axon	CC	7	1	0.0308346		GO:0005245	voltage-gated calcium channel activity	MF	17	3	0.0150667		GO:0015166	polyol transmembrane transporter activity	MF	3	1	0.0133309
GO:0070507	regulation of microtubule cytoskeleton organiza...	BP	98	10	0.000993319		GO:0051716	cellular response to stimulus	BP	4199	28	0.00672295		GO:0048770	pigment granule	CC	91	7	0.0242186		GO:0031095	platelet dense tubular network membrane	CC	7	1	0.0308346		GO:0005261	cation channel activity	MF	103	8	0.0156863		GO:0072510	trivalent inorganic cation transmembrane transp...	MF	3	1	0.0133309
GO:0007186	G-protein coupled receptor signaling pathway	BP	294	20	0.000993494		GO:0040011	locomotion	BP	923	10	0.00693575		GO:0097225	sperm midpiece	CC	8	2	0.0243044		GO:0030018	Z disc	CC	66	2	0.0349564		GO:0030546	receptor activator activity	MF	18	3	0.0176668		GO:0004888	transmembrane signaling receptor activity	MF	318	5	0.0133993
GO:0006468	protein phosphorylation	BP	1257	59	0.00101479		GO:0071320	cellular response to cAMP	BP	29	2	0.00734646		GO:0098858	actin-based cell projection	CC	113	8	0.025857		GO:0033268	node of Ranvier	CC	8	1	0.0351627		GO:0043008	ATP-dependent protein binding	MF	7	2	0.0186109		GO:0022834	ligand-gated channel activity	MF	40	2	0.0136798
GO:0007266	Rho protein signal transduction	BP	116	11	0.00104151		GO:0007566	embryo implantation	BP	29	2	0.00734646		GO:0044309	neuron spine	CC	73	6	0.0268948		GO:0031674	I band	CC	70	2	0.0389166		GO:0043395	heparan sulfate proteoglycan binding	MF	7	2	0.0186109		GO:0015276	ligand-gated ion channel activity	MF	40	2	0.0136798
GO:0033043	regulation of organelle organization	BP	793	41	0.00108639		GO:0007155	cell adhesion	BP	1084	11	0.00742108		GO:0005856	cytoskeleton	CC	1501	60	0.0280836		GO:0031094	platelet dense tubular network	CC	9	1	0.0394718		GO:0034483	heparan sulfate sulfotransferase activity	MF	7	2	0.0186109		GO:0005215	transporter activity	MF	720	8	0.013801
GO:0097190	apoptotic signaling pathway	BP	454	27	0.00111219		GO:0022610	biological adhesion	BP	1087	11	0.00757321		GO:0005911	cell-cell junction	CC	505	24	0.0285782		GO:0043197	dendritic spine	CC	71	2	0.0399323		GO:0048018	receptor agonist activity	MF	7	2	0.0186109		GO:0032559	adenyl ribonucleotide binding	MF	1187	11	0.0142224
GO:0051270	regulation of cellular component movement	BP	503	29	0.00119026		GO:0055065	metal ion homeostasis	BP	279	5	0.00789868		GO:0014069	postsynaptic density	CC	95	7	0.0297707		GO:0044309	neuron spine	CC	73	2	0.0419939		GO:0035252	UDP-xylosyltransferase activity	MF	7	2	0.0186109		GO:0015171	amino acid transmembrane transporter activity	MF	41	2	0.0143406
GO:0009653	anatomical structure morphogenesis	BP	1619	72	0.00121088		GO:0051239	regulation of multicellular organismal process	BP	1582	14	0.00802192		GO:0099572	postsynaptic specialization	CC	95	7	0.0297707		GO:0032281	AMPA glutamate receptor complex	CC	11	1	0.0480335		GO:0042285	xylosyltransferase activity	MF	7	2	0.0186109		GO:0030554	adenyl nucleotide binding	MF	1198	11	0.0151653
GO:0001890	placenta development	BP	101	10	0.0012541		GO:0043616	keratinocyte proliferation	BP	31	2	0.00836633		GO:0044301	climbing fiber	CC	1	1	0.0314105		GO:0098802	plasma membrane receptor complex	CC	87	2	0.0574815		GO:0099600	transmembrane receptor activity	MF	335	18	0.0188964		GO:0019829	cation-transporting ATPase activity	MF	44	2	0.0164041
GO:0007155	cell adhesion	BP	1084	52	0.00129212		GO:1901379	regulation of potassium ion transmembrane trans...	BP	31	2	0.00836633		GO:0005833	hemoglobin complex	CC	1	1	0.0314105		GO:0016605	PML body	CC	89	2	0.0598354		GO:0004871	signal transducer activity	MF	642	30	0.0190886		GO:0019205	nucleobase-containing compound kinase activity	MF	44	2	0.0164041
GO:0030154	cell differentiation	BP	2155	91	0.00129687		GO:0061564	axon development	BP	283	5	0.00837309		GO:0008352	katanin complex	CC	1	1	0.0314105		GO:0031904	endosome lumen	CC	14	1	0.0607358		GO:0005085	guanyl-nucleotide exchange factor activity	MF	217	13	0.0195709		GO:0099600	transmembrane receptor activity	MF	335	5	0.0164541
GO:0035023	regulation of Rho protein signal transduction	BP	85	9	0.00135504		GO:0006816	calcium ion transport	BP	183	4	0.00887944		GO:0030690	Noc1p-Noc2p complex	CC	1	1	0.0314105		GO:0031256	leading edge membrane	CC	90	2	0.0610247		GO:0015267	channel activity	MF	174	11	0.0214362		GO:0005004	GPI-linked ephrin receptor activity	MF	4	1	0.0177357
GO:0040012	regulation of locomotion	BP	484	28	0.00137027		GO:0021764	amygdala development	BP	2	1	0.00890677		GO:0030691	Noc2p-Noc3p complex	CC	1	1	0.0314105		GO:0043034	costamere	CC	15	1	0.0649328		GO:0022803	passive transmembrane transporter activity	MF	174	11	0.0214362		GO:0051731	polynucleotide 5'-hydroxyl-kinase activity	MF	4	1	0.0177357
GO:0008361	regulation of cell size	BP	120	11	0.00137586		GO:0071386	cellular response to corticosterone stimulus	BP	2	1	0.00890677		GO:1990032	parallel fiber	CC	1	1	0.0314105		GO:0032589	neuron projection membrane	CC	15	1	0.0649328		GO:0005088	Ras guanyl-nucleotide exchange factor activity	MF	152	10	0.0216088		GO:0015291	secondary active transmembrane transporter acti...	MF	124	3	0.0178183
GO:0022612	gland morphogenesis	BP	86	9	0.00147248		GO:0071376	cellular response to corticotropin-releasing ho...	BP	2	1	0.00890677		GO:0044317	rod spherule	CC	1	1	0.0314105		GO:0014069	postsynaptic density	CC	95	2	0.0670921		GO:0031267	small GTPase binding	MF	244	14	0.0220251		GO:0015294	solute:cation symporter activity	MF	50	2	0.0208846
GO:0016310	phosphorylation	BP	1553	69	0.00159719		GO:0021538	epithalamus development	BP	2	1	0.00890677		GO:0005773	vacuole	CC	920	39	0.0334294		GO:0099572	postsynaptic specialization	CC	95	2	0.0670921		GO:0005216	ion channel activity	MF	153	10	0.0225001		GO:0005198	structural molecule activity	MF	488	6	0.0209187
GO:0007264	small GTPase mediated signal transduction	BP	442	26	0.00159798		GO:0090269	fibroblast growth factor production	BP	2	1	0.00890677		GO:0031235	intrinsic component of the cytoplasmic side of ...	CC	10	2	0.0374775		GO:0048786	presynaptic active zone	CC	16	1	0.0691114		GO:0022838	substrate-specific channel activity	MF	154	10	0.0234178		GO:0005509	calcium ion binding	MF	361	5	0.0219766
GO:0030574	collagen catabolic process	BP	28	5	0.00161119		GO:0032472	Golgi calcium ion transport	BP	2	1	0.00890677		GO:1990909	Wnt signalosome	CC	10	2	0.0374775		GO:0030017	sarcomere	CC	100	2	0.0733519		GO:0005044	scavenger receptor activity	MF	20	3	0.023569		GO:0008046	axon guidance receptor activity	MF	5	1	0.0221212
GO:0045737	positive regulation of cyclin-dependent protein...	BP	28	5	0.00161119		GO:0021986	habenula development	BP	2	1	0.00890677		GO:0005902	microvillus	CC	41	4	0.0389236		GO:0060076	excitatory synapse	CC	101	2	0.074626		GO:0008236	serine-type peptidase activity	MF	91	7	0.0242186		GO:0005234	extracellular-glutamate-gated ion channel activ...	MF	5	1	0.0221212
GO:0048699	generation of neurons	BP	836	42	0.0016423		GO:0032227	negative regulation of synaptic transmission, d...	BP	2	1	0.00890677		GO:0060076	excitatory synapse	CC	101	7	0.0396113		GO:0031988	membrane-bounded vesicle	CC	2523	16	0.0806546		GO:0071936	coreceptor activity involved in Wnt signaling p...	MF	8	2	0.0243044		GO:0008066	glutamate receptor activity	MF	5	1	0.0221212
GO:0044707	single-multicellular organism process	BP	3551	138	0.00167416		GO:0006663	platelet activating factor biosynthetic process	BP	2	1	0.00890677		GO:0099503	secretory vesicle	CC	243	13	0.0432598		GO:0009925	basal plasma membrane	CC	20	1	0.0856435		GO:0005328	neurotransmitter:sodium symporter activity	MF	8	2	0.0243044		GO:0004970	ionotropic glutamate receptor activity	MF	5	1	0.0221212
GO:0060491	regulation of cell projection assembly	BP	105	10	0.00168603		GO:0090360	platelet-derived growth factor production	BP	2	1	0.00890677		GO:0044433	cytoplasmic vesicle part	CC	395	19	0.0433507		GO:0031941	filamentous actin	CC	20	1	0.0856435		GO:0015211	purine nucleoside transmembrane transporter act...	MF	8	2	0.0243044		GO:0008970	phosphatidylcholine 1-acylhydrolase activity	MF	5	1	0.0221212
GO:2000145	regulation of cell motility	BP	468	27	0.00172911		GO:1903849	positive regulation of aorta morphogenesis	BP	2	1	0.00890677		GO:0001726	ruffle	CC	126	8	0.0449629		GO:0008328	ionotropic glutamate receptor complex	CC	20	1	0.0856435		GO:0017171	serine hydrolase activity	MF	92	7	0.0255338		GO:0033612	receptor serine/threonine kinase binding	MF	5	1	0.0221212
GO:0030335	positive regulation of cell migration	BP	243	17	0.00173291		GO:0090271	positive regulation of fibroblast growth factor...	BP	2	1	0.00890677		GO:0031252	cell leading edge	CC	270	14	0.0458927		GO:0098878	neurotransmitter receptor complex	CC	20	1	0.0856435		GO:0019199	transmembrane receptor protein kinase activity	MF	54	5	0.0267491		GO:0097493	structural molecule activity conferring elastic...	MF	5	1	0.0221212
GO:0006897	endocytosis	BP	399	24	0.00178436		GO:0031394	positive regulation of prostaglandin biosynthet...	BP	2	1	0.00890677		GO:0005794	Golgi apparatus	CC	1085	44	0.0464494		GO:0000159	protein phosphatase type 2A complex	CC	20	1	0.0856435		GO:0043236	laminin binding	MF	21	3	0.0268719		GO:0000099	sulfur amino acid transmembrane transporter act...	MF	5	1	0.0221212
GO:0043269	regulation of ion transport	BP	266	18	0.00185864		GO:2001280	positive regulation of unsaturated fatty acid b...	BP	2	1	0.00890677		GO:0019005	SCF ubiquitin ligase complex	CC	44	4	0.0485364		GO:0044449	contractile fiber part	CC	111	2	0.0877469		GO:0016247	channel regulator activity	MF	73	6	0.0268948		GO:0070696	transmembrane receptor protein serine/threonine...	MF	5	1	0.0221212
GO:0030879	mammary gland development	BP	89	9	0.00187468		GO:1903847	regulation of aorta morphogenesis	BP	2	1	0.00890677		GO:0042995	cell projection	CC	1175	47	0.0490258		GO:0034702	ion channel complex	CC	111	2	0.0877469		GO:0004252	serine-type endopeptidase activity	MF	73	6	0.0268948		GO:0004839	ubiquitin activating enzyme activity	MF	5	1	0.0221212
GO:1904377	positive regulation of protein localization to ...	BP	29	5	0.00189741		GO:0090270	regulation of fibroblast growth factor producti...	BP	2	1	0.00890677		GO:0044463	cell projection part	CC	616	27	0.0500192		GO:0033017	sarcoplasmic reticulum membrane	CC	21	1	0.0897313		GO:0005516	calmodulin binding	MF	115	8	0.0283398		GO:0042625	ATPase coupled ion transmembrane transporter ac...	MF	52	2	0.0224791
GO:1903078	positive regulation of protein localization to ...	BP	29	5	0.00189741		GO:1900825	regulation of membrane depolarization during ca...	BP	2	1	0.00890677		GO:0032587	ruffle membrane	CC	64	5	0.0502091		GO:0030016	myofibril	CC	115	2	0.0931771		GO:0016773	phosphotransferase activity, alcohol group as a...	MF	586	27	0.0296753		GO:0004871	signal transducer activity	MF	642	7	0.0231657
GO:0006816	calcium ion transport	BP	183	14	0.00190111		GO:0090361	regulation of platelet-derived growth factor pr...	BP	2	1	0.00890677		GO:0009986	cell surface	CC	377	18	0.0512819		GO:0030057	desmosome	CC	22	1	0.0938012		GO:0072509	divalent inorganic cation transmembrane transpo...	MF	95	7	0.0297707		GO:0097367	carbohydrate derivative binding	MF	1620	13	0.0232452
GO:0031175	neuron projection development	BP	543	30	0.00190489		GO:0043435	response to corticotropin-releasing hormone	BP	2	1	0.00890677		GO:0000790	nuclear chromatin	CC	252	13	0.0548538		GO:0098791	Golgi subcompartment	CC	246	3	0.0968386		GO:0016208	AMP binding	MF	9	2	0.0306079		GO:0070679	inositol 1,4,5 trisphosphate binding	MF	6	1	0.0264874
GO:0048666	neuron development	BP	617	33	0.00194505		GO:0060005	vestibular reflex	BP	2	1	0.00890677		GO:0005764	lysosome	CC	407	19	0.0553764		GO:0043292	contractile fiber	CC	122	2	0.102908		GO:0005355	glucose transmembrane transporter activity	MF	9	2	0.0306079		GO:0042979	ornithine decarboxylase regulator activity	MF	6	1	0.0264874
GO:0007169	transmembrane receptor protein tyrosine kinase ...	BP	474	27	0.0020727		GO:0007267	cell-cell signaling	BP	809	9	0.00891561		GO:0000323	lytic vacuole	CC	407	19	0.0553764		GO:0031982	vesicle	CC	2616	16	0.104601		GO:0005326	neurotransmitter transporter activity	MF	9	2	0.0306079		GO:0022835	transmitter-gated channel activity	MF	6	1	0.0264874
GO:0016049	cell growth	BP	335	21	0.00207449		GO:0007610	behavior	BP	289	5	0.00912145		GO:0031090	organelle membrane	CC	2036	76	0.0557733		GO:0044421	extracellular region part	CC	2416	15	0.104679		GO:0005337	nucleoside transmembrane transporter activity	MF	9	2	0.0306079		GO:0022824	transmitter-gated ion channel activity	MF	6	1	0.0264874
GO:0051130	positive regulation of cellular component organ...	BP	822	41	0.00213035		GO:0000722	telomere maintenance via recombination	BP	33	2	0.00944598		GO:0030175	filopodium	CC	67	5	0.059026		GO:0043230	extracellular organelle	CC	2022	13	0.104823		GO:0015215	nucleotide transmembrane transporter activity	MF	9	2	0.0306079		GO:0015081	sodium ion transmembrane transporter activity	MF	60	2	0.0293365
GO:0050804	modulation of synaptic transmission	BP	146	12	0.00216852		GO:0042221	response to chemical	BP	2326	18	0.009702		GO:0015630	microtubule cytoskeleton	CC	909	37	0.0618279		GO:1903561	extracellular vesicle	CC	2022	13	0.104823		GO:0016653	oxidoreductase activity, acting on NAD(P)H, hem...	MF	9	2	0.0306079		GO:0046943	carboxylic acid transmembrane transporter activ...	MF	61	2	0.0302456
GO:1904031	positive regulation of cyclin-dependent protein...	BP	30	5	0.00221911		GO:0009719	response to endogenous stimulus	BP	972	10	0.00986126		GO:0044753	amphisome	CC	2	1	0.061837		GO:0098589	membrane region	CC	255	3	0.105005		GO:0004672	protein kinase activity	MF	483	23	0.0310595		GO:0015172	acidic amino acid transmembrane transporter act...	MF	7	1	0.0308346
GO:2000251	positive regulation of actin cytoskeleton reorg...	BP	9	3	0.00224245		GO:0051963	regulation of synapse assembly	BP	34	2	0.0100079		GO:0031085	BLOC-3 complex	CC	2	1	0.061837		GO:0098797	plasma membrane protein complex	CC	258	3	0.107786		GO:0002055	adenine binding	MF	1	1	0.0314105		GO:0005381	iron ion transmembrane transporter activity	MF	7	1	0.0308346
GO:0045664	regulation of neuron differentiation	BP	361	22	0.00232988		GO:0003333	amino acid transmembrane transport	BP	35	2	0.0105843		GO:0044300	cerebellar mossy fiber	CC	2	1	0.061837		GO:0030315	T-tubule	CC	26	1	0.109903		GO:0003999	adenine phosphoribosyltransferase activity	MF	1	1	0.0314105		GO:0005313	L-glutamate transmembrane transporter activity	MF	7	1	0.0308346
GO:2000147	positive regulation of cell motility	BP	250	17	0.00234018		GO:1903779	regulation of cardiac conduction	BP	35	2	0.0105843		GO:0044609	DBIRD complex	CC	2	1	0.061837		GO:0031984	organelle subcompartment	CC	262	3	0.111541		GO:0004056	argininosuccinate lyase activity	MF	1	1	0.0314105		GO:0005342	organic acid transmembrane transporter activity	MF	62	2	0.0311659
GO:0007009	plasma membrane organization	BP	208	15	0.00237247		GO:0007275	multicellular organism development	BP	2929	21	0.0113352		GO:0070436	Grb2-EGFR complex	CC	2	1	0.061837		GO:0005615	extracellular space	CC	575	5	0.112394		GO:0004067	asparaginase activity	MF	1	1	0.0314105		GO:0008013	beta-catenin binding	MF	63	2	0.0320972
GO:0030334	regulation of cell migration	BP	432	25	0.00243445		GO:0048856	anatomical structure development	BP	3322	23	0.0113783		GO:0034684	integrin alphav-beta5 complex	CC	2	1	0.061837		GO:0005576	extracellular region	CC	2647	16	0.113516		GO:0005471	ATP:ADP antiporter activity	MF	1	1	0.0314105		GO:0035258	steroid hormone receptor binding	MF	63	2	0.0320972
GO:0035556	intracellular signal transduction	BP	1860	79	0.0025028		GO:0008016	regulation of heart contraction	BP	105	3	0.0114259		GO:0005724	nuclear telomeric heterochromatin	CC	2	1	0.061837		GO:0014704	intercalated disc	CC	27	1	0.113884		GO:0033867	Fas-activated serine/threonine kinase activity	MF	1	1	0.0314105		GO:0016788	hydrolase activity, acting on ester bonds	MF	547	6	0.0341188
GO:0044243	multicellular organism catabolic process	BP	31	5	0.00257877		GO:0071417	cellular response to organonitrogen compound	BP	307	5	0.0116432		GO:0002133	polycystin complex	CC	2	1	0.061837		GO:1902495	transmembrane transporter complex	CC	130	2	0.114357		GO:0080132	fatty acid alpha-hydroxylase activity	MF	1	1	0.0314105		GO:0004115	3',5'-cyclic-AMP phosphodiesterase activity	MF	8	1	0.0351627
GO:0051898	negative regulation of protein kinase B signali...	BP	31	5	0.00257877		GO:0043266	regulation of potassium ion transport	BP	37	2	0.0117802		GO:0035517	PR-DUB complex	CC	2	1	0.061837		GO:0031526	brush border membrane	CC	28	1	0.117848		GO:0070287	ferritin receptor activity	MF	1	1	0.0314105		GO:0045295	gamma-catenin binding	MF	8	1	0.0351627
