# Supplementary material for: RNA-Seq analysis and comparison of corneal epithelium in keratoconus and myopia patients
Source: Sci Rep. 2018 Jan 10;8:389. doi: 10.1038/s41598-017-18480-x (PMC5762683; doi:10.1038/s41598-017-18480-x)
Supplement: Supplementary file 5 — Table S4 [file 41598_2017_18480_MOESM5_ESM.xlsx]

## Sheet: Sheet1
KEGG pathway analysis this study								KEGG pathway analysis Kabza et al. study									85 common elements in this Study and Kabza et al.
	NGenes	Direction	PValue	FDR	PValue.Mixed	FDR.Mixed			NGenes	Direction	PValue	FDR	PValue.Mixed	FDR.Mixed			KEGG_HEDGEHOG_SIGNALING_PATHWAY
KEGG_HEDGEHOG_SIGNALING_PATHWAY	29	Down	0.0415933	0.178609	1.52885e-05	0.00554504		KEGG_PURINE_METABOLISM	140	Down	3.47408e-05	6.17774e-05	2.05867e-24	2.04214e-22			KEGG_ARACHIDONIC_ACID_METABOLISM
KEGG_ARACHIDONIC_ACID_METABOLISM	27	Down	0.0714159	0.218772	2.83459e-05	0.00703426		KEGG_MELANOMA	60	Down	6.8786e-09	3.10589e-08	3.51069e-24	2.6319e-22			KEGG_BASAL_CELL_CARCINOMA
KEGG_BASAL_CELL_CARCINOMA	33	Down	0.108915	0.269289	3.25966e-05	0.00768464		KEGG_GLIOMA	64	Down	8.63459e-08	2.69183e-07	1.15501e-23	5.28071e-22			KEGG_PRIMARY_IMMUNODEFICIENCY
KEGG_PRIMARY_IMMUNODEFICIENCY	17	Down	0.287598	0.465828	0.00021439	0.00877264		KEGG_LONG_TERM_DEPRESSION	57	Down	5.13707e-07	1.31148e-06	3.32437e-23	1.1057e-21			KEGG_GLYCOSAMINOGLYCAN_BIOSYNTHESIS_CHONDROITIN_SULFATE
KEGG_GLYCOSAMINOGLYCAN_BIOSYNTHESIS_CHONDROITIN_SULFATE	15	Down	0.00862208	0.123572	0.000273582	0.00877264		KEGG_PROSTATE_CANCER	85	Down	7.80338e-08	2.4636e-07	3.72129e-23	1.17816e-21			KEGG_ADIPOCYTOKINE_SIGNALING_PATHWAY
KEGG_ADIPOCYTOKINE_SIGNALING_PATHWAY	50	Down	0.0799047	0.230711	0.000279725	0.00877264		KEGG_OOCYTE_MEIOSIS	102	Down	0.00735974	0.00954947	4.32602e-23	1.28502e-21			KEGG_REGULATION_OF_AUTOPHAGY
KEGG_REGULATION_OF_AUTOPHAGY	19	Down	0.668835	0.785053	0.000329263	0.00877264		KEGG_ARGININE_AND_PROLINE_METABOLISM	47	Down	0.030415	0.0368996	4.87774e-23	1.37984e-21			KEGG_BIOSYNTHESIS_OF_UNSATURATED_FATTY_ACIDS
KEGG_BIOSYNTHESIS_OF_UNSATURATED_FATTY_ACIDS	19	Down	0.90046	0.94323	0.000428058	0.00877264		KEGG_MELANOGENESIS	86	Down	1.34562e-06	3.12735e-06	6.53364e-23	1.69552e-21			KEGG_DORSO_VENTRAL_AXIS_FORMATION
KEGG_DORSO_VENTRAL_AXIS_FORMATION	20	Up	0.259129	0.437273	0.000450302	0.00877264		KEGG_CHRONIC_MYELOID_LEUKEMIA	74	Down	6.57776e-09	2.98719e-08	6.64137e-23	1.70474e-21			KEGG_MELANOGENESIS
KEGG_MELANOGENESIS	70	Down	0.0597762	0.202886	0.000533837	0.00877264		KEGG_COLORECTAL_CANCER	63	Down	1.86681e-09	1.08583e-08	1.1089e-22	2.38061e-21			KEGG_AXON_GUIDANCE
KEGG_AXON_GUIDANCE	97	Down	0.285037	0.462792	0.000623493	0.00877264		KEGG_WNT_SIGNALING_PATHWAY	133	Down	5.0775e-06	1.0495e-05	1.31948e-22	2.61845e-21			KEGG_WNT_SIGNALING_PATHWAY
KEGG_WNT_SIGNALING_PATHWAY	114	Down	0.936755	0.963143	0.000640535	0.00877264		KEGG_PROGESTERONE_MEDIATED_OOCYTE_MATURATION	79	Down	6.86048e-06	1.38234e-05	1.61415e-22	2.92163e-21			KEGG_EPITHELIAL_CELL_SIGNALING_IN_HELICOBACTER_PYLORI_INFECTION
KEGG_EPITHELIAL_CELL_SIGNALING_IN_HELICOBACTER_PYLORI_INFECTION	55	Down	0.194103	0.366806	0.000671772	0.00877264		KEGG_BASAL_CELL_CARCINOMA	46	Down	0.000319442	0.000495313	7.02292e-22	8.33192e-21			KEGG_NOTCH_SIGNALING_PATHWAY
KEGG_NOTCH_SIGNALING_PATHWAY	39	Down	0.0245751	0.148535	0.000680548	0.00877264		KEGG_P53_SIGNALING_PATHWAY	66	Down	2.63092e-09	1.40605e-08	8.67107e-22	9.50197e-21			KEGG_PATHWAYS_IN_CANCER
KEGG_PATHWAYS_IN_CANCER	247	Down	0.316218	0.492556	0.000817055	0.00877264		KEGG_AXON_GUIDANCE	116	Down	6.73261e-07	1.6727e-06	1.07949e-21	1.11563e-20			KEGG_SMALL_CELL_LUNG_CANCER
KEGG_SMALL_CELL_LUNG_CANCER	75	Down	0.131538	0.295193	0.000821322	0.00877264		KEGG_TGF_BETA_SIGNALING_PATHWAY	71	Down	6.11269e-10	4.73282e-09	1.15316e-21	1.16875e-20			KEGG_CYTOKINE_CYTOKINE_RECEPTOR_INTERACTION
KEGG_CYTOKINE_CYTOKINE_RECEPTOR_INTERACTION	86	Down	0.423332	0.591005	0.00104651	0.00877264		KEGG_PATHWAYS_IN_CANCER	297	Down	3.47778e-09	1.7719e-08	1.47097e-21	1.40536e-20			KEGG_CALCIUM_SIGNALING_PATHWAY
KEGG_CALCIUM_SIGNALING_PATHWAY	92	Down	0.0299371	0.159487	0.00106051	0.00877264		KEGG_PANCREATIC_CANCER	71	Down	3.74409e-09	1.88925e-08	1.7143e-21	1.58447e-20			KEGG_VALINE_LEUCINE_AND_ISOLEUCINE_DEGRADATION
KEGG_VALINE_LEUCINE_AND_ISOLEUCINE_DEGRADATION	39	Up	0.565235	0.707481	0.00106109	0.00877264		KEGG_MAPK_SIGNALING_PATHWAY	228	Down	6.22991e-08	2.00845e-07	2.19556e-21	1.92624e-20			KEGG_FC_EPSILON_RI_SIGNALING_PATHWAY
KEGG_FC_EPSILON_RI_SIGNALING_PATHWAY	52	Down	0.285644	0.463619	0.00106458	0.00877264		KEGG_CALCIUM_SIGNALING_PATHWAY	130	Down	2.32568e-06	5.12321e-06	2.19516e-21	1.92624e-20			KEGG_MAPK_SIGNALING_PATHWAY
KEGG_CIRCADIAN_RHYTHM_MAMMAL	13	Down	0.0731913	0.221194	0.00116454	0.00877264		KEGG_LONG_TERM_POTENTIATION	60	Down	0.00370863	0.00498034	4.05059e-21	3.14137e-20			KEGG_TIGHT_JUNCTION
KEGG_MAPK_SIGNALING_PATHWAY	191	Down	0.0355788	0.168858	0.00122337	0.00877264		KEGG_APOPTOSIS	82	Down	1.16551e-06	2.74003e-06	4.24585e-21	3.26067e-20			KEGG_FC_GAMMA_R_MEDIATED_PHAGOCYTOSIS
KEGG_TIGHT_JUNCTION	95	Down	0.753668	0.845391	0.00126777	0.00877264		KEGG_RENAL_CELL_CARCINOMA	70	Down	5.20237e-07	1.326e-06	6.83798e-21	4.77748e-20			KEGG_FATTY_ACID_METABOLISM
KEGG_FC_GAMMA_R_MEDIATED_PHAGOCYTOSIS	76	Down	0.28928	0.46807	0.00134534	0.00877264		KEGG_MTOR_SIGNALING_PATHWAY	51	Down	0.00429353	0.00572511	1.29497e-20	8.12235e-20			KEGG_GLYCOSAMINOGLYCAN_BIOSYNTHESIS_HEPARAN_SULFATE
KEGG_FATTY_ACID_METABOLISM	32	Down	0.326155	0.503195	0.00135121	0.00877264		KEGG_DILATED_CARDIOMYOPATHY	70	Down	1.40827e-10	1.5724e-09	1.42463e-20	8.74971e-20			KEGG_THYROID_CANCER
KEGG_GLYCOSAMINOGLYCAN_BIOSYNTHESIS_HEPARAN_SULFATE	16	Down	0.072596	0.220122	0.00135804	0.00877264		KEGG_TIGHT_JUNCTION	108	Down	8.86817e-06	1.74956e-05	1.52401e-20	9.27565e-20			KEGG_MELANOMA
KEGG_THYROID_CANCER	25	Down	0.333008	0.509294	0.00137817	0.00877264		KEGG_GAP_JUNCTION	72	Down	1.31746e-08	5.33652e-08	2.12572e-20	1.25341e-19			KEGG_VEGF_SIGNALING_PATHWAY
KEGG_MELANOMA	48	Down	0.874891	0.929497	0.00138022	0.00877264		KEGG_HEDGEHOG_SIGNALING_PATHWAY	40	Down	8.30453e-06	1.64592e-05	2.27517e-20	1.31848e-19			KEGG_JAK_STAT_SIGNALING_PATHWAY
KEGG_VEGF_SIGNALING_PATHWAY	54	Down	0.181979	0.353938	0.00139039	0.00877264		KEGG_HYPERTROPHIC_CARDIOMYOPATHY_HCM	65	Down	5.72067e-11	8.41705e-10	2.97272e-20	1.65959e-19			KEGG_TGF_BETA_SIGNALING_PATHWAY
KEGG_JAK_STAT_SIGNALING_PATHWAY	78	Up	0.905967	0.945918	0.00139172	0.00877264		KEGG_ERBB_SIGNALING_PATHWAY	85	Down	0.000146721	0.000237887	3.09362e-20	1.70492e-19			KEGG_GLYCEROPHOSPHOLIPID_METABOLISM
KEGG_TGF_BETA_SIGNALING_PATHWAY	57	Up	0.0708579	0.217227	0.00139941	0.00877264		KEGG_VASCULAR_SMOOTH_MUSCLE_CONTRACTION	91	Down	5.85424e-09	2.7134e-08	5.00829e-20	2.59366e-19			KEGG_MISMATCH_REPAIR
KEGG_GLYCEROPHOSPHOLIPID_METABOLISM	56	Down	0.100145	0.259778	0.00146883	0.00877264		KEGG_INSULIN_SIGNALING_PATHWAY	125	Down	0.00253978	0.00348399	5.96567e-20	3.01346e-19			KEGG_LONG_TERM_DEPRESSION
KEGG_MISMATCH_REPAIR	22	Up	0.646988	0.767433	0.00151803	0.00877264		KEGG_PYRIMIDINE_METABOLISM	93	Down	0.846309	0.85775	7.06058e-20	3.47728e-19			KEGG_CHRONIC_MYELOID_LEUKEMIA
KEGG_LONG_TERM_DEPRESSION	42	Down	0.223494	0.401179	0.00155131	0.00877264		KEGG_CELL_CYCLE	122	Down	6.35118e-05	0.000109198	7.79665e-20	3.79233e-19			KEGG_ETHER_LIPID_METABOLISM
KEGG_CHRONIC_MYELOID_LEUKEMIA	68	Down	0.152936	0.32116	0.00158706	0.00877264		KEGG_SMALL_CELL_LUNG_CANCER	84	Down	4.44458e-09	2.16633e-08	8.26937e-20	3.99348e-19			KEGG_ENDOCYTOSIS
KEGG_ETHER_LIPID_METABOLISM	18	Up	0.90038	0.94323	0.0015955	0.00877264		KEGG_ARRHYTHMOGENIC_RIGHT_VENTRICULAR_CARDIOMYOPATHY_ARVC	58	Down	5.97826e-10	4.65162e-09	8.56597e-20	4.13249e-19			KEGG_GNRH_SIGNALING_PATHWAY
KEGG_ENDOCYTOSIS	153	Down	0.047384	0.1864	0.00162423	0.00877264		KEGG_NEUROACTIVE_LIGAND_RECEPTOR_INTERACTION	120	Down	6.81887e-07	1.69324e-06	9.65939e-20	4.6269e-19			KEGG_CHEMOKINE_SIGNALING_PATHWAY
KEGG_GNRH_SIGNALING_PATHWAY	69	Down	0.0843558	0.236344	0.00167839	0.00877264		KEGG_GNRH_SIGNALING_PATHWAY	85	Down	0.000179583	0.000288395	9.87392e-20	4.72009e-19			KEGG_PROGESTERONE_MEDIATED_OOCYTE_MATURATION
KEGG_CHEMOKINE_SIGNALING_PATHWAY	97	Down	0.0510075	0.192125	0.00173843	0.00877264		KEGG_ABC_TRANSPORTERS	38	Down	0.0301706	0.0366219	1.01079e-19	4.7996e-19			KEGG_PEROXISOME
KEGG_PROGESTERONE_MEDIATED_OOCYTE_MATURATION	67	Down	0.474773	0.634834	0.001744	0.00877264		KEGG_NON_SMALL_CELL_LUNG_CANCER	53	Down	0.000610063	0.000905224	1.16048e-19	5.39993e-19			KEGG_HOMOLOGOUS_RECOMBINATION
KEGG_PEROXISOME	69	Down	0.113284	0.274508	0.00178025	0.00877264		KEGG_PPAR_SIGNALING_PATHWAY	53	Down	0.0174836	0.0217761	1.28662e-19	5.93427e-19			KEGG_P53_SIGNALING_PATHWAY
KEGG_HOMOLOGOUS_RECOMBINATION	26	Down	0.75309	0.845031	0.00186534	0.00877264		KEGG_ADIPOCYTOKINE_SIGNALING_PATHWAY	57	Down	0.0020944	0.00290083	2.27223e-19	9.85469e-19			KEGG_REGULATION_OF_ACTIN_CYTOSKELETON
KEGG_P53_SIGNALING_PATHWAY	63	Up	0.498376	0.651648	0.00187392	0.00877264		KEGG_VEGF_SIGNALING_PATHWAY	68	Down	0.000276795	0.000434175	2.88451e-19	1.22294e-18			KEGG_PPAR_SIGNALING_PATHWAY
KEGG_REGULATION_OF_ACTIN_CYTOSKELETON	146	Down	0.543126	0.689881	0.00188826	0.00877264		KEGG_GLYCOLYSIS_GLUCONEOGENESIS	50	Up	0.0079175	0.010245	3.46208e-19	1.44065e-18			KEGG_NUCLEOTIDE_EXCISION_REPAIR
KEGG_PPAR_SIGNALING_PATHWAY	42	Down	0.13401	0.298046	0.00191047	0.00877264		KEGG_PEROXISOME	72	Up	0.000447141	0.000677742	3.5078e-19	1.45583e-18			KEGG_CELL_CYCLE
KEGG_NUCLEOTIDE_EXCISION_REPAIR	42	Down	0.577163	0.717499	0.00192356	0.00877264		KEGG_ADHERENS_JUNCTION	68	Down	2.07178e-05	3.81037e-05	3.91407e-19	1.60749e-18			KEGG_HYPERTROPHIC_CARDIOMYOPATHY_HCM
KEGG_CELL_CYCLE	119	Up	0.246108	0.42304	0.00193983	0.00877264		KEGG_FOCAL_ADHESION	185	Down	1.97317e-09	1.12552e-08	4.52141e-19	1.83775e-18			KEGG_VASCULAR_SMOOTH_MUSCLE_CONTRACTION
KEGG_HYPERTROPHIC_CARDIOMYOPATHY_HCM	44	Down	0.487295	0.644849	0.00196387	0.00877264		KEGG_COMPLEMENT_AND_COAGULATION_CASCADES	47	Down	1.34836e-11	3.16831e-10	4.54241e-19	1.84469e-18			KEGG_RIG_I_LIKE_RECEPTOR_SIGNALING_PATHWAY
KEGG_VASCULAR_SMOOTH_MUSCLE_CONTRACTION	62	Down	0.218727	0.396653	0.00206187	0.00877264		KEGG_N_GLYCAN_BIOSYNTHESIS	46	Down	0.314898	0.339403	4.69434e-19	1.90149e-18			KEGG_ERBB_SIGNALING_PATHWAY
KEGG_RIG_I_LIKE_RECEPTOR_SIGNALING_PATHWAY	48	Down	0.0208361	0.140531	0.00217541	0.00879537		KEGG_LYSINE_DEGRADATION	44	Up	5.22895e-06	1.0775e-05	4.88246e-19	1.96925e-18			KEGG_AMINO_SUGAR_AND_NUCLEOTIDE_SUGAR_METABOLISM
KEGG_ERBB_SIGNALING_PATHWAY	77	Down	0.413519	0.581666	0.00222844	0.00882918		KEGG_NEUROTROPHIN_SIGNALING_PATHWAY	123	Down	0.000301515	0.000469985	7.67407e-19	2.98556e-18			KEGG_RENAL_CELL_CARCINOMA
KEGG_AMINO_SUGAR_AND_NUCLEOTIDE_SUGAR_METABOLISM	38	Down	0.163027	0.331158	0.00223855	0.00882918		KEGG_ENDOCYTOSIS	173	Down	0.000487927	0.000735081	7.97065e-19	3.09075e-18			KEGG_DILATED_CARDIOMYOPATHY
KEGG_RENAL_CELL_CARCINOMA	61	Up	0.5924	0.728336	0.00227407	0.00886104		KEGG_AMYOTROPHIC_LATERAL_SCLEROSIS_ALS	47	Down	0.0360927	0.0433716	8.46058e-19	3.26999e-18			KEGG_NOD_LIKE_RECEPTOR_SIGNALING_PATHWAY
KEGG_DILATED_CARDIOMYOPATHY	46	Down	0.10288	0.262989	0.00229313	0.00886104		KEGG_GLYCEROPHOSPHOLIPID_METABOLISM	66	Down	0.671147	0.692253	1.24164e-18	4.6653e-18			KEGG_APOPTOSIS
KEGG_NOD_LIKE_RECEPTOR_SIGNALING_PATHWAY	44	Up	0.110334	0.27175	0.0023233	0.00887203		KEGG_LEUKOCYTE_TRANSENDOTHELIAL_MIGRATION	97	Down	1.26632e-09	8.15454e-09	1.94967e-18	7.07241e-18			KEGG_GLYOXYLATE_AND_DICARBOXYLATE_METABOLISM
KEGG_APOPTOSIS	73	Down	0.399151	0.569784	0.00235058	0.00887203		KEGG_DRUG_METABOLISM_CYTOCHROME_P450	44	Down	0.090388	0.103819	3.36691e-18	1.17618e-17			KEGG_NEUROTROPHIN_SIGNALING_PATHWAY
KEGG_GLYOXYLATE_AND_DICARBOXYLATE_METABOLISM	14	Down	0.0653275	0.210396	0.00245694	0.00893864		KEGG_REGULATION_OF_ACTIN_CYTOSKELETON	181	Down	4.42398e-08	1.49781e-07	5.18039e-18	1.76224e-17			KEGG_INOSITOL_PHOSPHATE_METABOLISM
KEGG_NEUROTROPHIN_SIGNALING_PATHWAY	114	Down	0.110403	0.27175	0.00247974	0.00896109		KEGG_ALDOSTERONE_REGULATED_SODIUM_REABSORPTION	33	Down	9.62938e-05	0.000159746	8.74362e-18	2.88582e-17			KEGG_T_CELL_RECEPTOR_SIGNALING_PATHWAY
KEGG_INOSITOL_PHOSPHATE_METABOLISM	47	Down	0.2867	0.465172	0.00254711	0.00898615		KEGG_PHOSPHATIDYLINOSITOL_SIGNALING_SYSTEM	74	Down	0.392042	0.417407	9.86417e-18	3.23082e-17			KEGG_LEISHMANIA_INFECTION
KEGG_T_CELL_RECEPTOR_SIGNALING_PATHWAY	78	Down	0.455171	0.61777	0.00255195	0.00899287		KEGG_EPITHELIAL_CELL_SIGNALING_IN_HELICOBACTER_PYLORI_INFECTION	64	Down	0.00018297	0.000293403	1.65676e-17	5.25866e-17			KEGG_B_CELL_RECEPTOR_SIGNALING_PATHWAY
KEGG_LEISHMANIA_INFECTION	44	Down	0.265173	0.443522	0.00261664	0.00907834		KEGG_FC_EPSILON_RI_SIGNALING_PATHWAY	69	Down	3.8769e-06	8.22947e-06	2.299e-17	7.15294e-17			KEGG_PURINE_METABOLISM
KEGG_B_CELL_RECEPTOR_SIGNALING_PATHWAY	61	Down	0.42667	0.593786	0.00268285	0.00915978		KEGG_FATTY_ACID_METABOLISM	40	Up	0.00189235	0.00263568	2.68073e-17	8.26443e-17			KEGG_ARGININE_AND_PROLINE_METABOLISM
KEGG_PURINE_METABOLISM	116	Down	0.273633	0.45277	0.00270488	0.00917095		KEGG_CARDIAC_MUSCLE_CONTRACTION	51	Down	0.611267	0.633395	3.15267e-17	9.61269e-17			KEGG_INSULIN_SIGNALING_PATHWAY
KEGG_ARGININE_AND_PROLINE_METABOLISM	44	Down	0.0459653	0.184941	0.00280651	0.00919858		KEGG_ECM_RECEPTOR_INTERACTION	77	Down	6.27356e-08	2.02022e-07	6.21307e-17	1.83287e-16			KEGG_PANCREATIC_CANCER
KEGG_INSULIN_SIGNALING_PATHWAY	111	Down	0.160142	0.328121	0.00282307	0.00919858		KEGG_INOSITOL_PHOSPHATE_METABOLISM	52	Up	0.0224235	0.0276879	8.02364e-17	2.34213e-16			KEGG_VIBRIO_CHOLERAE_INFECTION
KEGG_PANCREATIC_CANCER	64	Down	0.41058	0.580128	0.00286126	0.00919858		KEGG_VASOPRESSIN_REGULATED_WATER_REABSORPTION	38	Down	0.000288275	0.000450686	9.61857e-17	2.7785e-16			KEGG_FOCAL_ADHESION
KEGG_VIBRIO_CHOLERAE_INFECTION	42	Down	0.102649	0.262989	0.00286191	0.00919858		KEGG_ACUTE_MYELOID_LEUKEMIA	57	Down	1.75074e-06	3.96012e-06	1.06507e-16	3.06354e-16			KEGG_NON_SMALL_CELL_LUNG_CANCER
KEGG_FOCAL_ADHESION	140	Down	0.518363	0.667036	0.00288614	0.00919858		KEGG_UBIQUITIN_MEDIATED_PROTEOLYSIS	131	Down	0.144488	0.162403	1.10724e-16	3.17517e-16			KEGG_PROSTATE_CANCER
KEGG_NON_SMALL_CELL_LUNG_CANCER	50	Down	0.0877509	0.241705	0.0029444	0.00919858		KEGG_T_CELL_RECEPTOR_SIGNALING_PATHWAY	101	Down	2.67065e-08	9.62861e-08	1.34958e-16	3.83058e-16			KEGG_GAP_JUNCTION
KEGG_PROSTATE_CANCER	76	Down	0.470067	0.631263	0.00296365	0.00919858		KEGG_ARACHIDONIC_ACID_METABOLISM	42	Down	1.18851e-06	2.78855e-06	1.36162e-16	3.86242e-16			KEGG_ARRHYTHMOGENIC_RIGHT_VENTRICULAR_CARDIOMYOPATHY_ARVC
KEGG_GAP_JUNCTION	61	Down	0.020906	0.140531	0.00297459	0.00919858		KEGG_TYPE_II_DIABETES_MELLITUS	37	Down	7.17001e-10	5.27476e-09	4.39141e-16	1.1818e-15			KEGG_LINOLEIC_ACID_METABOLISM
KEGG_ARRHYTHMOGENIC_RIGHT_VENTRICULAR_CARDIOMYOPATHY_ARVC	43	Down	0.70414	0.810947	0.00300094	0.0092245		KEGG_TOLL_LIKE_RECEPTOR_SIGNALING_PATHWAY	85	Down	1.58159e-07	4.58272e-07	4.60335e-16	1.23392e-15			KEGG_PHOSPHATIDYLINOSITOL_SIGNALING_SYSTEM
KEGG_LINOLEIC_ACID_METABOLISM	9	Up	0.577347	0.717499	0.00310419	0.00929161		KEGG_GLYCEROLIPID_METABOLISM	43	Down	0.0263564	0.0322536	5.1455e-16	1.37534e-15			KEGG_ENDOMETRIAL_CANCER
KEGG_PHOSPHATIDYLINOSITOL_SIGNALING_SYSTEM	65	Down	0.339582	0.51451	0.00312181	0.00929248		KEGG_BLADDER_CANCER	42	Down	1.08545e-07	3.28417e-07	5.19998e-16	1.38911e-15			KEGG_GLYCEROLIPID_METABOLISM
KEGG_ENDOMETRIAL_CANCER	46	Down	0.560375	0.703789	0.00316384	0.00934955		KEGG_METABOLISM_OF_XENOBIOTICS_BY_CYTOCHROME_P450	42	Up	0.555771	0.579577	8.28009e-16	2.17502e-15			KEGG_ACUTE_MYELOID_LEUKEMIA
KEGG_GLYCEROLIPID_METABOLISM	38	Down	0.122458	0.28513	0.00323239	0.00934955		KEGG_FC_GAMMA_R_MEDIATED_PHAGOCYTOSIS	93	Down	4.11513e-07	1.0738e-06	8.48918e-16	2.22747e-15			KEGG_BLADDER_CANCER
KEGG_ACUTE_MYELOID_LEUKEMIA	51	Down	0.0472403	0.186392	0.00324792	0.00934955		KEGG_B_CELL_RECEPTOR_SIGNALING_PATHWAY	70	Down	3.91422e-07	1.02705e-06	9.27255e-16	2.42225e-15			KEGG_MTOR_SIGNALING_PATHWAY
KEGG_BLADDER_CANCER	36	Down	0.0657188	0.210649	0.00326912	0.00934955		KEGG_VIBRIO_CHOLERAE_INFECTION	47	Down	8.17964e-05	0.000137436	1.12292e-15	2.91725e-15			KEGG_FRUCTOSE_AND_MANNOSE_METABOLISM
KEGG_MTOR_SIGNALING_PATHWAY	45	Down	0.115933	0.278159	0.00327671	0.00934955		KEGG_GLUTATHIONE_METABOLISM	43	Down	0.00341563	0.00460915	1.20151e-15	3.11115e-15			KEGG_LEUKOCYTE_TRANSENDOTHELIAL_MIGRATION
KEGG_FRUCTOSE_AND_MANNOSE_METABOLISM	30	Down	0.0346759	0.167346	0.00330964	0.00936774		KEGG_TYROSINE_METABOLISM	33	Up	0.147043	0.165039	1.27326e-15	3.29514e-15			KEGG_TOLL_LIKE_RECEPTOR_SIGNALING_PATHWAY
KEGG_LEUKOCYTE_TRANSENDOTHELIAL_MIGRATION	67	Down	0.472021	0.632446	0.00331641	0.00936774		KEGG_ENDOMETRIAL_CANCER	51	Down	0.000403523	0.00061578	1.39764e-15	3.6091e-15			KEGG_ADHERENS_JUNCTION
KEGG_TOLL_LIKE_RECEPTOR_SIGNALING_PATHWAY	65	Down	0.0738681	0.222122	0.00359315	0.0095706		KEGG_OLFACTORY_TRANSDUCTION	32	Down	0.000341215	0.000526997	1.54103e-15	3.97287e-15			KEGG_NICOTINATE_AND_NICOTINAMIDE_METABOLISM
KEGG_ADHERENS_JUNCTION	64	Up	0.578504	0.718368	0.00363255	0.00959214		KEGG_LYSOSOME	117	Down	0.000860956	0.00125503	1.64388e-15	4.2334e-15			KEGG_COLORECTAL_CANCER
KEGG_NICOTINATE_AND_NICOTINAMIDE_METABOLISM	17	Down	0.117612	0.28017	0.00370615	0.00965976		KEGG_PATHOGENIC_ESCHERICHIA_COLI_INFECTION	48	Down	8.35816e-07	2.03378e-06	1.88682e-15	4.8353e-15			KEGG_UBIQUITIN_MEDIATED_PROTEOLYSIS
KEGG_COLORECTAL_CANCER	55	Up	0.877695	0.930381	0.0039197	0.0098587		KEGG_ALZHEIMERS_DISEASE	152	Up	0.640836	0.662871	2.13858e-15	5.46862e-15
KEGG_UBIQUITIN_MEDIATED_PROTEOLYSIS	128	Up	0.0476574	0.186477	0.00393528	0.0098587		KEGG_VALINE_LEUCINE_AND_ISOLEUCINE_DEGRADATION	42	Up	8.13273e-07	1.98609e-06	2.33173e-15	5.94641e-15
								KEGG_JAK_STAT_SIGNALING_PATHWAY	103	Down	1.89193e-08	7.21192e-08	2.44513e-15	6.22889e-15
								KEGG_CELL_ADHESION_MOLECULES_CAMS	113	Down	1.39238e-10	1.56204e-09	2.85427e-15	7.20509e-15
								KEGG_PYRUVATE_METABOLISM	36	Up	1.8136e-06	4.09252e-06	3.59024e-15	9.00993e-15
								KEGG_SYSTEMIC_LUPUS_ERYTHEMATOSUS	107	Down	1.01979e-07	3.10279e-07	8.79089e-15	2.14904e-14
								KEGG_VIRAL_MYOCARDITIS	58	Down	1.00493e-09	6.90871e-09	8.99164e-15	2.19584e-14
								KEGG_SNARE_INTERACTIONS_IN_VESICULAR_TRANSPORT	38	Down	0.0276165	0.03366	1.00687e-14	2.45127e-14
								KEGG_HUNTINGTONS_DISEASE	164	Up	0.354253	0.378966	1.09544e-14	2.65729e-14
								KEGG_NOTCH_SIGNALING_PATHWAY	42	Down	0.0227574	0.0280928	1.10318e-14	2.67471e-14
								KEGG_LEISHMANIA_INFECTION	65	Down	5.00043e-10	4.02334e-09	1.20702e-14	2.91598e-14
								KEGG_CYTOKINE_CYTOKINE_RECEPTOR_INTERACTION	168	Down	2.58606e-09	1.39111e-08	1.55456e-14	3.73457e-14
								KEGG_AMINO_SUGAR_AND_NUCLEOTIDE_SUGAR_METABOLISM	42	Down	0.00393661	0.005273	1.57342e-14	3.77221e-14
								KEGG_CHEMOKINE_SIGNALING_PATHWAY	154	Down	6.30446e-08	2.02833e-07	1.579e-14	3.78367e-14
								KEGG_NATURAL_KILLER_CELL_MEDIATED_CYTOTOXICITY	103	Down	4.31163e-08	1.46713e-07	4.49023e-14	1.05039e-13
								KEGG_NOD_LIKE_RECEPTOR_SIGNALING_PATHWAY	59	Down	4.8996e-07	1.25357e-06	2.39634e-13	5.34115e-13
								KEGG_RNA_DEGRADATION	56	Up	0.000194995	0.00031124	4.66992e-13	1.02682e-12
								KEGG_RIG_I_LIKE_RECEPTOR_SIGNALING_PATHWAY	53	Down	0.00546368	0.00718601	5.06947e-13	1.11053e-12
								KEGG_TASTE_TRANSDUCTION	24	Up	0.607839	0.63012	8.39449e-13	1.81951e-12
								KEGG_HEMATOPOIETIC_CELL_LINEAGE	64	Down	1.96313e-08	7.42353e-08	1.06198e-12	2.28092e-12
								KEGG_SPHINGOLIPID_METABOLISM	32	Down	0.000206126	0.00032812	1.16851e-12	2.50289e-12
								KEGG_STEROID_HORMONE_BIOSYNTHESIS	30	Up	0.842502	0.854258	3.01501e-12	6.32885e-12
								KEGG_TRYPTOPHAN_METABOLISM	32	Down	0.718242	0.737287	5.79876e-12	1.20121e-11
								KEGG_AMINOACYL_TRNA_BIOSYNTHESIS	41	Up	0.000862458	0.00125683	1.08264e-11	2.19738e-11
								KEGG_PROPANOATE_METABOLISM	31	Up	1.44076e-06	3.31937e-06	3.38267e-11	6.67628e-11
								KEGG_ETHER_LIPID_METABOLISM	27	Down	0.00344252	0.00464278	4.32456e-11	8.4821e-11
								KEGG_BASAL_TRANSCRIPTION_FACTORS	33	Up	0.0635622	0.0742162	4.65588e-11	9.1017e-11
								KEGG_ANTIGEN_PROCESSING_AND_PRESENTATION	56	Down	1.77955e-07	5.06618e-07	5.75402e-11	1.12113e-10
								KEGG_PARKINSONS_DISEASE	116	Up	0.125974	0.142578	7.47617e-11	1.44832e-10
								KEGG_CYTOSOLIC_DNA_SENSING_PATHWAY	41	Down	1.29202e-06	3.01046e-06	9.1031e-11	1.75629e-10
								KEGG_RETINOL_METABOLISM	35	Up	0.45049	0.475775	1.08695e-10	2.09025e-10
								KEGG_BUTANOATE_METABOLISM	27	Up	5.26463e-05	9.14822e-05	1.3901e-10	2.65484e-10
								KEGG_PRION_DISEASES	28	Down	5.50044e-09	2.58236e-08	2.60074e-10	4.8918e-10
								KEGG_NICOTINATE_AND_NICOTINAMIDE_METABOLISM	22	Down	0.00173749	0.00243507	4.50056e-10	8.35643e-10
								KEGG_NUCLEOTIDE_EXCISION_REPAIR	44	Up	0.000517456	0.000776946	4.89988e-10	9.07535e-10
								KEGG_ALANINE_ASPARTATE_AND_GLUTAMATE_METABOLISM	26	Up	0.0385987	0.0461874	6.36884e-10	1.17225e-09
								KEGG_DRUG_METABOLISM_OTHER_ENZYMES	30	Down	0.0110205	0.0140447	1.71331e-09	3.07795e-09
								KEGG_O_GLYCAN_BIOSYNTHESIS	25	Down	7.23138e-06	1.44965e-05	2.10845e-09	3.76777e-09
								KEGG_RNA_POLYMERASE	28	Up	0.0131894	0.0166649	2.17297e-09	3.87573e-09
								KEGG_SELENOAMINO_ACID_METABOLISM	26	Up	1.22919e-05	2.35324e-05	4.10084e-09	7.19474e-09
								KEGG_INTESTINAL_IMMUNE_NETWORK_FOR_IGA_PRODUCTION	35	Down	3.19093e-08	1.12637e-07	4.23725e-09	7.41754e-09
								KEGG_BASE_EXCISION_REPAIR	32	Up	0.0620914	0.0726425	5.9482e-09	1.03284e-08
								KEGG_HISTIDINE_METABOLISM	22	Up	0.00604348	0.00791332	6.77875e-09	1.1749e-08
								KEGG_HOMOLOGOUS_RECOMBINATION	29	Up	0.0216527	0.0267641	8.21401e-09	1.41432e-08
								KEGG_CYSTEINE_AND_METHIONINE_METABOLISM	31	Up	0.941546	0.944947	1.08721e-08	1.8625e-08
								KEGG_GLYCOSPHINGOLIPID_BIOSYNTHESIS_LACTO_AND_NEOLACTO_SERIES	24	Down	7.35308e-06	1.47093e-05	2.1152e-08	3.57555e-08
								KEGG_CITRATE_CYCLE_TCA_CYCLE	29	Up	0.00493213	0.00653238	2.12015e-08	3.58264e-08
								KEGG_TYPE_I_DIABETES_MELLITUS	33	Down	1.66274e-08	6.49556e-08	5.62703e-08	9.22474e-08
								KEGG_FRUCTOSE_AND_MANNOSE_METABOLISM	32	Down	0.164724	0.183879	1.00999e-07	1.62639e-07
								KEGG_RIBOSOME	83	Down	4.22027e-06	8.91029e-06	1.48749e-07	2.36545e-07
								KEGG_GLYCINE_SERINE_AND_THREONINE_METABOLISM	25	Up	1.34272e-05	2.55382e-05	1.94742e-07	3.07614e-07
								KEGG_STARCH_AND_SUCROSE_METABOLISM	28	Down	0.164638	0.183826	2.94173e-07	4.59603e-07
								KEGG_GLYCOSAMINOGLYCAN_BIOSYNTHESIS_HEPARAN_SULFATE	23	Down	9.98303e-06	1.94272e-05	3.33575e-07	5.19787e-07
								KEGG_PORPHYRIN_AND_CHLOROPHYLL_METABOLISM	27	Down	0.925576	0.930898	5.10665e-07	7.86138e-07
								KEGG_DNA_REPLICATION	36	Up	0.159947	0.178885	8.31772e-07	1.26847e-06
								KEGG_GRAFT_VERSUS_HOST_DISEASE	30	Down	4.34115e-08	1.47506e-07	1.18874e-06	1.80064e-06
								KEGG_SPLICEOSOME	125	Up	0.41389	0.439578	1.31071e-06	1.98158e-06
								KEGG_BETA_ALANINE_METABOLISM	18	Up	0.0513884	0.0607073	1.31777e-06	1.99162e-06
								KEGG_OXIDATIVE_PHOSPHORYLATION	117	Up	0.0256041	0.0314263	1.35158e-06	2.04142e-06
								KEGG_PENTOSE_PHOSPHATE_PATHWAY	21	Up	0.348154	0.372695	1.78365e-06	2.67604e-06
								KEGG_AUTOIMMUNE_THYROID_DISEASE	29	Down	6.03026e-08	1.94675e-07	2.29479e-06	3.42334e-06
								KEGG_GLYCOSAMINOGLYCAN_DEGRADATION	18	Down	4.44608e-07	1.14999e-06	3.7425e-06	5.51681e-06
								KEGG_ALLOGRAFT_REJECTION	27	Down	3.27874e-08	1.14877e-07	6.8427e-06	9.9044e-06
								KEGG_GLYCOSAMINOGLYCAN_BIOSYNTHESIS_CHONDROITIN_SULFATE	19	Down	2.26187e-06	4.99198e-06	7.12706e-06	1.02971e-05
								KEGG_DORSO_VENTRAL_AXIS_FORMATION	22	Down	0.0156073	0.019537	1.0593e-05	1.51747e-05
								KEGG_PROTEIN_EXPORT	23	Down	0.870632	0.880136	1.44673e-05	2.05935e-05
								KEGG_PROTEASOME	41	Down	0.0271298	0.0331181	1.53076e-05	2.17502e-05
								KEGG_ONE_CARBON_POOL_BY_FOLATE	16	Up	0.428502	0.453668	1.60532e-05	2.27959e-05
								KEGG_GLYCOSYLPHOSPHATIDYLINOSITOL_GPI_ANCHOR_BIOSYNTHESIS	22	Up	1.96007e-06	4.39116e-06	5.04726e-05	6.92769e-05
								KEGG_PRIMARY_IMMUNODEFICIENCY	26	Down	9.55359e-07	2.2916e-06	5.64032e-05	7.72375e-05
								KEGG_THYROID_CANCER	27	Down	0.00183887	0.00256648	6.30082e-05	8.58839e-05
								KEGG_MISMATCH_REPAIR	23	Up	0.00154472	0.00217847	9.5731e-05	0.000128814
								KEGG_ASTHMA	19	Down	2.61588e-09	1.40375e-08	9.69105e-05	0.00013029
								KEGG_LINOLEIC_ACID_METABOLISM	17	Down	0.004597	0.00611078	0.000123636	0.000164257
								KEGG_GALACTOSE_METABOLISM	21	Down	0.0372853	0.0447063	0.000127036	0.000168632
								KEGG_RIBOFLAVIN_METABOLISM	14	Down	0.00104199	0.00150223	0.000188066	0.00024639
								KEGG_BIOSYNTHESIS_OF_UNSATURATED_FATTY_ACIDS	21	Down	0.00362012	0.00486841	0.000198516	0.000259865
								KEGG_REGULATION_OF_AUTOPHAGY	19	Up	9.00279e-06	1.77167e-05	0.000385378	0.000494873
								KEGG_GLYCOSPHINGOLIPID_BIOSYNTHESIS_GLOBO_SERIES	14	Down	0.000648123	0.000958686	0.000439407	0.000562113
								KEGG_GLYCOSPHINGOLIPID_BIOSYNTHESIS_GANGLIO_SERIES	14	Down	3.10339e-06	6.70508e-06	0.000440308	0.000563112
								KEGG_PRIMARY_BILE_ACID_BIOSYNTHESIS	11	Down	4.3555e-07	1.12718e-06	0.000443191	0.000566646
								KEGG_NITROGEN_METABOLISM	17	Up	1.54354e-06	3.53547e-06	0.000599508	0.000760332
								KEGG_PANTOTHENATE_AND_COA_BIOSYNTHESIS	14	Down	0.00066903	0.00098683	0.00109543	0.00136258
								KEGG_OTHER_GLYCAN_DEGRADATION	14	Down	0.00173227	0.00242919	0.00126598	0.00156483
								KEGG_GLYCOSAMINOGLYCAN_BIOSYNTHESIS_KERATAN_SULFATE	14	Down	0.00316635	0.00429238	0.00138878	0.00170858
								KEGG_LIMONENE_AND_PINENE_DEGRADATION	10	Up	0.464832	0.490045	0.00270464	0.00326534
								KEGG_ASCORBATE_AND_ALDARATE_METABOLISM	12	Down	0.855295	0.865743	0.00273408	0.00329835
								KEGG_SULFUR_METABOLISM	11	Down	0.0127301	0.0161104	0.00495082	0.00585446
								KEGG_RENIN_ANGIOTENSIN_SYSTEM	11	Down	1.42963e-07	4.18868e-07	0.00501936	0.00592809
								KEGG_PHENYLALANINE_METABOLISM	13	Down	0.366043	0.390783	0.00560119	0.006607
								KEGG_GLYOXYLATE_AND_DICARBOXYLATE_METABOLISM	14	Up	0.089493	0.102816	0.00572332	0.006746
								KEGG_ALPHA_LINOLENIC_ACID_METABOLISM	13	Up	0.819521	0.833282	0.0063724	0.00747747
