# Supplementary material for: RNA-Seq analysis and comparison of corneal epithelium in keratoconus and myopia patients
Source: Sci Rep. 2018 Jan 10;8:389. doi: 10.1038/s41598-017-18480-x (PMC5762683; doi:10.1038/s41598-017-18480-x)
Supplement: Supplementary file 6 — Table S5 [file 41598_2017_18480_MOESM6_ESM.xlsx]

## Sheet: Sheet1
Table S4: Enriched GO terms that are unique and common for this study and the Kabza et al., 2017 study.
24 common elements in "JY_BP_dn" and "Kabza_BP_dn":	73 elements included exclusively in "JY_BP_dn":	76 elements included exclusively in "Kabza_BP_dn":	1 common element in "JY_BP_up" and "Kabza_BP_up":	98 elements included exclusively in "JY_BP_up":	99 elements included exclusively in "Kabza_BP_up":	22 common elements in "JY_MF_dn" and "Kabza_MF_dn":	8 elements included exclusively in "JY_MF_dn":	77 elements included exclusively in "Kabza_MF_dn":	10 common elements in "JY_MF_up" and "Kabza_MF_up":	90 elements included exclusively in "JY_MF_up":	86 elements included exclusively in "Kabza_MF_up":	44 common elements in "JY_CC_dn" and "Kabza_CC-dn":	56 elements included exclusively in "JY_CC_dn":	56 elements included exclusively in "Kabza_CC-dn":	11 common elements in "JY_CC_up" and "Kabza_CC_up":	89 elements included exclusively in "JY_CC_up":	89 elements included exclusively in "Kabza_CC_up":
cell communication	positive regulation of cell projection organiza...	immune system process	transmembrane transport	ion transport	organic acid catabolic process	molecular function regulator	GTPase regulator activity	cytokine activity	metal ion transmembrane transporter activity	calcium-transporting ATPase activity	cation binding	cell periphery	synapse part	extracellular matrix	dendritic spine membrane	plasma membrane part	mitochondrial matrix
single organism signaling	regulation of cell projection organization	immune response		nephric duct morphogenesis	carboxylic acid catabolic process	enzyme regulator activity	GTPase activator activity	calcium ion binding	active transmembrane transporter activity	filamin binding	metal ion binding	plasma membrane	cell-cell adherens junction	proteinaceous extracellular matrix	cell body membrane	synaptic membrane	mitochondrial part
signaling	regulation of hydrolase activity	defense response		resolution of recombination intermediates	branched-chain amino acid catabolic process	molecular transducer activity	nucleoside-triphosphatase regulator activity	glycosaminoglycan binding	ion transmembrane transporter activity	molecular transducer activity	ion binding	membrane	dendritic spine membrane	external side of plasma membrane	neuronal cell body membrane	integral component of plasma membrane	mitochondrion
signal transduction	positive regulation of GTPase activity	regulation of immune system process		camera-type eye development	small molecule catabolic process	receptor activity	Rho guanyl-nucleotide exchange factor activity	protein complex binding	inorganic cation transmembrane transporter acti...	receptor activity	cofactor binding	intrinsic component of membrane	Wnt-Frizzled-LRP5/6 complex	side of membrane	dendrite membrane	intrinsic component of plasma membrane	cullin-RING ubiquitin ligase complex
animal organ development	regulation of GTPase activity	cell activation		eye development	branched-chain amino acid metabolic process	signaling receptor activity	protein self-association	cytokine receptor binding	substrate-specific transmembrane transporter ac...	calcium ion transmembrane transporter activity	fatty-acyl-CoA binding	adherens junction	presynapse	cytosolic ribosome	AMPA glutamate receptor complex	plasma membrane	Cul3-RING ubiquitin ligase complex
cellular response to stimulus	positive regulation of hydrolase activity	regulation of response to stimulus		nephric duct development	glyoxylate metabolic process	protein binding	kinase binding	cytokine receptor activity	cation transmembrane transporter activity	ATPase activity, coupled to transmembrane movem...	peroxisome targeting sequence binding	anchoring junction	bounding membrane of organelle	cytosolic large ribosomal subunit	ionotropic glutamate receptor complex	cell periphery	pyruvate dehydrogenase complex
cell surface receptor signaling pathway	cell-cell signaling	cell migration		metal ion transport	fatty acid catabolic process	G-protein coupled receptor binding	clathrin binding	structural molecule activity	transmembrane transporter activity	protein complex scaffold	pyruvate dehydrogenase (NAD+) activity	membrane part	cell projection membrane	extracellular matrix component	neurotransmitter receptor complex	postsynaptic membrane	microbody
response to stimulus	cell volume homeostasis	leukocyte activation		multicellular organismal signaling	cellular amino acid catabolic process	lipid binding	hydroxyacylglutathione hydrolase activity	extracellular matrix structural constituent	substrate-specific transporter activity	solute:sodium symporter activity	pyruvate dehydrogenase [NAD(P)+] activity	integral component of membrane	exocytic vesicle membrane	plasma membrane protein complex	ion channel complex	synapse part	peroxisome
system development	regulation of catalytic activity	positive regulation of immune system process		neuron projection development	monocarboxylic acid catabolic process	receptor binding	O-fucosylpeptide 3-beta-N-acetylglucosaminyltra...	chemokine receptor binding	transporter activity	AMPA glutamate receptor activity	pyruvate dehydrogenase activity	vesicle	synaptic vesicle membrane	endoplasmic reticulum lumen	sarcoplasmic reticulum membrane	plasma membrane region	ubiquitin ligase complex
tissue development	gland development	response to external stimulus		respiratory gaseous exchange	lipid modification	cell adhesion molecule binding	enzyme activator activity	heparin binding	sodium ion transmembrane transporter activity	cystine secondary active transmembrane transpor...	coenzyme binding	plasma membrane part	synapse	cytosolic part	transmembrane transporter complex	interchromatin granule	microbody part
multicellular organism development	regulation of neuron projection development	locomotion		locomotory behavior	peroxisome organization	transmembrane signaling receptor activity	protein kinase binding	chemokine activity		cystine:glutamate antiporter activity	nucleic acid binding transcription factor activ...	cytoplasmic vesicle	exocytic vesicle	endocytic vesicle	brush border membrane	cell surface	peroxisomal part
developmental process	regulation of molecular function	regulation of immune response		cellular developmental process	fatty acid oxidation	RNA polymerase II transcription factor activity...	phosphatidylinositol binding	cytoskeletal protein binding		FAT10 activating enzyme activity	transcription factor activity, sequence-specifi...	intracellular vesicle	Golgi membrane	endocytic vesicle membrane		dendrite	Elongator holoenzyme complex
multicellular organismal process	regulation of cellular component organization	positive regulation of response to stimulus		negative regulation of keratinocyte proliferati...	fatty acid beta-oxidation	transmembrane receptor activity	ADP transmembrane transporter activity	growth factor binding		glycerol-3-phosphate dehydrogenase activity	oxidoreductase activity, acting on the aldehyde...	cell junction	Golgi apparatus part	collagen trimer		neuron projection	axoneme part
biological adhesion	regulation of Ras protein signal transduction	cell motility		regulation of respiratory gaseous exchange	lipid oxidation	signal transducer activity	protein kinase C inhibitor activity	antigen binding		myo-inositol:sodium symporter activity	steroid hormone receptor activity	intrinsic component of plasma membrane	whole membrane	cytoplasmic membrane-bounded vesicle lumen		somatodendritic compartment	transferase complex
single-organism developmental process	regulation of small GTPase mediated signal tran...	localization of cell		neuron development	leucine catabolic process	channel activity	enzyme binding	cytokine binding		oxidoreductase activity, acting on the CH-OH gr...	methyltransferase activity	cell-substrate adherens junction	neuron part	vesicle lumen		Smc5-Smc6 complex	cation channel complex
anatomical structure development	positive regulation of lipid metabolic process	inflammatory response		cation transport	leucine metabolic process	passive transmembrane transporter activity	cadherin binding involved in cell-cell adhesion	actin binding		phosphoribosylaminoimidazole carboxylase activi...	phosphorylase kinase regulator activity	focal adhesion	connexin complex	basement membrane		bicellular tight junction	tricarboxylic acid cycle enzyme complex
regulation of cellular component movement	regulation of localization	regulation of multicellular organismal process		sensory organ development	cellular lipid catabolic process	ion channel activity	phospholipid binding	integrin binding		phosphoribosylaminoimidazolesuccinocarboxamide ...	steroid binding	cell-substrate junction	dendrite membrane	actin filament bundle		synapse	transporter complex
anatomical structure morphogenesis	anterograde trans-synaptic signaling	single organism cell adhesion		single organismal cell-cell adhesion	lipid catabolic process	substrate-specific channel activity	protein binding involved in cell-cell adhesion	peptidase regulator activity		prolactin receptor activity	transferase activity, transferring one-carbon g...	membrane-bounded vesicle	cytoplasm	MHC protein complex		occluding junction	stereocilium tip
cell adhesion	chemical synaptic transmission	single organismal cell-cell adhesion		cardiac conduction	organic acid metabolic process	scavenger receptor activity	steroid hormone receptor activity	CCR chemokine receptor binding		sn-glycerol-3-phosphate:ubiquinone oxidoreducta...	nucleoside kinase activity	cytoplasmic, membrane-bounded vesicle	cytoplasmic part	actin cytoskeleton		membrane part	dihydrolipoyl dehydrogenase complex
cell differentiation	synaptic signaling	innate immune response		developmental process	oxoacid metabolic process	serine-type peptidase activity	frizzled binding	endopeptidase regulator activity		sn-glycerol-3-phosphate:ubiquinone-8 oxidoreduc...	oxidoreductase activity	integral component of plasma membrane	dendritic spine	secretory granule lumen		neuron part	sodium channel complex
regulation of locomotion	trans-synaptic signaling	movement of cell or subcellular component		positive regulation of chromosome segregation	carboxylic acid metabolic process	serine hydrolase activity	protein binding involved in cell adhesion	cargo receptor activity		sulfur-containing amino acid secondary active t...	S-adenosylmethionine-dependent methyltransferas...	extracellular organelle	synaptic vesicle	receptor complex		apical junction complex	calcium channel complex
single-multicellular organism process	regulation of cytoskeleton organization	single-organism process		regulation of blood circulation	detection of abiotic stimulus	serine-type endopeptidase activity	cadherin binding	collagen binding		transferrin receptor activity	flavin adenine dinucleotide binding	extracellular vesicle	melanosome	cytosolic small ribosomal subunit		cell body	integrator complex
regulation of cell motility	growth	response to external biotic stimulus		generation of neurons	oxidation-reduction process		protein kinase C binding	fibronectin binding		ephrin receptor binding	troponin I binding	extracellular exosome	pigment granule	contractile actin filament bundle		postsynapse	ESC/E(Z) complex
regulation of cell migration	positive regulation of neuron projection develo...	response to other organism		response to vitamin D	detection of external stimulus		calcium channel activity	endopeptidase activity		P-P-bond-hydrolysis-driven transmembrane transp...	nicotinamide-nucleotide adenylyltransferase act...	extracellular region	sperm midpiece	stress fiber		membrane	cilium
	neurogenesis	response to biotic stimulus		cell development	alpha-amino acid catabolic process		ATP transmembrane transporter activity	endopeptidase inhibitor activity		primary active transmembrane transporter activi...	protein-L-isoaspartate (D-aspartate) O-methyltr...	extracellular region part	actin-based cell projection	actin filament		neuronal cell body	DNA-directed RNA polymerase II, holoenzyme
	positive regulation of ruffle assembly	single-organism cellular process		single organism cell adhesion	glycine metabolic process		nerve growth factor binding	peptidase inhibitor activity		signaling receptor activity	oxidoreductase activity, acting on the CH-CH gr...	Golgi lumen	neuron spine	platelet alpha granule lumen		dendritic branch	cluster of actin-based cell projections
	negative regulation of cysteine-type endopeptid...	cell-cell adhesion		regulation of potassium ion transmembrane trans...	protein delipidation		protein domain specific binding	coreceptor activity		divalent inorganic cation transmembrane transpo...	iron-sulfur cluster binding	membrane region	cytoskeleton	nucleosome		integral component of membrane	U4/U6 x U5 tri-snRNP complex
	nervous system development	lymphocyte activation		nervous system development	coenzyme biosynthetic process		ephrin receptor activity	carbohydrate binding		arachidonate 15-lipoxygenase activity	metal cluster binding	leading edge membrane	postsynaptic density	ribosomal subunit		cell projection	THO complex
	animal organ morphogenesis	cellular developmental process		cell differentiation	detection of mechanical stimulus involved in se...		semaphorin receptor binding	protein dimerization activity		mannosyl-oligosaccharide 1,3-1,6-alpha-mannosid...	carbon-carbon lyase activity	membrane raft	postsynaptic specialization	vacuolar lumen		sex chromosome	THO complex part of transcription export comple...
	regulation of growth	regulation of cell adhesion		response to stimulus	histone H3 acetylation		GTPase binding	extracellular matrix binding		myo-inositol transmembrane transporter activity	ligase activity, forming carbon-carbon bonds	membrane microdomain	climbing fiber	DNA packaging complex		intrinsic component of membrane	DNA-directed RNA polymerase complex
	regulation of cell communication	positive regulation of biological process		cardiac muscle thin filament assembly	methylation		transmembrane receptor protein tyrosine kinase ...	G-protein coupled receptor activity		prostaglandin-endoperoxide synthase activity	nuclear export signal receptor activity	endomembrane system	hemoglobin complex	plasma membrane receptor complex		receptor complex	nuclear DNA-directed RNA polymerase complex
	regulation of signaling	response to chemical		general adaptation syndrome	mitochondrial RNA metabolic process		vitamin D receptor binding	metallopeptidase activity		transferrin transmembrane transporter activity	guanyl-nucleotide exchange factor activity	anchored component of membrane	katanin complex	protein complex involved in cell adhesion		site of double-strand break	RNA polymerase complex
	positive regulation of catalytic activity	leukocyte cell-cell adhesion		Golgi calcium ion homeostasis	fatty acid beta-oxidation using acyl-CoA dehydr...		transferase activity, transferring pentosyl gro...	growth factor activity		ATP binding	lyase activity	extracellular space	Noc1p-Noc2p complex	actomyosin		DBIRD complex	microbody membrane
	Ras protein signal transduction	regulation of leukocyte activation		linear vestibuloocular reflex	intracellular lipid transport		calcium ion transmembrane transporter activity	chemokine binding		virus receptor activity	acyl-CoA dehydrogenase activity	cell-cell junction	Noc2p-Noc3p complex	MHC class II protein complex		glycerol-3-phosphate dehydrogenase complex	peroxisomal membrane
	positive regulation of molecular function	cellular response to organic substance		maintenance of blood-brain barrier	aspartate family amino acid metabolic process		adenine nucleotide transmembrane transporter ac...	peptide antigen binding		alcohol transmembrane transporter activity	antiporter activity	vacuole	parallel fiber	lamellipodium		cell junction	Cul4-RING E3 ubiquitin ligase complex
	peripheral nervous system myelin maintenance	response to stress		maintenance of protein location in membrane	establishment of protein localization to peroxi...		cytochrome-b5 reductase activity, acting on NAD...	metalloendopeptidase activity		ATP-dependent polydeoxyribonucleotide 5'-hydrox...	RNA polymerase II transcription factor activity...	secretory vesicle	rod spherule	immunological synapse		cis-Golgi network	mitochondrial membrane
	sebaceous gland development	response to organic substance		maintenance of protein location in plasma membr...	protein localization to peroxisome		neurotrophin binding	sulfur compound binding		ATP-dependent polynucleotide kinase activity	transcription factor activity, direct ligand re...	cytoplasmic vesicle part	intrinsic component of the cytoplasmic side of ...	secretory granule		neuromuscular junction	axonemal microtubule
	positive regulation of integrin activation	cellular response to chemical stimulus		positive regulation of cell communication by el...	protein targeting to peroxisome		purine nucleotide transmembrane transporter act...	transcriptional activator activity, RNA polymer...		BMP receptor binding	methylated histone binding	ruffle	Wnt signalosome	platelet alpha granule		sarcoplasmic reticulum	Iml1 complex
	regulation of microtubule cytoskeleton organiza...	regulation of cell activation		positive regulation of membrane depolarization ...	response to potassium ion		purine ribonucleotide transmembrane transporter...	peptide receptor activity		calcium-dependent phospholipase A2 activity	voltage-gated calcium channel activity	cell leading edge	microvillus	lysosomal lumen		cytoplasmic side of plasma membrane	rDNA heterochromatin
	G-protein coupled receptor signaling pathway	immune effector process		positive regulation of platelet-derived growth ...	small molecule metabolic process		transcription factor activity, direct ligand re...	macromolecular complex binding		chondroitin sulfate binding	3-chloroallyl aldehyde dehydrogenase activity	Golgi apparatus	excitatory synapse	neuron projection		sarcoplasm	apical plasma membrane
	protein phosphorylation	cell proliferation		arachidonic acid metabolic process	tRNA metabolic process		Ras GTPase binding	death receptor activity		extracellular matrix constituent conferring ela...	carboxyl-O-methyltransferase activity	cell projection	SCF ubiquitin ligase complex	vesicle membrane		basolateral plasma membrane	organelle inner membrane
	Rho protein signal transduction	response to cytokine		cell migration involved in sprouting angiogenes...	response to lead ion		calcium channel regulator activity	tumor necrosis factor-activated receptor activi...		ferric iron transmembrane transporter activity	CoA carboxylase activity	cell surface	cell projection part	integrin complex		cytoplasmic side of membrane	axonal growth cone
	regulation of organelle organization	leukocyte aggregation		response to organophosphorus	cerebellar Purkinje cell differentiation		voltage-gated calcium channel activity	virus receptor activity		inositol 1,4,5-trisphosphate-sensitive calcium-...	protein carboxyl O-methyltransferase activity	lysosome	ruffle membrane	cytoplasmic vesicle membrane		cell projection part	H3 histone acetyltransferase complex
	apoptotic signaling pathway	regulation of developmental process		icosanoid biosynthetic process	cerebellar Purkinje cell layer formation		cation channel activity	G-protein coupled peptide receptor activity		neutral L-amino acid secondary active transmemb...	retinoic acid receptor activity	lytic vacuole	nuclear chromatin	large ribosomal subunit		side of membrane	MOZ/MORF histone acetyltransferase complex
	placenta development	lymphocyte aggregation		regulation of keratinocyte proliferation	tRNA processing		receptor activator activity	signaling adaptor activity		ornithine decarboxylase activator activity	ion gated channel activity		organelle membrane	cellular_component		HFE-transferrin receptor complex	stereocilium bundle
	regulation of Rho protein signal transduction	T cell activation		single-organism developmental process	monocarboxylic acid metabolic process		ATP-dependent protein binding	lipoprotein particle binding		polydeoxyribonucleotide kinase activity	anion:anion antiporter activity		filopodium	phagocytic vesicle		spectrin-associated cytoskeleton	motile cilium
	regulation of cell size	T cell aggregation		neurogenesis	sensory perception		heparan sulfate proteoglycan binding	protein-lipid complex binding		polyol transmembrane transporter activity	O-methyltransferase activity		microtubule cytoskeleton	nuclear nucleosome		cell-cell junction	nuclear membrane part
	gland morphogenesis	positive regulation of cell adhesion		system development	peroxisomal transport		heparan sulfate sulfotransferase activity	guanyl nucleotide binding		trivalent inorganic cation transmembrane transp...	acylglycerol lipase activity		amphisome	somatodendritic compartment		axon initial segment	catalytic complex
	phosphorylation	extracellular matrix organization		axonogenesis	fatty acid metabolic process		receptor agonist activity	identical protein binding		transmembrane signaling receptor activity	bicarbonate transmembrane transporter activity		BLOC-3 complex	phagocytic vesicle membrane		microfibril	AP-type membrane coat adaptor complex
	small GTPase mediated signal transduction	extracellular structure organization		cell-cell adhesion	intestinal cholesterol absorption		UDP-xylosyltransferase activity	immunoglobulin binding		ligand-gated channel activity	RNA polymerase core enzyme binding		cerebellar mossy fiber	plasma membrane region		fibril	oxidoreductase complex
	collagen catabolic process	regulation of cell proliferation		neuron differentiation	intestinal lipid absorption		xylosyltransferase activity	peptidase activity, acting on L-amino acid pept...		ligand-gated ion channel activity	carbohydrate derivative transporter activity		DBIRD complex	integral component of lumenal side of endoplasm...		paranode region of axon	3-methylcrotonyl-CoA carboxylase complex, mitoc...
	positive regulation of cyclin-dependent protein...	response to bacterium		response to purine-containing compound	regulation of anion channel activity		guanyl-nucleotide exchange factor activity	glycoprotein binding		adenyl ribonucleotide binding	catalytic activity		Grb2-EGFR complex	lumenal side of endoplasmic reticulum membrane		platelet dense tubular network membrane	axonemal outer doublet
	generation of neurons	leukocyte migration		cellular response to endogenous stimulus	regulation of chloride transport		Ras guanyl-nucleotide exchange factor activity	protein heterodimerization activity		amino acid transmembrane transporter activity	ion antiporter activity		integrin alphav-beta5 complex	endoplasmic reticulum		Z disc	cytoskeleton of presynaptic active zone
	regulation of cell projection assembly	positive regulation of multicellular organismal...		ion transmembrane transport	regulation of inorganic anion transmembrane tra...		small GTPase binding	guanyl ribonucleotide binding		adenyl nucleotide binding	NADPH:quinone reductase activity		nuclear telomeric heterochromatin	endosome		node of Ranvier	extrinsic component of autophagosome membrane
	positive regulation of cell migration	regulation of multicellular organismal developm...		cellular response to stimulus	blood coagulation, intrinsic pathway		coreceptor activity involved in Wnt signaling p...	enzyme inhibitor activity		cation-transporting ATPase activity	NEDD8 transferase activity		polycystin complex	endoplasmic reticulum part		I band	inhibin-betaglycan-ActRII complex
	endocytosis	regulation of lymphocyte activation		locomotion	alpha-amino acid metabolic process		neurotransmitter:sodium symporter activity	transcription factor activity, RNA polymerase I...		nucleobase-containing compound kinase activity	nicotinate-nucleotide adenylyltransferase activ...		PR-DUB complex	filamentous actin		platelet dense tubular network	inner acrosomal membrane
	regulation of ion transport	cytokine production		cellular response to cAMP	'de novo' NAD biosynthetic process from asparta...		purine nucleoside transmembrane transporter act...	chemokine receptor activity		transmembrane receptor activity	ryanodine-sensitive calcium-release channel act...					dendritic spine	integral component of cell outer membrane
	mammary gland development	positive regulation of immune response		embryo implantation	cellular response to oxygen-glucose deprivation		transmembrane receptor protein kinase activity	G-protein coupled chemoattractant receptor acti...		GPI-linked ephrin receptor activity	single-stranded DNA 3'-5' exodeoxyribonuclease ...					neuron spine	intrinsic component of cell outer membrane
	positive regulation of protein localization to ...	regulation of cytokine production		cell adhesion	lobar bronchus development		laminin binding	actin filament binding		polynucleotide 5'-hydroxyl-kinase activity	aldehyde dehydrogenase (NAD) activity					plasma membrane receptor complex	methylcrotonoyl-CoA carboxylase complex
	calcium ion transport	regulation of defense response		biological adhesion	mammary gland bud morphogenesis		channel regulator activity	serine-type endopeptidase inhibitor activity		secondary active transmembrane transporter acti...	lysophospholipase activity					PML body	nuclear SCF ubiquitin ligase complex
	neuron projection development	positive regulation of cell activation		metal ion homeostasis	nicotinamide nucleotide biosynthetic process fr...		calmodulin binding	structural constituent of ribosome		solute:cation symporter activity	DNA binding					endosome lumen	PET complex
	neuron development	positive regulation of cell-cell adhesion		regulation of multicellular organismal process	parallel actin filament bundle assembly		phosphotransferase activity, alcohol group as a...	GTP binding		structural molecule activity	organophosphate ester transmembrane transporter...					leading edge membrane	presynaptic active zone cytoplasmic component
	transmembrane receptor protein tyrosine kinase ...	regulation of cell-cell adhesion		keratinocyte proliferation	positive regulation of fibrinolysis		divalent inorganic cation transmembrane transpo...	lipid transporter activity		calcium ion binding	pseudouridine synthase activity					costamere	presynaptic cytoskeleton
	cell growth	regulation of response to external stimulus		axon development	positive regulation of inorganic anion transmem...		AMP binding	IgG binding		axon guidance receptor activity	ADP-ribosylation factor binding					neuron projection membrane	Shu complex
	positive regulation of cellular component organ...	positive regulation of leukocyte activation		calcium ion transport	response to oxygen-glucose deprivation		glucose transmembrane transporter activity	MHC class II receptor activity		extracellular-glutamate-gated ion channel activ...	purine nucleotide transmembrane transporter act...					postsynaptic density	mitochondrial envelope
	modulation of synaptic transmission	cellular response to cytokine stimulus		amygdala development	threonine metabolic process		neurotransmitter transporter activity	CXCR chemokine receptor binding		glutamate receptor activity	calmodulin-dependent protein kinase activity					postsynaptic specialization	mitochondrial inner membrane
	positive regulation of actin cytoskeleton reorg...	leukocyte differentiation		cellular response to corticosterone stimulus	tyrosine catabolic process		nucleoside transmembrane transporter activity	peptidase activity		ionotropic glutamate receptor activity	dioxygenase activity					presynaptic active zone	stereocilium
	regulation of neuron differentiation	regulation of leukocyte cell-cell adhesion		cellular response to corticotropin-releasing ho...	cofactor biosynthetic process		nucleotide transmembrane transporter activity	protease binding		phosphatidylcholine 1-acylhydrolase activity	gated channel activity					sarcomere	myofilament
	positive regulation of cell motility	regulation of T cell activation		epithalamus development	snRNA processing		oxidoreductase activity, acting on NAD(P)H, hem...	transforming growth factor beta receptor bindin...		receptor serine/threonine kinase binding	3-methyl-2-oxobutanoate dehydrogenase (2-methyl...					excitatory synapse	apical part of cell
	plasma membrane organization	adaptive immune response		fibroblast growth factor production	NAD biosynthetic process		protein kinase activity	Rho GTPase binding		structural molecule activity conferring elastic...	9-cis retinoic acid receptor activity					membrane-bounded vesicle	integral component of peroxisomal membrane
	intracellular signal transduction	positive regulation of leukocyte cell-cell adhe...		Golgi calcium ion transport	protein import into peroxisome matrix		adenine binding	gated channel activity		sulfur amino acid transmembrane transporter act...	adenosine 3',5'-bisphosphate transmembrane tran...					basal plasma membrane	intrinsic component of peroxisomal membrane
	multicellular organism catabolic process	cell chemotaxis		habenula development	pyrimidine nucleoside monophosphate metabolic p...		adenine phosphoribosyltransferase activity	carbohydrate derivative binding		transmembrane receptor protein serine/threonine...	AF-2 domain binding					filamentous actin	brush border
	negative regulation of protein kinase B signali...	regulation of cell differentiation		negative regulation of synaptic transmission, d...	cellular aldehyde metabolic process		argininosuccinate lyase activity	beta-2-microglobulin binding		ubiquitin activating enzyme activity	alpha-1,2-mannosyltransferase activity					protein phosphatase type 2A complex	PcG protein complex
		multi-organism process		platelet activating factor biosynthetic process	coenzyme metabolic process		asparaginase activity	complement receptor activity		ATPase coupled ion transmembrane transporter ac...	alpha-ketoacid dehydrogenase activity					contractile fiber part	AP-1 adaptor complex
		regulation of biological process		platelet-derived growth factor production	cellular ketone body metabolic process		ATP:ADP antiporter activity	procollagen-proline dioxygenase activity		signal transducer activity	aminomethyltransferase activity					myofibril	ATG1/ULK1 kinase complex
		positive regulation of developmental process		positive regulation of aorta morphogenesis	ketone body metabolic process		Fas-activated serine/threonine kinase activity	icosanoid receptor activity		carbohydrate derivative binding	AMP transmembrane transporter activity					desmosome	Cul7-RING ubiquitin ligase complex
				positive regulation of fibroblast growth factor...	L-phenylalanine catabolic process		fatty acid alpha-hydroxylase activity	MAP kinase phosphatase activity		inositol 1,4,5 trisphosphate binding	benzaldehyde dehydrogenase (NAD+) activity					Golgi subcompartment	FHF complex
				positive regulation of prostaglandin biosynthet...	L-phenylalanine metabolic process		ferritin receptor activity			ornithine decarboxylase regulator activity	biotinidase activity					contractile fiber	junctional sarcoplasmic reticulum membrane
				positive regulation of unsaturated fatty acid b...	serotonin metabolic process					transmitter-gated channel activity	calcium-dependent ATPase activity					vesicle	mitochondrial alpha-ketoglutarate dehydrogenase...
				regulation of aorta morphogenesis	cofactor metabolic process					transmitter-gated ion channel activity	coenzyme A transmembrane transporter activity					extracellular region part	pi-body
				regulation of fibroblast growth factor producti...	response to oxygen radical					carboxylic acid transmembrane transporter activ...	coproporphyrinogen oxidase activity					extracellular organelle	transcription factor TFIIA complex
				regulation of membrane depolarization during ca...	regulation of smoothened signaling pathway					acidic amino acid transmembrane transporter act...	deoxyribonuclease I activity					extracellular vesicle	troponin complex
				regulation of platelet-derived growth factor pr...	aspartate metabolic process					iron ion transmembrane transporter activity	electron-transferring-flavoprotein dehydrogenas...					membrane region	spliceosomal tri-snRNP complex
				response to corticotropin-releasing hormone	primary amino compound metabolic process					L-glutamate transmembrane transporter activity	glycine:sodium symporter activity					plasma membrane protein complex	voltage-gated calcium channel complex
				vestibular reflex	amino-acid betaine metabolic process					organic acid transmembrane transporter activity	heteroduplex DNA loop binding					T-tubule	cytoplasmic exosome (RNase complex)
				cell-cell signaling	aromatic amino acid family metabolic process					beta-catenin binding	hydroxyacylglutathione hydrolase activity					organelle subcompartment	mitochondrial membrane part
				behavior	intestinal absorption					steroid hormone receptor binding						extracellular space	organelle envelope
				telomere maintenance via recombination	pseudouridine synthesis					hydrolase activity, acting on ester bonds						extracellular region	clathrin coat
				response to chemical	biotin metabolic process					3',5'-cyclic-AMP phosphodiesterase activity						intercalated disc	SCF ubiquitin ligase complex
				response to endogenous stimulus	detection of light stimulus					gamma-catenin binding
				regulation of synapse assembly	serine family amino acid metabolic process
				amino acid transmembrane transport	photoreceptor cell maintenance
				regulation of cardiac conduction	tricarboxylic acid cycle
				multicellular organism development	retina homeostasis
				anatomical structure development	anion transmembrane transport
				regulation of heart contraction	detection of stimulus
				cellular response to organonitrogen compound	cellular amino acid metabolic process
				regulation of potassium ion transport	coenzyme transport
					fatty acid alpha-oxidation
